# Supplementary material for: Reported race-associated differences in control and schizophrenia post-mortem brain transcriptomes implicate stress-related and neuroimmune pathways
Source: Front Mol Neurosci. 2024 Nov 18;17:1450664. doi: 10.3389/fnmol.2024.1450664 (PMC11609921; doi:10.3389/fnmol.2024.1450664)
Supplement: Supplementary file 2 [file Data_Sheet_1.CSV]

Institution	Variable	White	Black	p_value
MSSM	ageOfDeath	74.37 ± 13.98 (n = 231)	71.53 ± 14.5 (n = 43)	0.21479240569493652
MSSM	causeDeath_Cardiovascular	79% (n = 231)	86% (n = 43)	0.3768146118994521
MSSM	Dx_SCZ	50% (n = 231)	44% (n = 43)	0.5753785229527802
MSSM	pH	6.48 ± 0.26 (n = 192)	6.46 ± 0.19 (n = 40)	0.548435670476142
MSSM	PMI	17.22 ± 13.53 (n = 231)	14.95 ± 14.53 (n = 43)	0.09276213458716118
MSSM	RIN	7.28 ± 0.85 (n = 231)	7.47 ± 0.88 (n = 43)	0.14062906167060132
MSSM	Sex_XY	59% (n = 231)	53% (n = 43)	0.5875932504714515
Penn	ageOfDeath	75.85 ± 13.17 (n = 79)	66.08 ± 15.08 (n = 13)	0.013799619108099539
Penn	causeDeath_Cardiovascular	13% (n = 79)	31% (n = 13)	0.20479153323803911
Penn	Dx_SCZ	67% (n = 79)	23% (n = 13)	0.006802028503480111
Penn	pH	6.47 ± 0.25 (n = 52)	6.57 ± 0.28 (n = 4)	0.4356369175555258
Penn	PMI	13.67 ± 7.68 (n = 79)	12.58 ± 7.67 (n = 13)	0.6135757658571896
Penn	RIN	7.36 ± 0.73 (n = 79)	7.48 ± 0.83 (n = 13)	0.48275647834595953
Penn	Sex_XY	44% (n = 79)	38% (n = 13)	0.9267960589639778
Pitt	ageOfDeath	49.34 ± 12.79 (n = 120)	40.85 ± 13.29 (n = 27)	0.004580695950159991
Pitt	causeDeath_Cardiovascular	57% (n = 120)	56% (n = 27)	0.9999999999999998
Pitt	Dx_SCZ	32% (n = 120)	56% (n = 27)	0.04293424535482504
Pitt	pH	6.66 ± 0.27 (n = 120)	6.75 ± 0.33 (n = 27)	0.09022451613614607
Pitt	PMI	19.69 ± 6.66 (n = 120)	18.6 ± 6.29 (n = 27)	0.4774393446428431
Pitt	RIN	8.39 ± 0.53 (n = 120)	8.34 ± 0.63 (n = 27)	1
Pitt	Sex_XY	73% (n = 120)	67% (n = 27)	0.6452132714846959
NIMH-HBCC	ageOfDeath	35.1 ± 20.57 (n = 116)	43.36 ± 18.34 (n = 151)	5.666878192591403e-4
NIMH-HBCC	causeDeath_Cardiovascular	41% (n = 116)	51% (n = 151)	0.15076125719298628
NIMH-HBCC	Dx_SCZ	26% (n = 116)	31% (n = 151)	0.4209033046205589
NIMH-HBCC	pH	6.47 ± 0.27 (n = 116)	6.46 ± 0.28 (n = 150)	0.6325045452334148
NIMH-HBCC	PMI	27.84 ± 14.06 (n = 116)	34.55 ± 18.86 (n = 151)	0.0018298562831827437
NIMH-HBCC	RIN	7.46 ± 0.99 (n = 116)	7.67 ± 0.83 (n = 151)	0.12100369612706319
NIMH-HBCC	Sex_XY	80% (n = 116)	62% (n = 151)	0.0016906098020057839
