# Supplementary material for: Reported race-associated differences in control and schizophrenia post-mortem brain transcriptomes implicate stress-related and neuroimmune pathways
Source: Front Mol Neurosci. 2024 Nov 18;17:1450664. doi: 10.3389/fnmol.2024.1450664 (PMC11609921; doi:10.3389/fnmol.2024.1450664)
Supplement: Supplementary file 3 [file Data_Sheet_2.CSV]

	ensembl_gene_id	symbol	name	logFC	AveExpr	t	P.Value	adj.P.Val	B
1	ENSG00000272977	NA	NA	-3.19805327502714	1.13651193406598	-20.8541503388121	1.1152745608909e-76	2.1252672032337e-72	162.774401967876
2	ENSG00000274512	TBC1D3L	TBC1 domain family member 3L	-4.42460659781538	-1.09201486892847	-14.8602166105338	5.03832477707509e-44	4.80051584759715e-40	87.8825265615775
3	ENSG00000215374	FAM66B	family with sequence similarity 66 member B	-1.88471991687613	2.72787558527087	-14.3715212032248	1.35898122357207e-41	8.63224873212981e-38	83.6337679744715
4	ENSG00000279656	NA	NA	-3.81511679007554	-0.450971063876021	-13.4800065527558	2.80216304017231e-37	1.33495047233809e-33	73.0393817227073
5	ENSG00000183281	PLGLB1	plasminogen like B1	-1.68489261301055	0.501972154025984	-13.2741667293798	2.63153261977535e-36	1.00292971204878e-32	71.3019916863809
6	ENSG00000276550	HERC2P2	hect domain and RLD 2 pseudogene 2	-1.68971368718925	5.26477909104918	-13.1069978449026	1.59747006902481e-35	5.07356493922281e-32	69.7979417354494
7	ENSG00000248124	RRN3P1	RRN3 pseudogene 1	-0.77514118293143	3.83369289193937	-13.0673562250144	2.4449104378969e-35	6.65574475779477e-32	69.4248047001078
8	ENSG00000226278	PSPHP1	phosphoserine phosphatase pseudogene 1	8.14346177900757	-1.12864923147	12.9146168323246	1.25069404794648e-34	2.97915322220851e-31	66.6571079967074
9	ENSG00000206149	HERC2P9	hect domain and RLD 2 pseudogene 9	-0.995187616146138	4.44163000292259	-12.6965400514205	1.25943396119665e-33	2.6666415071737e-30	65.5013305639936
10	ENSG00000215256	DHRS4-AS1	DHRS4 antisense RNA 1	-0.906269572737846	3.1285447741487	-12.5983005702045	3.53562314432797e-33	6.73748346383137e-30	64.5126073863262
11	ENSG00000188611	ASAH2	N-acylsphingosine amidohydrolase 2	-2.70795976024544	0.73762573813397	-12.41913847851	2.29219658479675e-32	3.9709180108988e-29	62.4074689090305
12	ENSG00000175772	LINC01106	long intergenic non-protein coding RNA 1106	-1.62095072034167	2.06620195399294	-12.0463070995851	1.05961183199972e-30	1.68266358921556e-27	58.8208473391662
13	ENSG00000280071	NA	NA	-3.78929772025861	0.853671194907791	-11.9750656739776	2.18500592498123e-30	3.2028825312648e-27	58.0261865196619
14	ENSG00000274642	NA	NA	-1.48726096742769	2.27094353026468	-11.8833742728693	5.52260338400566e-30	7.51705214897228e-27	57.2483884594301
15	ENSG00000140263	SORD	sorbitol dehydrogenase	-0.900041451622823	2.74456489157241	-11.6615954271533	5.09926662569728e-29	6.47810832128583e-26	55.0619255682835
16	ENSG00000286015	NA	NA	-1.17424047389214	2.09600781808487	-11.3758527302061	8.56905094414172e-28	1.02057396744728e-24	52.2600532601166
17	ENSG00000230133	LINC01721	long intergenic non-protein coding RNA 1721	-1.65002565448628	0.251089751092441	-11.3485966225996	1.1187291553058e-27	1.25402957550044e-24	51.7972490305825
18	ENSG00000261195	NA	NA	-1.27676756646378	0.586519809443323	-11.3119077609226	1.60061021531967e-27	1.69451268128509e-24	51.5535946533355
19	ENSG00000235092	ID2-AS1	ID2 antisense RNA 1	-1.01073173956896	1.32050675056371	-11.0350977641323	2.32580719485525e-26	2.21602909525808e-23	48.9654558596761
20	ENSG00000260306	NA	NA	-1.41321286429765	-0.629017756820989	-11.0413284412258	2.19096301202026e-26	2.19742058721359e-23	48.7646044882255
21	ENSG00000272460	SNORD115-40	small nucleolar RNA, C/D box 115-40	-1.98467119204617	0.215203926921638	-10.97671917611	4.0653993873035e-26	3.68905955830741e-23	48.3712073527892
22	ENSG00000262202	NA	NA	-3.20783219863297	-0.88144994061524	-10.9679847363154	4.41887104514092e-26	3.82754575619115e-23	47.9093780499717
23	ENSG00000107951	MTPAP	mitochondrial poly(A) polymerase	-0.390571611052559	5.75042170752569	-10.9074217137314	7.86697910479801e-26	6.51796320961004e-23	47.6987903387869
24	ENSG00000187630	DHRS4L2	dehydrogenase/reductase 4 like 2	-0.949952086739474	1.52909440908272	-10.8161530286671	1.86826060079864e-25	1.48339891703412e-22	46.9614466341774
25	ENSG00000227745	NA	NA	-2.10121808636357	1.49763962450594	-10.8018106009652	2.13924468063928e-25	1.63061786537048e-22	46.8496239320882
26	ENSG00000275395	FCGBP	Fc fragment of IgG binding protein	1.96670392406588	3.11448001203135	10.7218991180427	4.53918108525145e-25	3.32687056771353e-22	46.0731895316799
27	ENSG00000254682	NA	NA	-1.27876614356401	0.33403962861823	-10.6991462706294	5.61930959176122e-25	3.96598383631859e-22	45.7305259104238
28	ENSG00000215018	COL28A1	collagen type XXVIII alpha 1 chain	-0.755258136697033	2.62341029852401	-10.6674565587517	7.56074510493789e-25	4.96819167998953e-22	45.6060719059647
29	ENSG00000225725	FAM66E	family with sequence similarity 66 member E	2.65123468711707	-0.77132070449663	10.6908035171852	6.07630504808993e-25	4.13535960701435e-22	45.2767005343675
30	ENSG00000261377	PDCD6IPP2	PDCD6IP pseudogene 2	-0.986781979155682	3.73126909988954	-10.4737537264059	4.57427576721263e-24	2.81185158129045e-21	43.7997667316149
31	ENSG00000262074	SNORD3B-2	small nucleolar RNA, C/D box 3B-2	-2.94127410854205	-0.510434410973893	-10.4752183483964	4.51284530478293e-24	2.81185158129045e-21	43.6132815635715
32	ENSG00000170160	CCDC144A	coiled-coil domain containing 144A	-1.23736130217744	4.86516838677202	-10.4351828722728	6.52744205173103e-24	3.88709174180583e-21	43.3462718071575
33	ENSG00000084628	NKAIN1	sodium/potassium transporting ATPase interacting 1	-1.12718228837717	1.75063949043212	-10.3973619311812	9.24180289033223e-24	5.3367210872173e-21	43.13754206591
34	ENSG00000278971	NA	NA	-1.14311323027377	0.409297996819647	-10.098659280497	1.39384934937738e-22	7.81211564756923e-20	40.4040677974971
35	ENSG00000187688	TRPV2	transient receptor potential cation channel subfamily V member 2	-1.06394206225275	2.46494535898117	-10.017631724327	2.88065476361205e-22	1.56839306215404e-19	39.7779597892244
36	ENSG00000136235	GPNMB	glycoprotein nmb	-1.37792851911943	4.03289111708213	-9.99340425638862	3.5759469463672e-22	1.89286791694371e-19	39.4710206184343
37	ENSG00000157326	DHRS4	dehydrogenase/reductase 4	-0.949062156518826	1.43413787722653	-9.94315346163062	5.59253010645196e-22	2.88030415428509e-19	39.1247007826742
38	ENSG00000065621	GSTO2	glutathione S-transferase omega 2	-0.669683987947301	3.77712671038241	-9.90990935414996	7.51089712611517e-22	3.76651725355923e-19	38.7532242451694
39	ENSG00000188933	USP32P1	ubiquitin specific peptidase 32 pseudogene 1	-1.29305218426779	2.33189997543723	-9.8549961971962	1.22055063944517e-21	5.81470324631678e-19	38.3421895391298
40	ENSG00000163046	ANKRD30BL	ankyrin repeat domain 30B like	-2.02834234023201	3.18437387466433	-9.85763476340897	1.19246049274741e-21	5.81470324631678e-19	38.3316780585404
41	ENSG00000112599	GUCA1B	guanylate cyclase activator 1B	-1.23393895178556	0.684325093808702	-9.84811443868552	1.29693806856494e-21	6.02791508160329e-19	38.2720182342957
42	ENSG00000167077	MEI1	meiotic double-stranded break formation protein 1	-1.07037329424084	0.08563990154785	-9.76739790113033	2.63693636378163e-21	1.19641569876721e-18	37.5022392779968
43	ENSG00000197702	PARVA	parvin alpha	0.423460561307296	5.20716105902483	9.60996541292581	1.03908161800316e-20	4.60482309596935e-18	36.0859740689727
44	ENSG00000285578	NA	NA	-4.51387718060911	0.293595725691735	-9.56254750152612	1.56524423149924e-20	6.6282875723221e-18	35.8163509045051
45	ENSG00000259823	LYPD8	LY6/PLAUR domain containing 8	2.28544486620421	-0.354706462343612	9.59039068676145	1.23078973128113e-20	5.330438436203e-18	35.7355126564338
46	ENSG00000075234	TTC38	tetratricopeptide repeat domain 38	0.631127538938414	2.49635733425326	9.53770269530354	1.93884055549581e-20	8.03185774468002e-18	35.6287042040655
47	ENSG00000034239	EFCAB1	EF-hand calcium binding domain 1	1.50658464959221	1.6628774352708	9.50978992196579	2.4646800588266e-20	9.78477983354159e-18	35.4194153434431
48	ENSG00000226752	CUTALP	cutA divalent cation tolerance like, pseudogene	0.920323530648164	4.73594997797352	9.52587769326531	2.14645540330538e-20	8.70273492880582e-18	35.3897880385275
49	ENSG00000182366	FAM87A	family with sequence similarity 87 member A	-1.11790984937719	1.06831198584368	-9.49536284918402	2.78955860297614e-20	1.08485364772068e-17	35.2904055667809
50	ENSG00000272750	NA	NA	0.65380195120552	1.52716965058843	9.46417477277882	3.64393675613879e-20	1.38877717649961e-17	35.0427596022279
51	ENSG00000134202	GSTM3	glutathione S-transferase mu 3	0.73170901677667	6.5118781853395	9.32308809433716	1.21007676676658e-19	4.52141624853017e-17	33.5930333894672
52	ENSG00000284977	NA	NA	-1.06524531085148	2.95773348163132	-9.26464158823001	1.98139620647272e-19	7.26105502125851e-17	33.3130244657327
53	ENSG00000176809	LRRC37A3	leucine rich repeat containing 37 member A3	-0.579395853749029	3.48118452641548	-9.25988612842431	2.06229275129414e-19	7.4149152205021e-17	33.2452002635367
54	ENSG00000184635	ZNF93	zinc finger protein 93	0.650685727924236	1.64830480457329	9.22316192456484	2.80754785154112e-19	9.90752441832735e-17	33.0466911316866
55	ENSG00000228906	NA	NA	-1.5589921071305	0.334293510074874	-9.18572268751679	3.84137883071064e-19	1.33093299996404e-16	32.7254323221376
56	ENSG00000198237	GUSBP13	GUSB pseudogene 13	-1.80321161143044	-0.226447827784325	-9.06536034765291	1.04544364270464e-18	3.55749536703206e-16	31.7138214030752
57	ENSG00000277556	OR13C5	olfactory receptor family 13 subfamily C member 5	-1.07626511067279	0.131637447555587	-9.01663644805118	1.5633043905538e-18	5.2263734151567e-16	31.3217090322989
58	ENSG00000074803	SLC12A1	solute carrier family 12 member 1	1.04198478198528	2.05004642059714	8.99615395082422	1.85046822430666e-18	6.07974525558408e-16	31.1922919176349
59	ENSG00000286001	NA	NA	-1.3022115719437	0.397201222320958	-8.96788536410707	2.33423991574156e-18	7.53919929396123e-16	30.9261216411303
60	ENSG00000242110	AMACR	alpha-methylacyl-CoA racemase	-0.713746078894668	1.76013415453155	-8.94099644759827	2.90974802432983e-18	9.24135972527154e-16	30.7619578692867
61	ENSG00000095303	PTGS1	prostaglandin-endoperoxide synthase 1	-0.828981666611695	1.98817407934208	-8.91687541737423	3.54422215405211e-18	1.10719176012487e-15	30.5550274160654
62	ENSG00000280107	NA	NA	-0.893259468960711	0.376153829744153	-8.85277441927377	5.97433232489289e-18	1.83623994811546e-15	30.0530225663367
63	ENSG00000261710	NA	NA	-1.09120449430722	-0.715937375963113	-8.84665734893995	6.27859081726876e-18	1.89912423196625e-15	29.94918140015
64	ENSG00000204147	ASAH2B	N-acylsphingosine amidohydrolase 2B	0.639524856539387	3.43776319584088	8.8352387583097	6.88811117911547e-18	2.05093510358163e-15	29.8370238595465
65	ENSG00000168255	POLR2J3	RNA polymerase II subunit J3	1.38281728422866	0.370716869718355	8.81001512208457	8.44968053493857e-18	2.47718634267368e-15	29.6963058176561
66	ENSG00000120071	KANSL1	KAT8 regulatory NSL complex subunit 1	-0.444868868655411	6.40718209324829	-8.77987087111239	1.07802497857999e-17	3.11255211997276e-15	29.1622986645797
67	ENSG00000172062	SMN1	survival of motor neuron 1, telomeric	0.70654431080046	2.11847170783447	8.6903537782088	2.21354211747364e-17	6.29571023739965e-15	28.7782958234483
68	ENSG00000196436	NPIPB15	nuclear pore complex interacting protein family member B15	2.10812603431763	-0.788268091695468	8.63291862869109	3.5012700417169e-17	9.81179439925843e-15	28.2255876916085
69	ENSG00000274767	NA	NA	2.01528033480597	0.911736847883126	8.52643027588031	8.14056489335454e-17	2.24821166098209e-14	27.5108895009177
70	ENSG00000259448	LINC02352	long intergenic non-protein coding RNA 2352	0.65558609852808	1.22637724319031	8.49038231771147	1.08111814386067e-16	2.94311247848698e-14	27.2407310124681
71	ENSG00000285215	NA	NA	1.03908858240743	-0.0402487231931379	8.47783069030204	1.19310561556486e-16	3.20222825495831e-14	27.110436584511
72	ENSG00000185829	ARL17A	ADP ribosylation factor like GTPase 17A	-0.941686849524689	1.41923175529703	-8.47012059661557	1.26750022323792e-16	3.35465059083637e-14	27.0722190871456
73	ENSG00000275325	PDCD6IPP1	PDCD6IP pseudogene 1	0.902754715598038	-0.263890355023166	8.40813954267952	2.05791798694988e-16	5.37201166565985e-14	26.56907022815
74	ENSG00000160862	AZGP1	alpha-2-glycoprotein 1, zinc-binding	1.28370529008361	1.61681501278385	8.37101899579462	2.74720118433701e-16	6.98008876916347e-14	26.2930688186412
75	ENSG00000236397	DDX11L2	DEAD/H-box helicase 11 like 2 (pseudogene)	-1.48181323590515	-1.00183619586857	-8.3754597420097	2.65402397296639e-16	6.8344703822767e-14	26.259249337831
76	ENSG00000265185	SNORD3B-1	small nucleolar RNA, C/D box 3B-1	2.27536991001053	0.0943466318883035	8.33663152869048	3.58688133476199e-16	8.87683256041877e-14	26.0422494732501
77	ENSG00000224635	NA	NA	1.37793689341201	-0.975815861786164	8.34308114263339	3.41210315093499e-16	8.55539969002858e-14	26.0160514996012
78	ENSG00000151655	ITIH2	inter-alpha-trypsin inhibitor heavy chain 2	-1.1006652593284	1.21356917984993	-8.29719918554845	4.86478191440246e-16	1.18850364308786e-13	25.767352786131
79	ENSG00000236485	LINC01945	long intergenic non-protein coding RNA 1945	-1.86265606587001	-0.334766639874605	-8.24205362494162	7.43530203810588e-16	1.79350779288792e-13	25.3194403128462
80	ENSG00000253893	FAM85B	family with sequence similarity 85 member B	1.48180151007335	-0.422583410238279	8.16848080967342	1.30481812948126e-15	3.10807678442436e-13	24.7734906773324
81	ENSG00000179899	PHC1P1	polyhomeotic homolog 1 pseudogene 1	-1.38300799979162	-0.586168688306869	-8.16640936845708	1.32556554031994e-15	3.11851567115269e-13	24.7013291606493
82	ENSG00000272668	NA	NA	-0.880754277967113	1.96824235114678	-8.14675008619773	1.5394071918673e-15	3.5774321278321e-13	24.6076940625901
83	ENSG00000168803	ADAL	adenosine deaminase like	-0.357927190106902	3.98486207741873	-8.12551689792474	1.80868613009994e-15	4.15256902351621e-13	24.3000767521406
84	ENSG00000106853	PTGR1	prostaglandin reductase 1	0.365655229005966	4.88339450046697	8.11261032677523	1.99455522978538e-15	4.52479100699884e-13	24.1258562904655
85	ENSG00000267107	PCAT19	prostate cancer associated transcript 19	-1.02074079053751	0.434567615994922	-8.01758434654527	4.08262526377215e-15	9.1527655325226e-13	23.7102647842529
86	ENSG00000148604	RGR	retinal G protein coupled receptor	1.30935179639598	2.16464630393966	8.01062912036209	4.30122473035548e-15	9.42116534042e-13	23.5914871004055
87	ENSG00000173769	TOPAZ1	testis and ovary specific TOPAZ 1	1.51025142791547	-0.87471116345653	8.01207864483325	4.25473455379342e-15	9.42116534042e-13	23.5616274546553
88	ENSG00000149418	ST14	ST14 transmembrane serine protease matriptase	-1.08070227658283	-0.00118643970637345	-7.97739510033025	5.5158363454346e-15	1.18100873481575e-12	23.4057568806576
89	ENSG00000176681	LRRC37A	leucine rich repeat containing 37A	-1.07885029698351	1.47140903757771	-7.94494256527913	7.02646473698752e-15	1.47138804426411e-12	23.1418246884879
90	ENSG00000111843	TMEM14C	transmembrane protein 14C	0.380625423162775	5.11821042241057	7.98135849605436	5.3548651380557e-15	1.15957170534988e-12	23.1402497949963
91	ENSG00000277203	F8A1	coagulation factor VIII associated 1	-1.7562895687747	0.0540845534498703	-7.94860367216164	6.83745896831151e-15	1.44771797889049e-12	23.1078174770813
92	ENSG00000263535	AK4P1	adenylate kinase 4 pseudogene 1	1.21115256079538	-0.373981829268237	7.90790671351748	9.25297751461791e-15	1.87579510126127e-12	22.8658659657637
93	ENSG00000122085	MTERF4	mitochondrial transcription termination factor 4	-0.253939238003238	4.6395253444379	-7.91559108243461	8.74007945312809e-15	1.79087047375063e-12	22.6941058230138
94	ENSG00000170509	HSD17B13	hydroxysteroid 17-beta dehydrogenase 13	-0.885661257793416	0.0259064838480254	-7.87722894675062	1.1613347328497e-14	2.30524944470666e-12	22.69368895121
95	ENSG00000198944	SOWAHA	sosondowah ankyrin repeat domain family member A	-0.530966698503126	6.26284582316814	-7.91985045869822	8.46796917127951e-15	1.75397413617285e-12	22.6197649542982
96	ENSG00000204219	TCEA3	transcription elongation factor A3	-0.597359250694752	2.03863798552572	-7.85367936255618	1.38194962407033e-14	2.70702238322842e-12	22.4547569568411
97	ENSG00000099377	HSD3B7	hydroxy-delta-5-steroid dehydrogenase, 3 beta- and steroid delta-isomerase 7	0.84127924063588	0.244270999186898	7.84377200922159	1.48666958477994e-14	2.86161369773399e-12	22.4540072132571
98	ENSG00000149292	TTC12	tetratricopeptide repeat domain 12	0.649319042642473	2.98132695989108	7.85268230073117	1.39215046996424e-14	2.70702238322842e-12	22.3807504621116
99	ENSG00000136869	TLR4	toll like receptor 4	-0.699814459570863	6.14160095278567	-7.88860364010171	1.06759616989919e-14	2.14148553827358e-12	22.3767184546469
100	ENSG00000196656	NA	NA	0.949254484949817	0.373194065645347	7.81855218927565	1.78985285998548e-14	3.37697387127557e-12	22.2813222049983
101	ENSG00000261499	NA	NA	-1.32198943410712	-0.705081940815243	-7.82056255766983	1.76359953735939e-14	3.36071527839205e-12	22.2433221354031
102	ENSG00000214401	KANSL1-AS1	KANSL1 antisense RNA 1	-1.25434688740974	0.415928750116035	-7.79596351707475	2.11266276725645e-14	3.94695114635676e-12	22.119170333403
103	ENSG00000275064	PDE4DIPP5	PDE4DIP pseudogene 5	1.04743787888609	-0.588852077089626	7.78847986484592	2.23177490121079e-14	4.12900024441484e-12	22.0443585190218
104	ENSG00000197258	EIF4BP6	eukaryotic translation initiation factor 4B pseudogene 6	-0.824223219702467	1.202520102634	-7.78293166968817	2.32433101326448e-14	4.21832874178742e-12	22.0159406744218
105	ENSG00000279672	NA	NA	-1.1231856680779	1.3882716472483	-7.76998720684561	2.55523760212669e-14	4.59364224020059e-12	21.9101029115877
106	ENSG00000137513	NARS2	asparaginyl-tRNA synthetase 2, mitochondrial	-0.413335541373778	4.08917337902588	-7.78669498659994	2.26114712361093e-14	4.14311726803171e-12	21.8090486792742
107	ENSG00000235098	ANKRD65	ankyrin repeat domain 65	-0.914679414695079	2.67126182684024	-7.75608935577707	2.8283393382335e-14	5.03708732984837e-12	21.7416934010869
108	ENSG00000147804	SLC39A4	solute carrier family 39 member 4	-0.997164694243923	1.39061088643098	-7.74056253917978	3.16755332399485e-14	5.58897186500424e-12	21.7020742366931
109	ENSG00000266302	NA	NA	-1.14646949060122	0.683298039763763	-7.72851992623608	3.45797442370895e-14	6.04542757965117e-12	21.6393746387594
110	ENSG00000197165	SULT1A2	sulfotransferase family 1A member 2	-1.16722939697628	-0.471974369246724	-7.70895443977185	3.986711090343e-14	6.78310415514073e-12	21.4939610083289
111	ENSG00000237636	ANKRD26P3	ankyrin repeat domain 26 pseudogene 3	1.57510999878222	2.00500814270538	7.71267578867026	3.88035706273853e-14	6.72218947159504e-12	21.4508393467547
112	ENSG00000240356	RPL23AP7	ribosomal protein L23a pseudogene 7	-0.755340252171365	2.50103356610105	-7.70071072987376	4.23264612143869e-14	7.07520214825752e-12	21.355499403598
113	ENSG00000216901	ZNF603P	zinc finger protein 603, pseudogene	0.864667691190087	0.625169918337089	7.68411342815051	4.77401031822509e-14	7.91074266296499e-12	21.3279016662728
114	ENSG00000215790	SLC35E2A	solute carrier family 35 member E2A	-0.621744538469568	4.81461392717247	-7.70903478205281	3.98438490219105e-14	6.78310415514073e-12	21.1886560012446
115	ENSG00000272195	NA	NA	-1.04878494342129	-0.270307774619699	-7.66699758725226	5.40369037467397e-14	8.8010875025459e-12	21.1645782044772
116	ENSG00000112584	FAM120B	family with sequence similarity 120B	0.203478861234972	5.92284367066911	7.70268019106197	4.17256576174605e-14	7.03649673945422e-12	21.0673476283556
117	ENSG00000265015	NA	NA	0.890242901206173	0.426118602736394	7.62030925522389	7.56765312624254e-14	1.22211184723456e-11	20.8857926702752
118	ENSG00000285967	NIPBL-DT	NIPBL divergent transcript	0.722103696021629	6.0445247717874	7.66739237851555	5.38828383955634e-14	8.8010875025459e-12	20.8049210854906
119	ENSG00000248671	NA	NA	-0.586194540330794	1.83073995240657	-7.60675816281329	8.34214117914075e-14	1.32473201924755e-11	20.7306915302215
120	ENSG00000276591	GXYLT1P5	GXYLT1 pseudogene 5	1.38713272397307	1.85277000194883	7.59580394047868	9.02483050349807e-14	1.42129892623685e-11	20.6664446052623
121	ENSG00000224185	SNX18P9	sorting nexin 18 pseudogene 9	-1.15007532274561	-0.150966672244758	-7.58718616153581	9.60031774602284e-14	1.49309069567963e-11	20.6516633157466
122	ENSG00000198468	FLVCR1-DT	FLVCR1 divergent transcript	-0.995630700826055	0.309523981123539	-7.57469824412677	1.04989023738818e-13	1.60053666909354e-11	20.5682109599699
123	ENSG00000278000	NA	NA	-1.10882630385674	0.0707787471946946	-7.55890291301011	1.17548724046276e-13	1.77778451224272e-11	20.460468269265
124	ENSG00000105499	PLA2G4C	phospholipase A2 group IVC	0.459818131194485	4.83178732423248	7.60755032707314	8.29479271796622e-14	1.32473201924755e-11	20.4549686156701
125	ENSG00000223745	CCDC18-AS1	CCDC18 antisense RNA 1	-0.414353926730305	3.78670842714012	-7.58095792605185	1.00385836816811e-13	1.54270363417835e-11	20.3469625360594
126	ENSG00000104341	LAPTM4B	lysosomal protein transmembrane 4 beta	0.309185980895501	5.58867897745943	7.58664855364743	9.63739271455682e-14	1.49309069567963e-11	20.2710474929874
127	ENSG00000248429	GASK1B-AS1	GASK1B antisense RNA 1	-0.890255671980112	2.03996835498702	-7.50999339303302	1.66584772300417e-13	2.49955859917854e-11	20.0531335301853
128	ENSG00000283486	FAM95C	family with sequence similarity 95 member C	-0.889392335754275	0.232314326181	-7.49768888591888	1.81802635046357e-13	2.68560543677781e-11	20.03659233581
129	ENSG00000133138	TBC1D8B	TBC1 domain family member 8B	-0.489694822894634	2.96358862427736	-7.50265204505154	1.75506348939719e-13	2.61285076984006e-11	19.9131428023819
130	ENSG00000230202	NA	NA	2.25647148496026	0.377586610881449	7.44126954211414	2.71029979860049e-13	3.91268734561598e-11	19.6529707458125
131	ENSG00000215908	CROCCP2	CROCC pseudogene 2	0.641906019699494	4.47702319508359	7.48045237600858	2.05445033907332e-13	3.01150812779855e-11	19.5932453339679
132	ENSG00000203666	EFCAB2	EF-hand calcium binding domain 2	0.405116743585256	3.58087343516197	7.45345104620429	2.48694893043972e-13	3.61765639835567e-11	19.5159450774757
133	ENSG00000125656	CLPP	caseinolytic mitochondrial matrix peptidase proteolytic subunit	0.421228132544782	3.25925176097569	7.43274870056998	2.87815015981677e-13	4.12376161244123e-11	19.430541313007
134	ENSG00000264343	NOTCH2NLA	notch 2 N-terminal like A	1.73241574127851	-1.06088116941812	7.39804685576941	3.67396766372809e-13	5.18600946666685e-11	19.2515370833523
135	ENSG00000163913	IFT122	intraflagellar transport 122	-0.301720679226212	5.02688607075994	-7.4051477169772	3.49521732308884e-13	4.97051203796873e-11	19.036962593274
136	ENSG00000164002	EXO5	exonuclease 5	0.47047716731386	2.63947022477122	7.35988795101969	4.80001606859823e-13	6.67657709512467e-11	19.0092217307791
137	ENSG00000261777	DDX19A-DT	DDX19A divergent transcript	0.790210997888885	-0.625972494208642	7.33323716858632	5.78145692628661e-13	7.98343791212447e-11	18.9074976250307
138	ENSG00000180071	ANKRD18A	ankyrin repeat domain 18A	-0.685690695676546	3.79912057804422	-7.37379431538748	4.3549905062173e-13	6.10211022694683e-11	18.8899183096169
139	ENSG00000251661	NA	NA	1.02091141365961	-0.12810868381476	7.3155269049415	6.54022478764106e-13	8.96622471606389e-11	18.7996477451853
140	ENSG00000261738	MIR3976HG	MIR3976 host gene	-1.56511065289272	-0.0575706592254462	-7.29782408486743	7.39635271010801e-13	9.99609200310768e-11	18.6852505920103
141	ENSG00000228510	NA	NA	-1.08025635183371	-0.635166440698348	-7.28123175301746	8.29837725874076e-13	1.11361885241242e-10	18.5738838005869
142	ENSG00000168405	CMAHP	cytidine monophospho-N-acetylneuraminic acid hydroxylase, pseudogene	0.485321867015879	3.41919178127051	7.31193682576577	6.70557184248565e-13	9.12724121645761e-11	18.5143427410397
143	ENSG00000132958	TPTE2	transmembrane phosphoinositide 3-phosphatase and tensin homolog 2	0.974079668680112	-0.192445113034435	7.26306692374502	9.41014137875601e-13	1.24527537578871e-10	18.4425218751956
144	ENSG00000141255	SPATA22	spermatogenesis associated 22	1.00041167416571	0.149376431440156	7.23353526593225	1.15378335223249e-12	1.48557402433394e-10	18.2574864987089
145	ENSG00000204588	LINC01123	long intergenic non-protein coding RNA 1123	0.867688550340519	2.1309764137731	7.23887279003067	1.11210577107678e-12	1.44165221589382e-10	18.2411086912339
146	ENSG00000240344	PPIL3	peptidylprolyl isomerase like 3	-0.468116437992728	3.98002213156116	-7.26684568585634	9.16741043572881e-13	1.22163757526747e-10	18.1967516517648
147	ENSG00000231887	PRH1	proline rich protein HaeIII subfamily 1	0.361591568496014	2.92912660264651	7.248727453227	1.03901002278797e-12	1.36547413753431e-10	18.1585900446862
148	ENSG00000246695	RASSF8-AS1	RASSF8 antisense RNA 1	-0.309290006168147	3.66620235066878	-7.23143930282848	1.17056613612154e-12	1.49706767046523e-10	17.9869120602718
149	ENSG00000144741	SLC25A26	solute carrier family 25 member 26	-0.334351630813642	4.94225771394344	-7.23978099866495	1.10516301111033e-12	1.44165221589382e-10	17.9044660426249
150	ENSG00000150175	FRMPD2B	FERM and PDZ domain containing 2B, pseudogene	-0.996450175504445	2.92604145360992	-7.17352930620774	1.74211496817981e-12	2.19852601547248e-10	17.7335048234973
151	ENSG00000248275	TRIM52-AS1	TRIM52 antisense RNA 1 (head to head)	-0.595347222721801	1.46020328095126	-7.15573606574199	1.96743642284275e-12	2.46654397853233e-10	17.7048955179188
152	ENSG00000279457	WASH9P	WAS protein family homolog 9, pseudogene	-1.07647230137801	0.535578536304207	-7.14273559162738	2.14994091841018e-12	2.62623552187335e-10	17.6494689708432
153	ENSG00000276128	NA	NA	1.01897573359709	1.82011736499484	7.14092931972356	2.17657990817904e-12	2.64184119301018e-10	17.5767790639499
154	ENSG00000173272	MZT2A	mitotic spindle organizing protein 2A	-0.540952741528333	4.64889229830267	-7.18172618438489	1.64704428123888e-12	2.09240505488587e-10	17.5715826665917
155	ENSG00000230373	GOLGA6L5P	golgin A6 family like 5, pseudogene	-1.71385340697717	-1.49983244255195	-7.14278861650949	2.14916376560761e-12	2.62623552187335e-10	17.5701724842135
156	ENSG00000259345	NA	NA	-0.653911679511662	0.505094559988887	-7.13104505343327	2.32820015762964e-12	2.80798621542977e-10	17.5567641367401
157	ENSG00000087842	PIR	pirin	0.488750928263225	3.3216704474122	7.14849837120726	2.06707508975269e-12	2.57452175884492e-10	17.46267642827
158	ENSG00000247516	MIR4458HG	MIR4458 host gene	-0.54490351001796	2.84083456195528	-7.12840000057785	2.37050443310774e-12	2.84102719983026e-10	17.3973509897169
159	ENSG00000261502	NA	NA	-1.13084242500419	0.433847742710232	-7.10082865476442	2.85900094785661e-12	3.40507012889722e-10	17.383466409829
160	ENSG00000196605	ZNF846	zinc finger protein 846	-0.298981612486038	4.34697329107071	-7.14663968030329	2.09345318116758e-12	2.59044440391749e-10	17.3303680346074
161	ENSG00000259295	CSPG4P12	chondroitin sulfate proteoglycan 4 pseudogene 12	-0.853374663621399	0.130718318128676	-7.0759526913197	3.38380714672885e-12	3.98035981407808e-10	17.2103724211047
162	ENSG00000130827	PLXNA3	plexin A3	-0.668685997490973	3.44388930115773	-7.09315959373419	3.01162976279632e-12	3.5645724695557e-10	17.0741973993163
163	ENSG00000259781	HMGB1P6	high mobility group box 1 pseudogene 6	0.797742465205067	3.52724195892603	7.06623918969694	3.61348787831307e-12	4.22445552203275e-10	16.9403503299215
164	ENSG00000272808	GCAWKR	gastric cancer associated WDR5 and KAT2A binding lncRNA	0.669826103781338	1.10364971255772	7.03608974343424	4.42835473280577e-12	5.11434713868768e-10	16.9033006390117
165	ENSG00000246375	PPM1K-DT	PPM1K divergent transcript	1.57363954400444	0.478182666376871	7.02528126110858	4.76240191448024e-12	5.43427131031949e-10	16.8907108940854
166	ENSG00000124508	BTN2A2	butyrophilin subfamily 2 member A2	0.580857690254651	1.74217953882424	7.02753568773969	4.69074383996615e-12	5.38474786833704e-10	16.8185393746858
167	ENSG00000241945	PWP2	PWP2 small subunit processome component	3.68393179590446	0.418593943543706	7.00455592955457	5.47360734415753e-12	6.17189713315183e-10	16.7432715858824
168	ENSG00000286055	NA	NA	-0.793102257232236	-0.361169413328573	-6.99181732862857	5.96145865804416e-12	6.6824444816288e-10	16.6776741602072
169	ENSG00000147403	RPL10	ribosomal protein L10	-0.437581277222156	7.25995228723628	-7.05758474305268	3.83098328985616e-12	4.4514157055792e-10	16.5850346863069
170	ENSG00000226686	LINC01535	long intergenic non-protein coding RNA 1535	-0.799198931175418	1.95814801386278	-6.97816921414807	6.53154253428305e-12	7.23634154263359e-10	16.4684985806916
171	ENSG00000164366	CCDC127	coiled-coil domain containing 127	0.316095953562896	4.87530648022272	7.01413941295634	5.13264324619815e-12	5.82188391068761e-10	16.424041727076
172	ENSG00000276141	WHAMMP3	WAS protein homolog associated with actin, golgi membranes and microtubules pseudogene 3	-0.369926982509903	3.45484595395124	-6.98934321014114	6.06104477427765e-12	6.75434322915993e-10	16.4074435859099
173	ENSG00000103226	NOMO3	NODAL modulator 3	-1.80988285656463	3.35297305421278	-6.97721269378327	6.57344581403215e-12	7.24066956255472e-10	16.3552344741816
174	ENSG00000188312	CENPP	centromere protein P	0.46919414275657	2.63706451326829	6.94895006688454	7.93799818971593e-12	8.54612957645349e-10	16.2325190740054
175	ENSG00000183688	RFLNB	refilin B	-0.626894518327051	3.09507406597529	-6.95324325507861	7.71410297118507e-12	8.39999692679444e-10	16.2156012225444
176	ENSG00000230269	LINC02525	long intergenic non-protein coding RNA 2525	-0.988905858950144	-0.364350175690093	-6.91265426495707	1.01041918100015e-11	1.05216108814966e-09	16.1709260238843
177	ENSG00000248334	WHAMMP2	WAS protein homolog associated with actin, golgi membranes and microtubules pseudogene 2	-0.346727215041413	3.59888727470436	-6.95703590568561	7.52147767370769e-12	8.23731485920539e-10	16.1611857470142
178	ENSG00000215241	LINC02449	long intergenic non-protein coding RNA 2449	-0.667847713075647	2.40171672254227	-6.92026768223682	9.6063637692207e-12	1.00581795596851e-09	16.0669081494812
179	ENSG00000232855	NA	NA	0.721158560619354	2.17841528844984	6.92130507425944	9.54042220245855e-12	1.00443251651961e-09	16.0644364958327
180	ENSG00000170632	ARMC10	armadillo repeat containing 10	0.319634667602698	5.40598640313675	6.95144731288864	7.80699903520611e-12	8.45285077357316e-10	15.9818232104401
181	ENSG00000125551	PLGLB2	plasminogen like B2	1.02928884447224	-0.901830470904677	6.87249393056534	1.31798336761911e-11	1.35759411099187e-09	15.9011651477129
182	ENSG00000168038	ULK4	unc-51 like kinase 4	0.337890537207498	4.31045508055887	6.92683273437673	9.19647945793595e-12	9.79039734918589e-10	15.8853356124243
183	ENSG00000171503	ETFDH	electron transfer flavoprotein dehydrogenase	-0.27245316322247	4.94957521584239	-6.93231931000859	8.86713911975193e-12	9.49282039696589e-10	15.8631642736229
184	ENSG00000230606	NA	NA	1.25055237132226	0.956641288144495	6.86750966167602	1.36205164427188e-11	1.39544387813145e-09	15.8216288711206
185	ENSG00000185290	NUPR2	nuclear protein 2, transcriptional regulator	0.918436441543484	-0.0993213963120038	6.85675800411125	1.46209397042034e-11	1.48992848664866e-09	15.8085238294261
186	ENSG00000111906	HDDC2	HD domain containing 2	-0.324428567506853	5.40574044539753	-6.9246027237494	9.33374536827301e-12	9.88132509654503e-10	15.7952437463404
187	ENSG00000160183	TMPRSS3	transmembrane serine protease 3	1.01001276728288	-0.286350948312714	6.84852584079358	1.54353404990627e-11	1.55627433095312e-09	15.7614822844051
188	ENSG00000225345	SNX18P3	sorting nexin 18 pseudogene 3	-0.736456098350629	1.96915023314538	-6.84863375529787	1.54243820376592e-11	1.55627433095312e-09	15.5854417471833
189	ENSG00000285804	NA	NA	-0.626891975092604	0.220006437877971	-6.80371179949509	2.07132573575374e-11	2.05579079273559e-09	15.4637387146237
190	ENSG00000182534	MXRA7	matrix remodeling associated 7	0.312476994588735	6.14981369093328	6.87751982408157	1.2749646403153e-11	1.3204199014048e-09	15.4527603944449
191	ENSG00000213088	ACKR1	atypical chemokine receptor 1 (Duffy blood group)	-0.957655316568834	1.34184754247395	-6.78960949187184	2.27141815918976e-11	2.23192559218425e-09	15.3300973293067
192	ENSG00000232310	NA	NA	-0.574315721897054	0.84735801968906	-6.77952613845816	2.425992060868e-11	2.37075408778977e-09	15.2708331676972
193	ENSG00000151348	EXT2	exostosin glycosyltransferase 2	0.190539788354415	5.66772487257705	6.83248437597377	1.71522141757833e-11	1.72027680701961e-09	15.1810806699399
194	ENSG00000068654	POLR1A	RNA polymerase I subunit A	-0.329692272719656	5.35631170213645	-6.82760974671952	1.7710098348411e-11	1.766930021609e-09	15.1691356797267
195	ENSG00000175287	PHYHD1	phytanoyl-CoA dioxygenase domain containing 1	-0.622873147808548	2.49133583864843	-6.77649713412157	2.4744083540694e-11	2.40573089771155e-09	15.1190882942081
196	ENSG00000248527	MTATP6P1	MT-ATP6 pseudogene 1	1.60794549447486	2.91073946148306	6.75427348993568	2.85981362008259e-11	2.72483041721469e-09	15.086137599205
197	ENSG00000284610	NA	NA	-0.618105417297332	2.88577151502461	-6.76681482933975	2.63561649859296e-11	2.54945725874048e-09	15.0556920246152
198	ENSG00000176014	TUBB6	tubulin beta 6 class V	0.648224342099597	1.94496757464179	6.75659605013171	2.81692861952706e-11	2.69745687305064e-09	15.0045903612908
199	ENSG00000148296	SURF6	surfeit 6	0.314047430095456	4.92128593365091	6.78955570807322	2.27221644040588e-11	2.23192559218425e-09	14.9751846518548
200	ENSG00000237296	SMG1P1	SMG1 pseudogene 1	-0.678267269742241	2.80720196094207	-6.74996275967247	2.9411128992222e-11	2.78835061729245e-09	14.9387820904674
201	ENSG00000142089	IFITM3	interferon induced transmembrane protein 3	0.96734116943822	3.75340443545324	6.75995580956597	2.75600621906833e-11	2.65244719750334e-09	14.9056524869072
202	ENSG00000197181	PIWIL2	piwi like RNA-mediated gene silencing 2	-0.875232034386443	0.625702562151297	-6.70128655536056	4.03200790120192e-11	3.76636973359332e-09	14.8111309454572
203	ENSG00000148935	GAS2	growth arrest specific 2	0.375759586001013	3.83821929602281	6.72476176991117	3.46377941056247e-11	3.25151627821076e-09	14.6455925108641
204	ENSG00000105810	CDK6	cyclin dependent kinase 6	-0.284767327539584	5.47184428712582	-6.73505480635766	3.24013124910252e-11	3.0566307466781e-09	14.55944087218
205	ENSG00000232573	RPL3P4	ribosomal protein L3 pseudogene 4	1.39463146717791	-0.0224975448895187	6.65065407322703	5.5865633169992e-11	5.14287683906941e-09	14.5315596911234
206	ENSG00000231205	ZNF826P	zinc finger protein 826, pseudogene	-0.592355222580871	2.94510317042937	-6.68409177303087	4.50524922508813e-11	4.18790386503802e-09	14.5002155593281
207	ENSG00000259511	UBE2Q2L	ubiquitin conjugating enzyme E2 Q2 like	0.88845903350038	-0.798852943684207	6.6311283577639	6.33163910798177e-11	5.80075552123561e-09	14.4063598644465
208	ENSG00000156689	GLYATL2	glycine-N-acyltransferase like 2	-0.609094445652591	0.342450862290521	-6.62713113783249	6.49576182850734e-11	5.89443987638266e-09	14.3737073049406
209	ENSG00000271254	NA	NA	0.670520831734446	4.12535071948846	6.67910645312616	4.65235842882415e-11	4.30365738930451e-09	14.3495213158633
210	ENSG00000178222	RNF212	ring finger protein 212	-0.834445974598958	0.410038131622509	-6.61780267246724	6.89516992750047e-11	6.2272207648554e-09	14.3160787396866
211	ENSG00000260409	NA	NA	-1.51419203477198	-0.77127192323958	-6.60761190728607	7.35901873694587e-11	6.61478589864342e-09	14.2679801277402
212	ENSG00000131015	ULBP2	UL16 binding protein 2	-0.710299775016313	0.335055948434639	-6.60231744842623	7.6119356580953e-11	6.81000215496075e-09	14.2311559775748
213	ENSG00000169035	KLK7	kallikrein related peptidase 7	0.838986600744358	3.05279094585019	6.62762971808103	6.475065147601e-11	5.89443987638266e-09	14.1986993615306
214	ENSG00000285551	NA	NA	-0.814390262692544	-0.583181886725145	-6.58909565790673	8.28132151428198e-11	7.37424592411951e-09	14.1526388464153
215	ENSG00000226002	GTF2IP14	general transcription factor IIi pseudogene 14	-0.829276641748495	-0.591300366396861	-6.57017966545055	9.34028413919201e-11	8.17504201615116e-09	14.0409333752913
216	ENSG00000148734	NPFFR1	neuropeptide FF receptor 1	-0.797671719492768	2.16870472532041	-6.58122995360187	8.70655316565294e-11	7.68111468169826e-09	13.9313694985929
217	ENSG00000197785	ATAD3A	ATPase family AAA domain containing 3A	-0.449122557965463	3.20699092508566	-6.58612143822686	8.43966445859466e-11	7.48029050804557e-09	13.8901029334646
218	ENSG00000140830	TXNL4B	thioredoxin like 4B	0.412117328655698	3.40097349622722	6.56997865630945	9.35222061041642e-11	8.17504201615116e-09	13.7567737755869
219	ENSG00000257890	NA	NA	0.804739541202221	0.242238334835875	6.51304484049604	1.34101497548084e-10	1.15630684944628e-08	13.6848130165162
220	ENSG00000103671	TRIP4	thyroid hormone receptor interactor 4	0.224180554096336	3.83167413315772	6.54813257861423	1.07426070768103e-10	9.34753974683548e-09	13.560454398977
221	ENSG00000120322	PCDHB8	protocadherin beta 8	-0.612088980751986	1.15996645352533	-6.49771749072355	1.47697247272113e-10	1.26780123604387e-08	13.5223430199763
222	ENSG00000283378	CNTNAP3C	contactin associated protein family member 3C	-1.42627698206417	-0.942539752757153	-6.47679809762645	1.68452033848046e-10	1.43304551652159e-08	13.4746775137148
223	ENSG00000267370	NA	NA	-0.593520010042879	1.15328535646056	-6.47559066104068	1.69733442175604e-10	1.43752909959925e-08	13.3724878011665
224	ENSG00000133519	ZDHHC8P1	ZDHHC8 pseudogene 1	0.631146527383626	2.21527348486223	6.45239298852436	1.96289326992454e-10	1.65508381202133e-08	13.1948345458584
225	ENSG00000223496	EXOSC6	exosome component 6	-0.304350287777841	6.80748079215102	-6.51367745529065	1.33567517878675e-10	1.15630684944628e-08	13.1227128967913
226	ENSG00000128294	TPST2	tyrosylprotein sulfotransferase 2	-0.337917173318736	4.76101123002762	-6.47777803230161	1.67419031770536e-10	1.43064442574858e-08	13.0325865680093
227	ENSG00000273136	NBPF26	NBPF member 26	-0.766215972409437	2.77066022172488	-6.42885919249957	2.27375247102612e-10	1.89207978549667e-08	12.9203044067905
228	ENSG00000230409	TCEA1P2	transcription elongation factor A1 pseudogene 2	0.491798132488349	1.4693093101035	6.39863459667509	2.74441337077662e-10	2.25420436178963e-08	12.8961964213859
229	ENSG00000275464	NA	NA	-1.67963588134573	2.11769080308073	-6.41148237911608	2.53371751439449e-10	2.09015242226413e-08	12.893536133659
230	ENSG00000275377	MIR1299	microRNA 1299	-0.957682171335072	-0.186748018365522	-6.37093338665197	3.25870893922112e-10	2.6312693875338e-08	12.8312345582346
231	ENSG00000237973	MTCO1P12	MT-CO1 pseudogene 12	3.63302160264249	2.20459493024379	6.37366408382093	3.20408784097231e-10	2.59817437861993e-08	12.8246495240525
232	ENSG00000065457	ADAT1	adenosine deaminase tRNA specific 1	0.214879718429332	4.63405014414799	6.44052445144439	2.11407579024081e-10	1.77470609069731e-08	12.8128159093528
233	ENSG00000178038	ALS2CL	ALS2 C-terminal like	-0.623091946575756	2.7329475286584	-6.4163206411409	2.45854757667475e-10	2.03696011396148e-08	12.8064398304458
234	ENSG00000232000	CLCN3P1	chloride voltage-gated channel 3 pseudogene 1	0.43211135989131	2.03386317308444	6.3827527319597	3.02866541144167e-10	2.47700635538337e-08	12.7403837432806
235	ENSG00000158966	CACHD1	cache domain containing 1	-0.308702430323055	5.30397018833357	-6.43544006250528	2.1822752250823e-10	1.82392266180563e-08	12.7184148330034
236	ENSG00000249437	NAIP	NLR family apoptosis inhibitory protein	-0.547777204603563	1.75720264673772	-6.37606499399848	3.15680408027253e-10	2.57077173306296e-08	12.7020147694279
237	ENSG00000104899	AMH	anti-Mullerian hormone	-1.24809128060615	-0.783341546821084	-6.33467210199421	4.07638167259506e-10	3.27761726383846e-08	12.6335488492168
238	ENSG00000154099	DNAAF1	dynein axonemal assembly factor 1	-0.450197195400676	2.14147796162711	-6.33271609493417	4.12578029745381e-10	3.30323569315697e-08	12.4343470043638
239	ENSG00000267506	NA	NA	-1.00403066820614	2.36790617074327	-6.32895127160329	4.22251371208322e-10	3.34048198825471e-08	12.4133307411535
240	ENSG00000233117	LINC00702	long intergenic non-protein coding RNA 702	-0.946644406598769	-0.700721439309519	-6.29088381720524	5.33401072724853e-10	4.0985850168729e-08	12.3790850380508
241	ENSG00000104760	FGL1	fibrinogen like 1	-0.830084184293927	0.387609518296326	-6.29558998641068	5.18246327574033e-10	3.99825992641732e-08	12.367312716115
242	ENSG00000094963	FMO2	flavin containing dimethylaniline monoxygenase 2	-0.868856070281298	1.0212040507651	-6.29695031810698	5.13944802075337e-10	3.98119193022261e-08	12.3255355908561
243	ENSG00000175787	ZNF169	zinc finger protein 169	-0.303492419201712	3.49677084985787	-6.33204308312867	4.14291210466265e-10	3.30323569315697e-08	12.2946236433179
244	ENSG00000110002	VWA5A	von Willebrand factor A domain containing 5A	0.319139614905146	4.39038297755737	6.32886770001443	4.2246859738108e-10	3.34048198825471e-08	12.1555210425174
245	ENSG00000270231	NBPF8	NBPF member 8	-0.328653447367308	2.64797301244599	-6.29702015499056	5.13724914505898e-10	3.98119193022261e-08	12.1354212597745
246	ENSG00000223750	SIRPB3P	signal regulatory protein beta 3, pseudogene	-0.887841707886357	-0.624689149458282	-6.24413126627089	7.09533329219806e-10	5.38679965004487e-08	12.1053718084331
247	ENSG00000258102	MAP1LC3B2	microtubule associated protein 1 light chain 3 beta 2	0.886869392583343	-0.0694998608247553	6.24235658742682	7.17234282974444e-10	5.42365733982579e-08	12.08762863224
248	ENSG00000161542	PRPSAP1	phosphoribosyl pyrophosphate synthetase associated protein 1	-0.205489384158582	4.93417899039571	-6.32103818805018	4.43311926491424e-10	3.49080664100024e-08	12.0618864511007
249	ENSG00000131828	PDHA1	pyruvate dehydrogenase E1 subunit alpha 1	0.254601946835367	6.00173784182638	6.30659444047441	4.84434319943263e-10	3.79892197565383e-08	11.9201620026404
250	ENSG00000143891	GALM	galactose mutarotase	0.480639091855594	1.98252399670439	6.23961903207373	7.29273966319481e-10	5.49290304434151e-08	11.8897533732811
251	ENSG00000154678	PDE1C	phosphodiesterase 1C	-0.279137076514055	6.88077574712991	-6.29744191787869	5.12398911001152e-10	3.98119193022261e-08	11.810639165272
252	ENSG00000179698	WDR97	WD repeat domain 97	-0.833650060280753	1.02945839721321	-6.21456756030089	8.49030876310511e-10	6.34475779567573e-08	11.8055286105169
253	ENSG00000185163	DDX51	DEAD-box helicase 51	0.414540735557033	4.30522556715809	6.25454134342223	6.65961472048627e-10	5.09661116922034e-08	11.7341817168328
254	ENSG00000125630	POLR1B	RNA polymerase I subunit B	0.199467527322245	4.43999890694091	6.24770107726109	6.94286677971414e-10	5.29213077416931e-08	11.6811987211226
255	ENSG00000160221	GATD3	glutamine amidotransferase class 1 domain containing 3	3.82168485890782	-0.268589685930788	6.16074848971574	1.17493510510436e-09	8.54563487132393e-08	11.6119049808579
256	ENSG00000162482	AKR7A3	aldo-keto reductase family 7 member A3	-0.588928306672758	0.64304115728803	-6.16270679615325	1.1611771955401e-09	8.51053563008162e-08	11.5892185139089
257	ENSG00000106018	VIPR2	vasoactive intestinal peptide receptor 2	-0.610547525582113	1.96978986320797	-6.17304540116385	1.09111227462304e-09	8.02789015645429e-08	11.5571323646608
258	ENSG00000260776	NA	NA	-1.98774342424406	-1.61354113619391	-6.14626518656308	1.28174924554984e-09	9.2169862729048e-08	11.5403234560105
259	ENSG00000184465	WDR27	WD repeat domain 27	-0.24639348339674	4.35726953398799	-6.20916053724458	8.77295493746666e-10	6.50495833806866e-08	11.4205164770923
260	ENSG00000260788	NA	NA	-0.746468063167459	1.70745327976692	-6.15784820201289	1.19560381429372e-09	8.6300857140838e-08	11.4059033791086
261	ENSG00000260565	ERVK13-1	endogenous retrovirus group K13 member 1	-0.343690906091497	4.90049339196897	-6.21207430180042	8.6195177554169e-10	6.41615352918845e-08	11.3923973280344
262	ENSG00000183091	NEB	nebulin	-0.463538508366254	3.66501124903319	-6.19051706497397	9.81982048139783e-10	7.25296508114407e-08	11.3881098791355
263	ENSG00000183309	ZNF623	zinc finger protein 623	0.166360375910682	5.77498383782797	6.21546292711276	8.44437135537624e-10	6.33527324992321e-08	11.3734900727949
264	ENSG00000253535	NA	NA	0.430328569090867	1.42616047341317	6.09907044678332	1.69985398109971e-09	1.20867229342672e-07	11.1676655986115
265	ENSG00000008394	MGST1	microsomal glutathione S-transferase 1	0.530489468281156	4.55580620537422	6.15925005009679	1.18556967127741e-09	8.59019606686781e-08	11.1312403700831
266	ENSG00000179277	MEIS3P1	Meis homeobox 3 pseudogene 1	-0.627474241831944	0.862891603736497	-6.08133652570121	1.88917958681499e-09	1.32842089322311e-07	11.1247688814661
267	ENSG00000285051	SLC7A14-AS1	SLC7A14 antisense RNA 1	-0.602557158596826	1.32134539480683	-6.09083584534793	1.78534172244369e-09	1.26473873096234e-07	11.0660629580714
268	ENSG00000171772	SYCE1	synaptonemal complex central element protein 1	-0.878502559323505	1.42599671558051	-6.0722795856281	1.99366002942157e-09	1.39673476178887e-07	11.0615948823447
269	ENSG00000186468	RPS23	ribosomal protein S23	-0.376741589151829	7.2865240750637	-6.16170893454696	1.16816780377075e-09	8.52896768913997e-08	11.0072298557161
270	ENSG00000281404	LINC01176	long intergenic non-protein coding RNA 1176	-0.407491126620216	0.594463084820965	-6.05242140893512	2.24287155314757e-09	1.55418764788291e-07	10.9297363694486
271	ENSG00000258458	OXA1L-DT	OXA1L divergent transcript	-0.619571262744233	0.243132959824596	-6.03429390541574	2.49674300015258e-09	1.70530231580314e-07	10.8748852643715
272	ENSG00000251314	NA	NA	0.728495165682923	-0.758618463703944	6.0182847699988	2.74410874097261e-09	1.85431688538915e-07	10.8231677896204
273	ENSG00000238083	LRRC37A2	leucine rich repeat containing 37 member A2	-0.86725309748955	3.36653674047442	-6.08323782156565	1.8679351749922e-09	1.31834713683894e-07	10.8157586943125
274	ENSG00000179978	NAIPP2	NAIP pseudogene 2	-0.752149619588391	1.93789572392069	-6.04611415886231	2.32820548820413e-09	1.60167089470101e-07	10.7443746597184
275	ENSG00000135926	TMBIM1	transmembrane BAX inhibitor motif containing 1	0.485518650343233	5.32135405141575	6.10167733702806	1.67363318558421e-09	1.19448516795853e-07	10.7093000013661
276	ENSG00000284879	NA	NA	0.61551909039244	0.293913095981209	6.00447353245933	2.97660217543522e-09	1.99025021245943e-07	10.6979116979046
277	ENSG00000213973	ZNF99	zinc finger protein 99	-0.705799881955545	1.00024662617286	-6.01010079588754	2.87964279990583e-09	1.93219976038752e-07	10.6800850429067
278	ENSG00000038427	VCAN	versican	-0.35076573293362	7.57919580758996	-6.10734492580626	1.6179823487297e-09	1.15910795629297e-07	10.6735528032472
279	ENSG00000109771	LRP2BP	LRP2 binding protein	-0.294361237304161	3.99669593764197	-6.06927201186137	2.02958693036753e-09	1.4166962837027e-07	10.6195883757484
280	ENSG00000280195	NA	NA	0.646822718546332	-0.163435911285802	5.98183730752052	3.39983164192424e-09	2.25739344141144e-07	10.616020830374
281	ENSG00000116830	TTF2	transcription termination factor 2	0.349066358475464	3.53647865425705	6.05109009126059	2.26062556398796e-09	1.56081451983169e-07	10.6101312440606
282	ENSG00000183935	HTR7P1	5-hydroxytryptamine receptor 7 pseudogene 1	-0.42067937952281	2.99014543967035	-6.02420281651302	2.64999917822768e-09	1.79709552812479e-07	10.5845211157957
283	ENSG00000250771	NA	NA	1.08525208179198	-0.0686961907378294	5.97923619110929	3.45207222949388e-09	2.28412112518178e-07	10.5475459130752
284	ENSG00000196975	ANXA4	annexin A4	0.230568638731932	3.82070548304222	6.04156251057384	2.39174714254723e-09	1.63946523555324e-07	10.5466618058716
285	ENSG00000266338	NBPF15	NBPF member 15	-0.348189806033931	3.50358443501856	-6.0290640546062	2.57505772696171e-09	1.75251071589222e-07	10.480379447088
286	ENSG00000125863	MKKS	MKKS centrosomal shuttling protein	0.351679321334571	5.8716169261134	6.05669800531652	2.1867561215016e-09	1.52083301647206e-07	10.4526219456303
287	ENSG00000242082	SLC5A4-AS1	SLC5A4 antisense RNA 1	-0.556058033675209	2.40981928867105	-5.99602269077028	3.12822300651503e-09	2.08431530112414e-07	10.4442246342979
288	ENSG00000214842	RAD51AP2	RAD51 associated protein 2	-0.440381096375121	1.40881955861173	-5.96724497497147	3.70320322114396e-09	2.43338760627997e-07	10.4136029679791
289	ENSG00000251381	LINC00958	long intergenic non-protein coding RNA 958	0.923208151715258	-0.457860133238914	5.94328066699372	4.2596003030981e-09	2.74226160053505e-07	10.4031517525304
290	ENSG00000277288	LINC02881	long intergenic non-protein coding RNA 2881	0.858526646313131	-1.23924714963847	5.94256547189493	4.2774001353434e-09	2.74444905653548e-07	10.3974579458744
291	ENSG00000176040	TMPRSS7	transmembrane serine protease 7	1.25653848923671	-1.19742871173032	5.94177569296244	4.29714049180629e-09	2.74786272523022e-07	10.3968243112081
292	ENSG00000065325	GLP2R	glucagon like peptide 2 receptor	-0.892719024005924	2.31369785304077	-5.97425770810243	3.55425201051936e-09	2.34359260596737e-07	10.3707364730502
293	ENSG00000279267	NA	NA	-0.802973381565357	1.71961304269565	-5.96439471899876	3.76546788052268e-09	2.45735465517946e-07	10.3598836080325
294	ENSG00000254685	FPGT	fucose-1-phosphate guanylyltransferase	0.415207296493761	4.38367284500944	6.01386521283734	2.81650835732842e-09	1.89651530944348e-07	10.3148176498998
295	ENSG00000008128	CDK11A	cyclin dependent kinase 11A	0.623134719728632	0.508122629398406	5.9296882290459	4.6105819273662e-09	2.93843642835754e-07	10.2668557832825
296	ENSG00000234282	NA	NA	-0.802354854715291	-0.583686065747007	-5.91596359060686	4.99353699237174e-09	3.16135684141648e-07	10.2465306913884
297	ENSG00000171847	FAM90A1	family with sequence similarity 90 member A1	-0.57822288687154	1.45426627995002	-5.96630223888886	3.7236855903148e-09	2.43843823398759e-07	10.2349835922375
298	ENSG00000197978	GOLGA6L9	golgin A6 family like 9	-0.443288689276893	2.19296831080941	-5.95636024181327	3.94653016354392e-09	2.55799587743173e-07	10.2273828577985
299	ENSG00000177112	IRAG1-AS1	IRAG1 antisense RNA 1	-0.679084617063931	0.206292602708267	-5.92203342824286	4.82049268268384e-09	3.06197695204078e-07	10.2184622457849
300	ENSG00000223865	HLA-DPB1	major histocompatibility complex, class II, DP beta 1	0.577653393777087	2.91125124438375	5.95252236115028	4.03598915471524e-09	2.60711218075436e-07	10.1208490601969
301	ENSG00000257261	NA	NA	-0.489948347182943	0.504961024198853	-5.90198676625546	5.41534868617257e-09	3.40577176777903e-07	10.1031169774545
302	ENSG00000273312	NA	NA	-0.512331199489204	0.817448276560152	-5.8893800759489	5.82546506307463e-09	3.63967417186722e-07	10.0718864596872
303	ENSG00000223855	NA	NA	-0.64680584564665	0.741003386957397	-5.87926202603659	6.17637854967746e-09	3.82133342995629e-07	9.96665403900831
304	ENSG00000144026	ZNF514	zinc finger protein 514	-0.287243188542032	4.88090117903923	-5.95751035983561	3.92010018424206e-09	2.54953682972412e-07	9.91971426665797
305	ENSG00000172014	ANKRD20A4P	ankyrin repeat domain 20 family member A4, pseudogene	-0.86376370237995	2.63182373451015	-5.91181750864106	5.11520288085984e-09	3.22765914230679e-07	9.91704277381305
306	ENSG00000272732	NA	NA	-0.455992312412961	1.21861028835707	-5.85769201937494	6.99461511992359e-09	4.25870768148307e-07	9.78488175975748
307	ENSG00000185433	LINC00158	long intergenic non-protein coding RNA 158	0.381359053898885	1.63532463063804	5.86273440816146	6.79436168724372e-09	4.17655988103601e-07	9.77458848153685
308	ENSG00000009709	PAX7	paired box 7	-0.559015626386103	1.84989456716164	-5.84859641844272	7.37047926334014e-09	4.45878897911777e-07	9.73259145148756
309	ENSG00000285799	NA	NA	-0.75708301109009	0.493244203647166	-5.83661470230327	7.8957642120191e-09	4.74642532568568e-07	9.72675848750162
310	ENSG00000276855	NA	NA	-0.544756086459557	1.19840335884344	-5.83855858421675	7.80813152569866e-09	4.70859982132005e-07	9.70594526737741
311	ENSG00000106624	AEBP1	AE binding protein 1	0.725117850314975	3.82258365751099	5.88519447677539	5.96820753661375e-09	3.70456556409484e-07	9.66557004685216
312	ENSG00000107611	CUBN	cubilin	-0.400378608294317	2.39208889533887	-5.85768138233042	6.99504357842254e-09	4.25870768148307e-07	9.64433723843747
313	ENSG00000196922	ZNF252P	zinc finger protein 252, pseudogene	0.316061409254865	5.97634330085559	5.90109772860103	5.44332359795962e-09	3.41210442377364e-07	9.55041885124073
314	ENSG00000120337	TNFSF18	TNF superfamily member 18	0.703486848054673	0.497534480811735	5.7961411436249	9.95401271388448e-09	5.92761457111821e-07	9.54131961307536
315	ENSG00000185304	RGPD2	RANBP2 like and GRIP domain containing 2	-1.07613837689053	0.00321434334977756	-5.79402621631809	1.0074850232575e-08	5.98088305395479e-07	9.5342651853868
316	ENSG00000180015	NA	NA	1.63209938333516	-1.42158000822616	5.77847545707209	1.10082903458796e-08	6.44836550548474e-07	9.50447067169865
317	ENSG00000078070	MCCC1	methylcrotonyl-CoA carboxylase subunit 1	-0.153515334190989	5.43718330570176	-5.88722756480621	5.89845195650256e-09	3.67323204193179e-07	9.49672413228725
318	ENSG00000114654	EFCC1	EF-hand and coiled-coil domain containing 1	-0.669191232883083	0.054411171619944	-5.7781050011899	1.10315236922126e-08	6.44836550548474e-07	9.48338809997079
319	ENSG00000090487	SPG21	SPG21 abhydrolase domain containing, maspardin	0.180947160202314	4.80933137841999	5.85615636145433	7.05673658318149e-09	4.2825851060225e-07	9.39335609888698
320	ENSG00000065060	UHRF1BP1	UHRF1 binding protein 1	0.17210335476463	5.14085466444461	5.85899231759376	6.94243149364864e-09	4.25385770234625e-07	9.36019681002213
321	ENSG00000271461	CKAP2LP1	CKAP2L pseudogene 1	-0.557702396288354	2.0624461262042	-5.80101110928589	9.68110701022438e-09	5.78317163595096e-07	9.35841157992487
322	ENSG00000120675	DNAJC15	DnaJ heat shock protein family (Hsp40) member C15	0.326130435083246	6.30049663810212	5.86693945166097	6.63164446742044e-09	4.08972870456841e-07	9.34645463687556
323	ENSG00000112619	PRPH2	peripherin 2	-0.768836026834161	2.64265091913233	-5.79053665082763	1.02773584318389e-08	6.06442286473306e-07	9.31610593027708
324	ENSG00000272894	MIOS-DT	MIOS divergent transcript	-0.494018463069721	0.89559884202783	-5.75711660872737	1.24287674888187e-08	7.17704828081605e-07	9.28568491859853
325	ENSG00000172965	MIR4435-2HG	MIR4435-2 host gene	-0.272968158561786	3.39077564577972	-5.80794176085135	9.30525120314367e-09	5.57612789078949e-07	9.28543091374239
326	ENSG00000213707	HMGB1P10	high mobility group box 1 pseudogene 10	-0.773609155737136	0.907805576718934	-5.74575260142394	1.32557051888213e-08	7.60845536380058e-07	9.26115250418538
327	ENSG00000229676	ZNF492	zinc finger protein 492	-0.866505303012717	-0.265341662565232	-5.73055733952438	1.44455608446943e-08	8.19269665049093e-07	9.22546258616937
328	ENSG00000236841	NA	NA	-0.766107645695929	0.322511207673526	-5.72744759779353	1.47015750361319e-08	8.31315174743411e-07	9.20746212320357
329	ENSG00000154040	CABYR	calcium binding tyrosine phosphorylation regulated	-0.322884811209249	3.25969836522384	-5.79050484663059	1.02792222150964e-08	6.06442286473306e-07	9.19854241257559
330	ENSG00000148655	LRMDA	leucine rich melanocyte differentiation associated	-0.456491249926808	1.82709304883203	-5.76098389099387	1.21589785377883e-08	7.04259863270802e-07	9.17036927787725
331	ENSG00000141179	PCTP	phosphatidylcholine transfer protein	0.282882971495849	2.80710563563162	5.77177316477083	1.14360899953748e-08	6.6644076743689e-07	9.15915698379013
332	ENSG00000197747	S100A10	S100 calcium binding protein A10	0.64639053646878	1.38663115506779	5.72371905845607	1.50143580100059e-08	8.43992938757143e-07	9.06787571132176
333	ENSG00000281692	PACRG-AS1	PACRG antisense RNA 1	-0.501529282245252	0.575094055034436	-5.70211508764954	1.69582672283237e-08	9.44902749423792e-07	8.97769488340284
334	ENSG00000135951	TSGA10	testis specific 10	-0.220335474124262	4.58293562294212	-5.77897585082646	1.09769835067661e-08	6.44836550548474e-07	8.96765534868947
335	ENSG00000247157	LINC01252	long intergenic non-protein coding RNA 1252	0.412873331996485	3.43828265290618	5.74764036763319	1.31147201938534e-08	7.55027516658821e-07	8.95656893760888
336	ENSG00000143318	CASQ1	calsequestrin 1	0.472847330278947	3.73181370100917	5.74117675483589	1.36035956941702e-08	7.76138082479363e-07	8.92353287517314
337	ENSG00000118322	ATP10B	ATPase phospholipid transporting 10B (putative)	0.332695252675462	4.22531827632258	5.76262526621644	1.20462044311329e-08	6.99855096462406e-07	8.90840963468206
338	ENSG00000205571	SMN2	survival of motor neuron 2, centromeric	-1.63438987435102	1.32876446941582	-5.68287591500379	1.88939592508205e-08	1.04058753607987e-06	8.8505231719652
339	ENSG00000165197	VEGFD	vascular endothelial growth factor D	0.409191296042203	0.564683849321324	5.67412697881356	1.98437648522066e-08	1.08350367628553e-06	8.84981077386231
340	ENSG00000166558	SLC38A8	solute carrier family 38 member 8	-1.0717178517845	-1.08954875585589	-5.6497263824274	2.27448169119992e-08	1.2313216791905e-06	8.82616768770397
341	ENSG00000224003	YES1P1	YES1 pseudogene 1	-0.350162577034005	1.71355337863121	-5.69625800035159	1.75261550498004e-08	9.70867472758713e-07	8.82348667505752
342	ENSG00000273018	FAM106A	family with sequence similarity 106 member A	1.66023285282374	2.02954869270933	5.70008236618355	1.71532956114596e-08	9.52983093795845e-07	8.82284384673771
343	ENSG00000127507	ADGRE2	adhesion G protein-coupled receptor E2	0.706667703591226	0.488306592925032	5.67485527363221	1.97629590085896e-08	1.08219237605656e-06	8.8223328728045
344	ENSG00000168765	GSTM4	glutathione S-transferase mu 4	0.329422391223307	3.68987905944973	5.72399196131966	1.49912465062584e-08	8.43992938757143e-07	8.81504944223218
345	ENSG00000263142	LRRC37A17P	leucine rich repeat containing 37 member A17, pseudogene	0.339420851427508	2.79281932539163	5.7191038522569	1.54105016929652e-08	8.63713294885718e-07	8.81346602879136
346	ENSG00000270607	NAV2-AS6	NAV2 antisense RNA 6	-0.456071268520135	1.98906288760395	-5.67951088654356	1.92539212096904e-08	1.05735654919845e-06	8.79967843764548
347	ENSG00000256667	KLRA1P	killer cell lectin like receptor A1, pseudogene	-0.335410727916416	2.24216833141232	-5.6919865490605	1.79519282213542e-08	9.91570852713406e-07	8.75737565350019
348	ENSG00000227189	NA	NA	-0.792739668550059	-0.832672558517156	-5.63969143879542	2.40540852610531e-08	1.29851175278931e-06	8.74912704369259
349	ENSG00000101310	SEC23B	SEC23 homolog B, COPII coat complex component	0.199408584427607	5.57039194715953	5.73656087106929	1.39635290599099e-08	7.9429555153923e-07	8.66342968738541
350	ENSG00000124713	GNMT	glycine N-methyltransferase	-0.630278059306181	-0.219457904182127	-5.62334921855469	2.63446594204201e-08	1.40230120088136e-06	8.63663149756304
351	ENSG00000283646	LINC02009	long intergenic non-protein coding RNA 2009	-0.754046232868519	0.273136607943405	-5.61952934891097	2.69098942064774e-08	1.42839817269814e-06	8.62602824649178
352	ENSG00000114331	ACAP2	ArfGAP with coiled-coil, ankyrin repeat and PH domains 2	0.235209952888816	6.81277413363822	5.74222248003924	1.3523316668024e-08	7.73874842119713e-07	8.6258056115717
353	ENSG00000229672	NA	NA	-0.543267414877994	0.252795273588046	-5.61601289265157	2.74406441560914e-08	1.44850114969107e-06	8.58016061461481
354	ENSG00000230521	NA	NA	-1.11865239285973	-1.5347515821992	-5.59927951180886	3.01089231639549e-08	1.57625175772617e-06	8.56220693300599
355	ENSG00000255495	NA	NA	-0.893291845866369	-0.345323969086034	-5.59556719254834	3.07342008885437e-08	1.60019380363959e-06	8.50894367001039
356	ENSG00000090054	SPTLC1	serine palmitoyltransferase long chain base subunit 1	0.207793500469435	5.9589677197371	5.70214287616496	1.69556160817576e-08	9.44902749423792e-07	8.4484314262793
357	ENSG00000076258	FMO4	flavin containing dimethylaniline monoxygenase 4	0.461265713625599	0.630049933095635	5.5965227330399	3.05720602805055e-08	1.59611282385017e-06	8.43564133199237
358	ENSG00000176593	NA	NA	0.313194142069539	3.78554626061303	5.66153228359546	2.12930878271194e-08	1.15601447758857e-06	8.43125266373806
359	ENSG00000253686	LINC01484	long intergenic non-protein coding RNA 1484	-0.737746793170104	-0.240485685652882	-5.57626414474126	3.41944608314539e-08	1.76587979838533e-06	8.41046555876054
360	ENSG00000227615	NA	NA	1.78514300750058	-0.80593298028066	5.56064885147089	3.72680214167818e-08	1.91940382734647e-06	8.36047158837413
361	ENSG00000028528	SNX1	sorting nexin 1	-0.129320320083466	6.40270871395477	-5.6727449929255	1.99979836271196e-08	1.08880450285254e-06	8.26699563109509
362	ENSG00000077943	ITGA8	integrin subunit alpha 8	0.372839261280928	3.65628959410765	5.6258376303319	2.59826711434046e-08	1.39080275648516e-06	8.22994163844339
363	ENSG00000219481	NBPF1	NBPF member 1	0.405252096836888	4.33956305504806	5.631654589333	2.51552455454101e-08	1.35030523693897e-06	8.20396052875332
364	ENSG00000175538	KCNE3	potassium voltage-gated channel subfamily E regulatory subunit 3	-0.537219000225741	0.828900949379661	-5.54964062731264	3.95944007735307e-08	2.02825511059247e-06	8.18344306144621
365	ENSG00000103154	NECAB2	N-terminal EF-hand calcium binding protein 2	-0.442160888843576	4.10245386381689	-5.60593242868223	2.90191507852899e-08	1.5233855023815e-06	8.1729433679683
366	ENSG00000270055	NA	NA	-0.753621162315085	0.466993410803883	-5.54198865000611	4.12939976543704e-08	2.09839578480449e-06	8.16741214248686
367	ENSG00000253203	GUSBP3	GUSB pseudogene 3	-0.610120667170122	1.53095646000084	-5.55702459225746	3.80188760910513e-08	1.95279704256354e-06	8.1496387221438
368	ENSG00000161010	MRNIP	MRN complex interacting protein	-0.257478160149562	4.23066726232553	-5.61778484000225	2.71719387572672e-08	1.43830129155134e-06	8.12367932859891
369	ENSG00000187837	H1-2	H1.2 linker histone, cluster member	0.432538860941709	5.79764798055307	5.63698408301173	2.44196895104806e-08	1.31452430314045e-06	8.0982724945337
370	ENSG00000058453	CROCC	ciliary rootlet coiled-coil, rootletin	0.463985885445048	4.1642133476471	5.61413877919486	2.77276534521701e-08	1.45960818835512e-06	8.09536073031382
371	ENSG00000007129	CEACAM21	CEA cell adhesion molecule 21	0.975896153172593	-1.23822776774033	5.49992516910846	5.1980004746188e-08	2.59301301163183e-06	8.04794191381192
372	ENSG00000165806	CASP7	caspase 7	0.476823108543767	3.01741606149618	5.57650758355323	3.41485515751184e-08	1.76587979838533e-06	8.03253702654359
373	ENSG00000260953	NA	NA	-1.77503517819241	-1.8043291165186	-5.49190337539222	5.43028290709065e-08	2.69477789264374e-06	8.00487606829098
374	ENSG00000204860	FAM201A	family with sequence similarity 201 member A	-0.407781452353669	2.18917665779451	-5.54356013086875	4.09392678159858e-08	2.08593231952253e-06	7.99360114109716
375	ENSG00000231367	LINC02613	long intergenic non-protein coding RNA 2613	-0.480128360297136	0.208120499221577	-5.50327181879764	5.10397222841212e-08	2.55278988936014e-06	7.98807576165927
376	ENSG00000258844	NA	NA	-0.559570936721943	0.0196649436353081	-5.50913207031998	4.94328510241347e-08	2.49204341035955e-06	7.98781231796482
377	ENSG00000275993	NA	NA	-1.41537683382659	0.353518093045781	-5.49008072209063	5.48444899149014e-08	2.70796485089722e-06	7.94764324236575
378	ENSG00000198804	MT-CO1	mitochondrially encoded cytochrome c oxidase I	-0.69442231453645	11.7900110688355	-5.62513557219002	2.60843065779477e-08	1.39233206204306e-06	7.94163946076289
379	ENSG00000073578	SDHA	succinate dehydrogenase complex flavoprotein subunit A	-0.231583532734955	4.61492007613079	-5.58845242799727	3.1968030811516e-08	1.65989862437125e-06	7.94023284968288
380	ENSG00000162753	SLC9C2	solute carrier family 9 member C2 (putative)	-0.481135596046555	1.18523633545833	-5.4859913032282	5.60789535703694e-08	2.74714791577624e-06	7.79189963384229
381	ENSG00000285644	NA	NA	1.94273221600176	-1.91302686047587	5.44995001886034	6.81910335011868e-08	3.28974261873067e-06	7.78928589653616
382	ENSG00000168852	TPTE2P5	transmembrane phosphoinositide 3-phosphatase and tensin homolog 2 pseudogene 5	-0.28124661171287	2.55656030036529	-5.51124506203141	4.88656118084461e-08	2.47655079420678e-06	7.76400764333608
383	ENSG00000056972	TRAF3IP2	TRAF3 interacting protein 2	0.305084128272346	3.63686197837096	5.54759929261826	4.00410392347653e-08	2.04563550578468e-06	7.76339670518524
384	ENSG00000134207	SYT6	synaptotagmin 6	-0.47422372245659	1.81240585318071	-5.47851005374441	5.84074888105811e-08	2.84658083574024e-06	7.75728750675154
385	ENSG00000215424	MCM3AP-AS1	MCM3AP antisense RNA 1	0.268858009648363	2.42041215226849	5.50935067479846	4.93738706686813e-08	2.49204341035955e-06	7.73789325379893
386	ENSG00000259495	NA	NA	-0.369056824337298	2.99242114625449	-5.50688458030061	5.00432146245625e-08	2.51615698650571e-06	7.71168066643208
387	ENSG00000204956	PCDHGA1	protocadherin gamma subfamily A, 1	-0.396899869811059	1.72186472738894	-5.47867220298663	5.83560388074049e-08	2.84658083574024e-06	7.70892397501779
388	ENSG00000256436	TAS2R31	taste 2 receptor member 31	0.652956887986709	1.00010206270115	5.47148103352442	6.0680631947548e-08	2.94982174079713e-06	7.69092010670684
389	ENSG00000188013	MEIS3P2	Meis homeobox 3 pseudogene 2	0.590372006192546	0.751493394711411	5.44354871193278	7.05928190031946e-08	3.39701201748706e-06	7.68792296969192
390	ENSG00000168491	CCDC110	coiled-coil domain containing 110	0.458039204473366	2.77704632407139	5.48992794673244	5.48901296531064e-08	2.70796485089722e-06	7.67179827315372
391	ENSG00000114656	CFAP92	cilia and flagella associated protein 92 (putative)	-0.303662150451971	2.42457680015621	-5.48957777558105	5.49948781117352e-08	2.70796485089722e-06	7.6684328702647
392	ENSG00000233121	VN1R20P	vomeronasal 1 receptor 20 pseudogene	-0.702957220752146	-0.717536120915569	-5.39453628463928	9.19087541780182e-08	4.35674930252815e-06	7.51314027174581
393	ENSG00000214455	RCN1P2	reticulocalbin 1 pseudogene 2	-0.825080761980945	-0.408184670938311	-5.40125385118661	8.86550785640015e-08	4.21299545415365e-06	7.49579673057177
394	ENSG00000099256	PRTFDC1	phosphoribosyl transferase domain containing 1	0.266268519061946	4.60432498941272	5.5039961219679	5.08384056511428e-08	2.54941225812678e-06	7.4830704684235
395	ENSG00000104808	DHDH	dihydrodiol dehydrogenase	0.673978497996796	-0.132575942887331	5.38509583206268	9.66777326404476e-08	4.54886635357128e-06	7.44348628383771
396	ENSG00000185532	PRKG1	protein kinase cGMP-dependent 1	-0.309371584935664	4.93453224532908	-5.49452824036616	5.35318824169501e-08	2.66345574761723e-06	7.3956587301699
397	ENSG00000064205	CCN5	cellular communication network factor 5	0.681996616645008	-0.387924121249164	5.3845937842239	9.69379597451891e-08	4.54987625838504e-06	7.37304765924537
398	ENSG00000109610	SOD3	superoxide dismutase 3	0.900394825167425	0.852067959679039	5.38063013341018	9.90164360486438e-08	4.63601278954043e-06	7.36620471863486
399	ENSG00000120539	MASTL	microtubule associated serine/threonine kinase like	0.310220243326112	3.42146332129692	5.44123717880436	7.14801276899267e-08	3.43104612911648e-06	7.33155720410986
400	ENSG00000222014	RAB6C	RAB6C, member RAS oncogene family	-0.52578067480111	1.24784181061425	-5.38897746378063	9.46885055193958e-08	4.46857658902165e-06	7.32638038375835
401	ENSG00000203875	SNHG5	small nucleolar RNA host gene 5	-0.279817334201811	4.24363581794104	-5.45943309087566	6.47781384571219e-08	3.1409979807606e-06	7.29941974096783
402	ENSG00000166887	VPS39	VPS39 subunit of HOPS complex	0.185014206503172	6.24803944516726	5.48726373169587	5.56919853660787e-08	2.73522286890721e-06	7.28536799377917
403	ENSG00000215915	ATAD3C	ATPase family AAA domain containing 3C	-0.790987833339912	-0.0918084950930893	-5.3580011207686	1.11736541319263e-07	5.13072658163825e-06	7.26522908125274
404	ENSG00000259845	HERC2P10	hect domain and RLD 2 pseudogene 10	-0.653386188487535	0.333226654571037	-5.3672132446195	1.06377768907082e-07	4.90831662056502e-06	7.2521708661384
405	ENSG00000233369	GTF2IP4	general transcription factor IIi pseudogene 4	-0.363684488915709	5.27985931513002	-5.45453761706313	6.65187434722523e-08	3.21721110560213e-06	7.18475834057659
406	ENSG00000259583	ALDH1A3-AS1	ALDH1A3 antisense RNA 1	0.317824215578232	3.76974636391373	5.42121335312389	7.96332462345397e-08	3.81279180966178e-06	7.18332965823171
407	ENSG00000188801	ZNF322P1	zinc finger protein 322 pseudogene 1	-0.69404156745259	0.261536757493957	-5.34036647195583	1.22734234086373e-07	5.58191781563228e-06	7.1601736163036
408	ENSG00000246174	KCTD21-AS1	KCTD21 antisense RNA 1	0.674318241075602	0.368634099384247	5.33240738998554	1.28034957555387e-07	5.78159751463378e-06	7.11100093063425
409	ENSG00000142856	ITGB3BP	integrin subunit beta 3 binding protein	-0.494355352670986	3.66093292204592	-5.41563362951124	8.20614397565136e-08	3.91920500250657e-06	7.10942315303683
410	ENSG00000151773	CCDC122	coiled-coil domain containing 122	-0.472295680606375	2.12161245154586	-5.37392334195844	1.0263220856999e-07	4.77581162366326e-06	7.10282758288825
411	ENSG00000188997	KCTD21	potassium channel tetramerization domain containing 21	-0.433268564130818	2.8551679305697	-5.36887884673625	1.05435851458352e-07	4.8766640422096e-06	7.07692812638193
412	ENSG00000212124	TAS2R19	taste 2 receptor member 19	0.686660235879466	0.815130171385537	5.34533686847508	1.19532550866233e-07	5.47551031083396e-06	7.0748093057443
413	ENSG00000232229	LINC00865	long intergenic non-protein coding RNA 865	0.752392713125038	1.62613346050865	5.33170947220706	1.28510210293362e-07	5.78933940271939e-06	7.02911941095621
414	ENSG00000137274	BPHL	biphenyl hydrolase like	-0.315355720141566	3.53375515392485	-5.37370120249098	1.02754133380664e-07	4.77581162366326e-06	6.95547443921961
415	ENSG00000257585	LINC00609	long intergenic non-protein coding RNA 609	-0.422200306309063	1.67255294507019	-5.33717932046626	1.24830820347878e-07	5.6502995547486e-06	6.92317755611454
416	ENSG00000272800	NA	NA	-0.350859550322272	1.16207677481881	-5.3185837255802	1.37773421960011e-07	6.1629350442957e-06	6.92015872278499
417	ENSG00000253210	DENND3-AS1	DENND3 antisense RNA 1	-0.488540116243954	-0.185195963846002	-5.28828258300676	1.61696365401518e-07	7.116133808525e-06	6.91784247039835
418	ENSG00000249859	PVT1	Pvt1 oncogene	-0.354273543114301	2.3307248738638	-5.34331051465726	1.20827929210507e-07	5.52157558521683e-06	6.90886997473623
419	ENSG00000196756	SNHG17	small nucleolar RNA host gene 17	0.533609207702501	1.92539549383616	5.3210449604699	1.35988533910781e-07	6.11178656180152e-06	6.88557800359741
420	ENSG00000136698	CFC1	cripto, FRL-1, cryptic family 1	-0.914068379838973	-1.33849778924709	-5.26467192950977	1.83080789632678e-07	7.91108282820932e-06	6.8717799022664
421	ENSG00000268364	SMC5-DT	SMC5 divergent transcript	-0.353955755696449	0.892611151833652	-5.29618391207994	1.55096349325367e-07	6.85734578362923e-06	6.87088882049732
422	ENSG00000250790	NA	NA	-0.353000489490101	1.48523496549054	-5.30744021483894	1.46142842495393e-07	6.49160374497018e-06	6.8667481319404
423	ENSG00000156042	CFAP70	cilia and flagella associated protein 70	-0.270603899215112	3.84771460179447	-5.37414130608064	1.02512711844136e-07	4.77581162366326e-06	6.86111033339861
424	ENSG00000091428	RAPGEF4	Rap guanine nucleotide exchange factor 4	-0.253566447187254	8.822289881717	-5.40662906141768	8.61323215534988e-08	4.10334379880868e-06	6.80190107947871
425	ENSG00000163430	FSTL1	follistatin like 1	0.313617561884916	5.34883125737261	5.3888822425503	9.47368252500393e-08	4.46857658902165e-06	6.79512402055193
426	ENSG00000249889	ALG1L11P	ALG1 like 11, pseudogene	-0.722081018181307	-0.20745889560321	-5.26690235105267	1.80948906108831e-07	7.85458395173093e-06	6.78614346936119
427	ENSG00000125810	CD93	CD93 molecule	0.742793290459137	2.40918503162116	5.31940976346297	1.37171862415818e-07	6.15046355340193e-06	6.7229564123868
428	ENSG00000183604	SMG1P5	SMG1 pseudogene 5	-0.514588566211841	3.59471803226408	-5.3380681981029	1.2424262905173e-07	5.63706556954708e-06	6.71963762776388
429	ENSG00000224086	PPM1F-AS1	PPM1F antisense RNA 1	-0.411657857097221	2.66824353669265	-5.31529326244438	1.40195170417506e-07	6.25657884654798e-06	6.69294756616246
430	ENSG00000272463	NA	NA	-0.545866439592746	-0.0119566821713962	-5.24655891092213	2.0131818484719e-07	8.64035885236049e-06	6.67375189304692
431	ENSG00000178464	RPL10P16	ribosomal protein L10 pseudogene 16	-0.764761465739652	-0.268203231272747	-5.23379020484688	2.15219200140021e-07	9.11381572859609e-06	6.67350438756943
432	ENSG00000161217	PCYT1A	phosphate cytidylyltransferase 1A, choline	0.159380867305576	5.42832402929045	5.35898873300612	1.1114974323057e-07	5.11610992029405e-06	6.65953668451044
433	ENSG00000260693	NA	NA	-1.11703367982894	-1.47289734119407	-5.21733267554313	2.34512466688218e-07	9.82169135211138e-06	6.63678335391211
434	ENSG00000114796	KLHL24	kelch like family member 24	0.292009554672532	8.48126442151634	5.37022458421818	1.04680733180479e-07	4.85351837344819e-06	6.6162482945985
435	ENSG00000237289	CKMT1B	creatine kinase, mitochondrial 1B	-0.556396122535096	3.49836098313728	-5.29739359743787	1.54109217920344e-07	6.82954710858158e-06	6.5992956502891
436	ENSG00000114805	PLCH1	phospholipase C eta 1	0.279743816257154	5.81912162509974	5.34219585009893	1.21546287538667e-07	5.54111496492069e-06	6.56387348900383
437	ENSG00000110077	MS4A6A	membrane spanning 4-domains A6A	-0.72083283620138	1.62925024025005	-5.26768460065836	1.80206926718946e-07	7.84023560629278e-06	6.53258211548003
438	ENSG00000167272	POP5	POP5 homolog, ribonuclease P/MRP subunit	0.24576134370818	3.16903160052471	5.28146892311564	1.67605672026568e-07	7.34228433595006e-06	6.5126270321625
439	ENSG00000251372	LINC00499	long intergenic non-protein coding RNA 499	-0.781825710782669	1.53334314775772	-5.24724257052524	2.005989570657e-07	8.62892488903831e-06	6.51256385265023
440	ENSG00000106366	SERPINE1	serpin family E member 1	1.1954943727136	-0.206476373264139	5.20633612432787	2.4832592706343e-07	1.033209359415e-05	6.50206182321882
441	ENSG00000248593	DSTNP2	DSTN pseudogene 2	0.304659844412783	1.61387816135186	5.234531832952	2.143869951329e-07	9.09879416314599e-06	6.48621530017434
442	ENSG00000244480	NA	NA	-0.444889964774731	0.342037590379659	-5.2139257396485	2.38710593817275e-07	9.95376165378993e-06	6.48463925612363
443	ENSG00000227232	WASH7P	WASP family homolog 7, pseudogene	0.596828124914627	0.57441214948253	5.19880140644106	2.58242032094533e-07	1.0697956877377e-05	6.4479571561323
444	ENSG00000230445	LRRC37A6P	leucine rich repeat containing 37 member A6, pseudogene	-0.483626967963028	1.61201684448777	-5.21464075887002	2.37823537797793e-07	9.93852047428674e-06	6.40156048872503
445	ENSG00000250241	PCDH10-DT	PCDH10 divergent transcript	0.243119613794029	4.21807671245357	5.28647907790088	1.63240552861949e-07	7.16753911368041e-06	6.40080746867382
446	ENSG00000152926	ZNF117	zinc finger protein 117	-0.365431096842253	5.5106351703916	-5.30751596656159	1.46084319114955e-07	6.49160374497018e-06	6.37169659423311
447	ENSG00000179818	PCBP1-AS1	PCBP1 antisense RNA 1	-0.209290083642599	4.86231993580993	-5.29099958629859	1.59396716208559e-07	7.03116625942198e-06	6.32718351740681
448	ENSG00000254507	DEFB131E	defensin beta 131E (pseudogene)	-0.596383683916548	0.692971880287706	-5.17417974547019	2.93390232779627e-07	1.20492333531219e-05	6.30749899840628
449	ENSG00000224525	NA	NA	1.10107850518843	-1.49114110605252	5.15022605322991	3.32002706240636e-07	1.33473493040539e-05	6.30118179395238
450	ENSG00000162620	LRRIQ3	leucine rich repeats and IQ motif containing 3	0.676307390282784	0.578846424505439	5.17209065319794	2.96576879459901e-07	1.21278305042658e-05	6.30068263214457
451	ENSG00000138400	MDH1B	malate dehydrogenase 1B	0.41064402408984	2.82161327013514	5.21980540705286	2.31510349212243e-07	9.72430092687764e-06	6.28089547178127
452	ENSG00000109775	UFSP2	UFM1 specific peptidase 2	-0.237249722852624	4.61591233633764	-5.26600943778513	1.81799469115595e-07	7.87356973515178e-06	6.27597405207102
453	ENSG00000206145	P2RX6P	purinergic receptor P2X 6 pseudogene	0.741247560371264	0.745322144597137	5.16305335028976	3.10752137263422e-07	1.26262105068055e-05	6.25771958950892
454	ENSG00000106012	IQCE	IQ motif containing E	-0.272544313200821	5.32815566980897	-5.27606312923815	1.72442300936013e-07	7.51958921427154e-06	6.23862142443372
455	ENSG00000071967	CYBRD1	cytochrome b reductase 1	0.4074923366047	5.77467532912372	5.28033752025637	1.68606950608466e-07	7.36920653852049e-06	6.22198847787993
456	ENSG00000183578	TNFAIP8L3	TNF alpha induced protein 8 like 3	0.293584130903658	3.37933255119621	5.21966751799682	2.31676774811212e-07	9.72430092687764e-06	6.21355145859167
457	ENSG00000120156	TEK	TEK receptor tyrosine kinase	-0.269275971572855	4.27154738085761	-5.24549465820082	2.02442778576339e-07	8.649662754598e-06	6.18450944807599
458	ENSG00000180902	D2HGDH	D-2-hydroxyglutarate dehydrogenase	-0.398069892892689	3.11852547908947	-5.20299781320314	2.52672996847332e-07	1.04900580129036e-05	6.14337458096955
459	ENSG00000186314	PRELID2	PRELI domain containing 2	-0.349050906195237	3.95070791606992	-5.22947101985911	2.2012840813991e-07	9.28045784405781e-06	6.11949834087965
460	ENSG00000008283	CYB561	cytochrome b561	-0.320963519212382	4.891503190317	-5.24080725971831	2.07468764387563e-07	8.82483208519957e-06	6.11821346508989
461	ENSG00000278254	NA	NA	-0.666244985365558	-0.602933919760727	-5.11273739948687	4.02479608921008e-07	1.58463872471048e-05	6.09644768922016
462	ENSG00000103051	COG4	component of oligomeric golgi complex 4	-0.194247284459401	5.21491518143627	-5.24572885948097	2.02194777673074e-07	8.649662754598e-06	6.09481735297646
463	ENSG00000161981	SNRNP25	small nuclear ribonucleoprotein U11/U12 subunit 25	-0.256934307587162	4.86714378561046	-5.2311856701354	2.18166686887422e-07	9.21814719584635e-06	6.09440954770764
464	ENSG00000240038	AMY2B	amylase alpha 2B	0.290552862917207	5.44641651687492	5.24261218566983	2.0551931904972e-07	8.7614678832471e-06	6.05352853692868
465	ENSG00000167123	CERCAM	cerebral endothelial cell adhesion molecule	-0.581925811922886	6.03661956223451	-5.24784633769306	1.99965847860471e-07	8.6211520290252e-06	6.03915263590861
466	ENSG00000166148	AVPR1A	arginine vasopressin receptor 1A	0.602538078295908	0.802977245979023	5.11603366399026	3.95743926340645e-07	1.57024536623042e-05	6.028905635534
467	ENSG00000220563	PKMP3	pyruvate kinase M1/2 pseudogene 3	-0.328180744207169	2.32470125061631	-5.15917024621126	3.1704223205267e-07	1.28543761148844e-05	6.02050131237526
468	ENSG00000124575	H1-3	H1.3 linker histone, cluster member	0.598282692250369	2.59596267652809	5.16627773960423	3.05620972485866e-07	1.24709063205368e-05	6.01710463260808
469	ENSG00000186162	CIDECP1	cell death inducing DFFA like effector c pseudogene 1	-0.325580548540847	3.41433561602409	-5.1760433786231	2.90575474209126e-07	1.19594087182054e-05	5.99190054486712
470	ENSG00000164879	CA3	carbonic anhydrase 3	-0.386728995292355	0.61267368572957	-5.11493835872768	3.97969922865037e-07	1.57338482367555e-05	5.98549194872421
471	ENSG00000111816	FRK	fyn related Src family tyrosine kinase	-0.351366301249826	2.67299123347354	-5.15826823866849	3.1852089265787e-07	1.28869089819286e-05	5.97832755059098
472	ENSG00000284862	NA	NA	0.337653649178654	1.65144725480149	5.14807886589686	3.356945690252e-07	1.34534739718697e-05	5.97210193177767
473	ENSG00000196502	SULT1A1	sulfotransferase family 1A member 1	0.353464765600794	4.12580101981538	5.19179852093645	2.67801095203037e-07	1.10698864863103e-05	5.95932679387898
474	ENSG00000234773	NA	NA	0.27307569056529	2.70484889285516	5.15216408477914	3.28704209263083e-07	1.32426795173727e-05	5.95594605948563
475	ENSG00000050628	PTGER3	prostaglandin E receptor 3	-0.930987822660336	3.26545998011865	-5.15579765606428	3.22605159100326e-07	1.30244998131691e-05	5.95332311558995
476	ENSG00000260166	NA	NA	-0.741204980093705	0.15427845281413	-5.08096365285663	4.73353971920346e-07	1.84086393651308e-05	5.94549468044346
477	ENSG00000119547	ONECUT2	one cut homeobox 2	-0.544661788262411	3.38224709959578	-5.17321473270125	2.94858099216533e-07	1.20834751369253e-05	5.9394143044135
478	ENSG00000183250	LINC01547	long intergenic non-protein coding RNA 1547	-0.491754635152025	1.38030943486084	-5.11005854015677	4.08035183762586e-07	1.6031996828412e-05	5.9262027254892
479	ENSG00000184227	ACOT1	acyl-CoA thioesterase 1	0.983481707216242	1.95822579828204	5.11425265200077	3.99369645885448e-07	1.57564968364246e-05	5.88533883112629
480	ENSG00000162576	MXRA8	matrix remodeling associated 8	-0.471017127524955	2.42792070288575	-5.14787078201944	3.3605445059876e-07	1.34534739718697e-05	5.87443517573943
481	ENSG00000162836	ACP6	acid phosphatase 6, lysophosphatidic	-0.280770275292845	3.7543100255024	-5.16467422400436	3.08162412367314e-07	1.25477413035717e-05	5.821773471532
482	ENSG00000273748	NA	NA	-1.13948230725588	3.41896368130767	-5.14512729433784	3.40834354667209e-07	1.36162252883403e-05	5.79652913980331
483	ENSG00000233382	NKAPP1	NFKB activating protein pseudogene 1	-0.363594039879839	1.54953953036493	-5.1043127731058	4.20202242584316e-07	1.6476078054911e-05	5.79519482803684
484	ENSG00000271452	NA	NA	-0.392338404586712	0.766869417432645	-5.0650435380641	5.13259886891592e-07	1.97989481874619e-05	5.77652591286904
485	ENSG00000131013	PPIL4	peptidylprolyl isomerase like 4	-0.222962342808133	6.06101707144798	-5.18994367548437	2.70389808479376e-07	1.11527017107857e-05	5.76276546527466
486	ENSG00000235370	DNM1P51	dynamin 1 pseudogene 51	-0.507452029696546	0.740726504357117	-5.06296252920843	5.18710535001859e-07	1.99687837474655e-05	5.69563274113503
487	ENSG00000076003	MCM6	minichromosome maintenance complex component 6	0.27344192483983	4.40161238438543	5.14202865617533	3.46312113766946e-07	1.38061164015542e-05	5.68482237621771
488	ENSG00000167705	RILP	Rab interacting lysosomal protein	-0.355935073328213	2.55111299106804	-5.08587770836016	4.61653931446616e-07	1.79903421628767e-05	5.65854979866531
489	ENSG00000269001	NA	NA	-0.35946763247434	3.2874382295566	-5.11573396066263	3.96351816308162e-07	1.57024536623042e-05	5.65751267381698
490	ENSG00000213025	COX20P1	COX20 pseudogene 1	2.52950843868878	-1.50673120170025	5.00546758934833	6.93472265473584e-07	2.59622936952153e-05	5.62848742164205
491	ENSG00000081985	IL12RB2	interleukin 12 receptor subunit beta 2	-0.290520145479984	3.30350257480826	-5.09412802511932	4.42636265889602e-07	1.72845833663776e-05	5.60516110781218
492	ENSG00000146070	PLA2G7	phospholipase A2 group VII	0.422220635368274	2.40093486351561	5.04968278465229	5.54833552894769e-07	2.12307393252264e-05	5.51355191581287
493	ENSG00000229689	NA	NA	-0.250245595516994	2.82752663513267	-5.07012775746205	5.00174886446447e-07	1.93333319191146e-05	5.4931498002312
494	ENSG00000112763	BTN2A1	butyrophilin subfamily 2 member A1	0.189311507590468	4.36603665044399	5.09629518814244	4.37767736769136e-07	1.71295728785886e-05	5.47868957932592
495	ENSG00000285437	NA	NA	0.543211391065733	1.57507736802317	5.03527590027621	5.96769346973223e-07	2.26986759998438e-05	5.47783558588311
496	ENSG00000136059	VILL	villin like	-0.397142204507653	3.23905854312156	-5.07013109785805	5.001663963377e-07	1.93333319191146e-05	5.46397033952646
497	ENSG00000167766	ZNF83	zinc finger protein 83	-0.259805981133087	5.4285735859233	-5.11966549390515	3.88448738775828e-07	1.54536099501298e-05	5.43127934384229
498	ENSG00000168356	SCN11A	sodium voltage-gated channel alpha subunit 11	0.436083199102978	0.767564036429724	4.9979682358915	7.20087395047311e-07	2.67485095516989e-05	5.41563569054495
499	ENSG00000235833	NA	NA	2.6719647883748	-0.0330606973478203	4.98560161080344	7.66143839138146e-07	2.82391431307863e-05	5.41346000441775
500	ENSG00000187624	C17orf97	chromosome 17 open reading frame 97	0.496080929863253	1.56419629063677	4.99359063045183	7.36076462203042e-07	2.72362583761965e-05	5.39924259375686
501	ENSG00000249464	LINC01091	long intergenic non-protein coding RNA 1091	-0.668680307379522	-0.895071057903575	-4.95960469421555	8.72414369543039e-07	3.16829022879783e-05	5.3878450932254
502	ENSG00000268055	NA	NA	0.992577745627769	-0.528420568949455	4.95949859496396	8.72875928903685e-07	3.16829022879783e-05	5.36113885504572
503	ENSG00000203644	NA	NA	0.3152176661231	1.43109153485932	5.00403229452975	6.98491503205569e-07	2.60989295785987e-05	5.35991625817058
504	ENSG00000234665	LERFS	lncRNA negative regulator of fibroblast-like synoviocyte migration, SYNCRIP interacting	1.6344207241041	-0.116716747393923	4.96221079967864	8.61150780942665e-07	3.14369526468265e-05	5.35637988454461
505	ENSG00000249335	NA	NA	-0.360437953591225	1.20892627826776	-4.99958750106706	7.14258455203953e-07	2.65838068796221e-05	5.35622203625151
506	ENSG00000276070	CCL4L2	C-C motif chemokine ligand 4 like 2	1.43058972359536	-1.37555199442448	4.94008051288584	9.61437688042239e-07	3.45682199685526e-05	5.32580836203332
507	ENSG00000164306	PRIMPOL	primase and DNA directed polymerase	-0.263081722194134	3.70317229672882	-5.05936562871061	5.28263800898255e-07	2.02955544151555e-05	5.3237806899943
508	ENSG00000236922	LINC01378	long intergenic non-protein coding RNA 1378	-0.397131647501761	2.82774467485672	-5.02888543990737	6.16336081753429e-07	2.33497025325911e-05	5.31043911183084
509	ENSG00000256073	URB1-AS1	URB1 antisense RNA 1 (head to head)	-0.358268025372877	1.38095615368812	-4.98331191743684	7.74977628513024e-07	2.85096017161085e-05	5.30483583113766
510	ENSG00000259972	NA	NA	-0.284228048742624	2.62297748658273	-5.02946981953698	6.1452135964235e-07	2.33273287437144e-05	5.30304181268621
511	ENSG00000108592	FTSJ3	FtsJ RNA 2'-O-methyltransferase 3	0.305788808300572	4.02944528107542	5.0504912283411	5.52566682588475e-07	2.11865406507163e-05	5.28583622302859
512	ENSG00000106526	ACTR3C	actin related protein 3C	-0.332333132627897	2.5206409623433	-5.0147674171222	6.61784447475982e-07	2.48736971027659e-05	5.27493042191706
513	ENSG00000140104	CLBA1	clathrin binding box of aftiphilin containing 1	0.303768741840027	3.2949586422545	5.02643330411093	6.24007482747492e-07	2.35934257762623e-05	5.27340114265832
514	ENSG00000263528	IKBKE	inhibitor of nuclear factor kappa B kinase subunit epsilon	0.472202072553646	0.781868479310834	4.96406917238061	8.53204734879254e-07	3.12666719766521e-05	5.24840170318952
515	ENSG00000237172	B3GNT9	UDP-GlcNAc:betaGal beta-1,3-N-acetylglucosaminyltransferase 9	0.356094704064112	2.29219962860442	4.99693909947609	7.23815861336922e-07	2.68346985479307e-05	5.24343537558416
516	ENSG00000114021	NIT2	nitrilase family member 2	0.17888755223443	5.03691474173571	5.07083756258547	4.98373937711797e-07	1.93333319191146e-05	5.23825181120515
517	ENSG00000237094	NA	NA	-0.461927473285588	-0.0104651509529152	-4.94125997695182	9.55819811023711e-07	3.44964059069467e-05	5.23017020611903
518	ENSG00000186153	WWOX	WW domain containing oxidoreductase	0.192550937722371	4.1325307274923	5.04805805318285	5.59416489003183e-07	2.13632076441777e-05	5.22154534075762
519	ENSG00000272630	NA	NA	0.294548600445778	1.00135624821826	4.96033977952317	8.69223018552451e-07	3.16709633681367e-05	5.18013967738503
520	ENSG00000087589	CASS4	Cas scaffold protein family member 4	-0.539219335567702	0.165571818503931	-4.93078862734633	1.00682325481027e-06	3.59288837896339e-05	5.172347806379
521	ENSG00000123219	CENPK	centromere protein K	-0.599079393088732	-0.216569006825495	-4.91791870139019	1.07311184868026e-06	3.79391825388704e-05	5.14282524220026
522	ENSG00000113396	SLC27A6	solute carrier family 27 member 6	0.932577925982798	0.250173227093394	4.9273886255232	1.02394118133125e-06	3.64034014019559e-05	5.13337423012902
523	ENSG00000258342	NA	NA	-0.473112823659549	0.711252973428197	-4.94028488051485	9.60461993539046e-07	3.45682199685526e-05	5.12820039875026
524	ENSG00000227258	SMIM2-AS1	SMIM2 antisense RNA 1	0.520250428969608	0.0617391450179844	4.91486671358436	1.08943824344655e-06	3.84450651242917e-05	5.12266953761189
525	ENSG00000213753	CENPBD2P	CENPB DNA-binding domains containing 2, pseudogene	-0.228833752989515	5.03461949457372	-5.03657704749622	5.92859588301295e-07	2.25950646293389e-05	5.09867649151058
526	ENSG00000268297	CLEC4GP1	C-type lectin domain family 4 member G pseudogene 1	-0.78431507021452	0.412301282487669	-4.91178746970501	1.10615305203301e-06	3.88802746437083e-05	5.08853361071699
527	ENSG00000240225	ZNF542P	zinc finger protein 542, pseudogene	0.199176644146983	4.53502317592122	5.01619322581771	6.57051530939018e-07	2.47936118288592e-05	5.07634053496991
528	ENSG00000258405	ZNF578	zinc finger protein 578	0.32760857034998	2.24202488867805	4.95748466638163	8.81681854612316e-07	3.19416909153846e-05	5.06796928405373
529	ENSG00000111664	GNB3	G protein subunit beta 3	-0.612148862245654	0.211729785857989	-4.91108734946382	1.10998781584006e-06	3.8882220254868e-05	5.04386554185004
530	ENSG00000197980	LEKR1	leucine, glutamate and lysine rich 1	-0.453480839605962	0.181423252972401	-4.89892720036207	1.17867324938953e-06	4.11369916490238e-05	5.0224581800507
531	ENSG00000073737	DHRS9	dehydrogenase/reductase 9	-0.776093674084226	0.04161168169379	-4.8916264752896	1.22186017529693e-06	4.25663025602529e-05	5.01493029257472
532	ENSG00000267799	MAN1A2P1	mannosidase alpha class 1A member 2 pseudogene 1	0.602669213325549	-0.461928367797516	4.87678507147419	1.31440404521663e-06	4.54578647652415e-05	5.00095191033121
533	ENSG00000111671	SPSB2	splA/ryanodine receptor domain and SOCS box containing 2	0.433466306719309	1.20913337285331	4.9183768844495	1.07068129075882e-06	3.79236109232344e-05	4.99355062883188
534	ENSG00000130348	QRSL1	glutaminyl-tRNA amidotransferase subunit QRSL1	0.21083476042662	4.41744696716509	5.00338800647386	7.00755972508153e-07	2.61323010021827e-05	4.98157773554985
535	ENSG00000239961	LILRA4	leukocyte immunoglobulin like receptor A4	-1.13338132732112	-1.43597075216963	-4.86600792757835	1.38580093600725e-06	4.75816624082055e-05	4.97448228376275
536	ENSG00000188672	RHCE	Rh blood group CcEe antigens	0.502822396107531	0.20332930934645	4.88638563211967	1.25379830828835e-06	4.35992346035451e-05	4.96938184204028
537	ENSG00000271913	TAGAP-AS1	TAGAP antisense RNA 1	-0.266174128160803	2.25987541989381	-4.93873487674383	9.6788595467206e-07	3.47345287235985e-05	4.96734348897053
538	ENSG00000224769	MUC20P1	mucin 20, cell surface associated pseudogene 1	-1.1373179486679	-1.44396891907993	-4.8562757053169	1.45347500940904e-06	4.96369530094958e-05	4.89714840140868
539	ENSG00000163453	IGFBP7	insulin like growth factor binding protein 7	-0.440946686438306	5.56046463482787	-5.00625521296188	6.9073275501601e-07	2.59106365739864e-05	4.87627553461879
540	ENSG00000175899	A2M	alpha-2-macroglobulin	-0.400340111077599	6.79094674580402	-5.01537853251578	6.59751856465851e-07	2.48463070688009e-05	4.86976226545574
541	ENSG00000122176	FMOD	fibromodulin	-0.725853624842019	0.493089759128358	-4.87012401247549	1.35810217111026e-06	4.67147923694532e-05	4.86893383557056
542	ENSG00000105928	GSDME	gasdermin E	0.256094412469944	4.59020269242983	4.98665422032063	7.62115487039641e-07	2.81451021725337e-05	4.85898650749279
543	ENSG00000271425	NBPF10	NBPF member 10	-0.406596171226417	1.87166904202747	-4.91179605522855	1.10610610598214e-06	3.88802746437083e-05	4.8485704443297
544	ENSG00000251429	AIDAP2	AIDA pseudogene 2	-0.452022690119226	3.54928474892167	-4.96719690122029	8.39990643067771e-07	3.08417373685924e-05	4.83185284355565
545	ENSG00000259429	UBE2Q2P2	ubiquitin conjugating enzyme E2 Q2 pseudogene 2	-0.329341557826	2.01305319551661	-4.90908001047893	1.12105379542234e-06	3.91978002304002e-05	4.81905410254742
546	ENSG00000151849	CENPJ	centromere protein J	-0.283414255798483	4.4495761268007	-4.96297093690653	8.57891987024733e-07	3.13780992413499e-05	4.75927248184728
547	ENSG00000167920	KRT10-AS1	KRT10 antisense RNA 1	0.358160761867577	1.23814726328608	4.8646758297184	1.39488116451979e-06	4.78072940127503e-05	4.75785379406543
548	ENSG00000155660	PDIA4	protein disulfide isomerase family A member 4	0.318087434790428	4.78122210547946	4.95430153515455	8.95775186667874e-07	3.23906868256983e-05	4.72392053477191
549	ENSG00000233435	AGGF1P2	angiogenic factor with G-patch and FHA domains 1 pseudogene 2	-0.617144303388493	0.570752460659828	-4.84367861502377	1.54581037929942e-06	5.22286570707975e-05	4.71703114359408
550	ENSG00000250802	ZBED3-AS1	ZBED3 antisense RNA 1	-0.230812040507997	3.58154627843458	-4.93214712471919	1.00006111181869e-06	3.57545301065983e-05	4.69940869257741
551	ENSG00000254854	NECTIN1-DT	NECTIN1 divergent transcript	0.550059258920756	-0.799194583652514	4.80612510403986	1.85583331585459e-06	6.16110795591029e-05	4.68646496437166
552	ENSG00000075073	TACR2	tachykinin receptor 2	0.424073432697429	0.419377710333856	4.83688635900002	1.5979156040622e-06	5.38935924796625e-05	4.67972719491283
553	ENSG00000277938	NA	NA	0.436098623629691	1.13066547360192	4.85058706193346	1.49449444076164e-06	5.07648592926094e-05	4.67194577683755
554	ENSG00000182326	C1S	complement C1s	0.361175725217966	4.07357772599572	4.92849523951339	1.01833915204352e-06	3.62719081894229e-05	4.6496016012748
555	ENSG00000134463	ECHDC3	enoyl-CoA hydratase domain containing 3	0.614636944167289	-0.0403144810588927	4.80832224019083	1.83615492726417e-06	6.10641680522618e-05	4.63420781482917
556	ENSG00000285631	NA	NA	0.816386659776601	-0.808797390184365	4.79472716582581	1.961220209791e-06	6.43749855664508e-05	4.62693579422365
557	ENSG00000177575	CD163	CD163 molecule	1.02102810756732	2.11853218170503	4.87842651774512	1.30384569189359e-06	4.51746972813169e-05	4.61372544464242
558	ENSG00000167186	COQ7	coenzyme Q7, hydroxylase	0.197749075913229	4.74657019771611	4.92410209850657	1.04075438026282e-06	3.69322448236281e-05	4.59296700352962
559	ENSG00000150551	LYPD1	LY6/PLAUR domain containing 1	0.514861653007471	2.63490796560773	4.84910057159171	1.50539559471326e-06	5.09534963638649e-05	4.59249521204938
560	ENSG00000204428	LY6G5C	lymphocyte antigen 6 family member G5C	-0.546582982117818	-0.253950043784931	-4.79456773701376	1.96273439410726e-06	6.43749855664508e-05	4.58339435092882
561	ENSG00000125450	NUP85	nucleoporin 85	0.203206850599696	3.99005627786542	4.91146970494427	1.10789195694446e-06	3.88802746437083e-05	4.57923138528916
562	ENSG00000196890	H2BU1	H2B.U histone 1	0.38039014628225	2.35081016201962	4.85319719257998	1.475536827506e-06	5.03002321734424e-05	4.57058813361538
563	ENSG00000100804	PSMB5	proteasome 20S subunit beta 5	0.237429265030217	5.60028701188402	4.9328330107513	9.96663664014186e-07	3.57000428222826e-05	4.57026190754079
564	ENSG00000272865	NA	NA	1.18299012499643	-0.389189438061096	4.79752818490097	1.93480007282214e-06	6.37431019941893e-05	4.56033123895403
565	ENSG00000255374	TAS2R43	taste 2 receptor member 43	1.27446824628939	-1.25032834552915	4.78293512201962	2.07630465353248e-06	6.76342931242989e-05	4.5483608304659
566	ENSG00000198246	SLC29A3	solute carrier family 29 member 3	-0.384971449045895	1.72540545151502	-4.8312308393036	1.64258748674632e-06	5.53023801191481e-05	4.5478951193988
567	ENSG00000176046	NUPR1	nuclear protein 1, transcriptional regulator	0.579440178347331	2.38087664090397	4.85092960017178	1.49199324438908e-06	5.07648592926094e-05	4.4844255964092
568	ENSG00000256299	NA	NA	0.71779235284934	-1.4194331752131	4.75431048957346	2.38333895181071e-06	7.67177484217987e-05	4.47087547261748
569	ENSG00000228484	NA	NA	-0.532114680172203	0.738248118050685	-4.79731713613953	1.93677876021388e-06	6.37431019941893e-05	4.46981071855276
570	ENSG00000074410	CA12	carbonic anhydrase 12	0.732201386121258	1.17322248036589	4.80436362878483	1.87175624531768e-06	6.19239357825933e-05	4.46532149860489
571	ENSG00000189431	RASSF10	Ras association domain family member 10	0.789330835890519	-0.302487112678478	4.75267820429002	2.40210408462706e-06	7.71913919673749e-05	4.43039259857517
572	ENSG00000274026	FAM27E3	family with sequence similarity 27 member E3	-0.643335612312713	-0.273237122205307	-4.76257867350509	2.290431902937e-06	7.38518956723645e-05	4.41844685033176
573	ENSG00000138316	ADAMTS14	ADAM metallopeptidase with thrombospondin type 1 motif 14	-0.703516386294684	0.852344699307252	-4.79925667525701	1.91866768233455e-06	6.33659122262863e-05	4.41031675444767
574	ENSG00000145692	BHMT	betaine--homocysteine S-methyltransferase	-0.715486181700803	0.194068159721085	-4.76716890340404	2.24036746593093e-06	7.24829243306957e-05	4.41009517263573
575	ENSG00000143147	GPR161	G protein-coupled receptor 161	-0.232080268658879	4.23225040655749	-4.87600010419113	1.31948230585396e-06	4.55508239499148e-05	4.38874441611412
576	ENSG00000253746	NA	NA	0.735206437705344	-1.28941222298852	4.73244637503419	2.64681900959233e-06	8.33682364409777e-05	4.38637064121114
577	ENSG00000213551	DNAJC9	DnaJ heat shock protein family (Hsp40) member C9	-0.210295984778275	4.5818853535484	-4.87502648590147	1.32580729830411e-06	4.56864084565697e-05	4.37158032468472
578	ENSG00000228408	NA	NA	0.75573392470912	3.29774802540954	4.85011354889419	1.49795866075486e-06	5.07919933084423e-05	4.36812603401448
579	ENSG00000167775	CD320	CD320 molecule	-0.339686593330226	2.92386823188036	-4.82629567391017	1.68255008035335e-06	5.64483703014321e-05	4.36113426392304
580	ENSG00000272361	NA	NA	0.513899118934723	0.302413574807502	4.75017936717283	2.43110690064948e-06	7.7860795123994e-05	4.33873152996594
581	ENSG00000170786	SDR16C5	short chain dehydrogenase/reductase family 16C member 5	-0.316283664910867	3.23403050980965	-4.82221873356035	1.71626786138272e-06	5.74783837724236e-05	4.32991375843296
582	ENSG00000119698	PPP4R4	protein phosphatase 4 regulatory subunit 4	-0.276738539499646	6.00557998077178	-4.88564639627577	1.25836752461735e-06	4.36784181222372e-05	4.31227173575109
583	ENSG00000285847	NA	NA	-0.390137583320511	1.80548288098225	-4.78333629923888	2.0722847319722e-06	6.76189346788737e-05	4.29389371809407
584	ENSG00000170703	TTLL6	tubulin tyrosine ligase like 6	-0.540191956816312	0.381438452205769	-4.74347650379726	2.51057705869482e-06	8.01366104363291e-05	4.27383010704329
585	ENSG00000230267	HERC2P4	hect domain and RLD 2 pseudogene 4	-1.30617511037844	-0.757972541996276	-4.72055510516673	2.80165553181004e-06	8.72358624414576e-05	4.26299877222575
586	ENSG00000170324	FRMPD2	FERM and PDZ domain containing 2	0.545329043758585	3.34353817299928	4.80993704563547	1.82182035678799e-06	6.06933718862795e-05	4.25046551120307
587	ENSG00000169836	TACR3	tachykinin receptor 3	0.570354918754058	0.80021434273042	4.73884676669665	2.56692055714381e-06	8.17980570851713e-05	4.23330349247718
588	ENSG00000230438	SERPINB9P1	serpin family B member 9 pseudogene 1	0.871153033501375	-0.773108665919382	4.70396361866466	3.03231534511278e-06	9.30495993823981e-05	4.22494290927423
589	ENSG00000176222	ZNF404	zinc finger protein 404	-0.325099762415306	3.65853771097237	-4.8296428897739	1.65534512585241e-06	5.56336097323519e-05	4.22379731803925
590	ENSG00000207442	SNORD116-6	small nucleolar RNA, C/D box 116-6	-0.445147029578642	0.244454570377652	-4.7297757473788	2.68085986592521e-06	8.41622168123077e-05	4.20746165138603
591	ENSG00000145936	KCNMB1	potassium calcium-activated channel subfamily M regulatory beta subunit 1	0.57175709176405	-0.373189793162213	4.71607077360826	2.86227783224785e-06	8.86887258070162e-05	4.20369380788644
592	ENSG00000170191	NANP	N-acetylneuraminic acid phosphatase	0.231980101581639	2.55054512743723	4.78115519432902	2.09423078038456e-06	6.79857951465217e-05	4.19772439435882
593	ENSG00000257735	NA	NA	-0.44938807481519	-0.272736456137721	-4.69858785818996	3.11088951592481e-06	9.48497769847411e-05	4.17535615045027
594	ENSG00000153029	MR1	major histocompatibility complex, class I-related	0.26204063182873	3.25632173975231	4.80560600060463	1.8605121700019e-06	6.16589911505324e-05	4.16926093512695
595	ENSG00000133433	GSTT2B	glutathione S-transferase theta 2B	1.26814291627286	0.877606764447306	4.71038108070614	2.94101189271137e-06	9.06859589441874e-05	4.16222795813008
596	ENSG00000158423	RIBC1	RIB43A domain with coiled-coils 1	0.536094002801786	-0.669195459338277	4.69266593808056	3.19971133242634e-06	9.72467291080007e-05	4.14807642112715
597	ENSG00000267060	PTGES3L	prostaglandin E synthase 3 like	-0.463505850438801	-0.188218225963712	-4.693502195295	3.18702228949043e-06	9.70158095024434e-05	4.13728944377205
598	ENSG00000170113	NIPA1	NIPA magnesium transporter 1	0.204226263550262	7.1464379049952	4.8586202137663	1.43688688120233e-06	4.91585572858017e-05	4.12166712596576
599	ENSG00000283384	NA	NA	-0.559352579073588	-0.0366148136051237	-4.68925444952985	3.25198079894918e-06	9.85210589901043e-05	4.10723184618995
600	ENSG00000159403	C1R	complement C1r	0.493670069984722	2.78821695444645	4.77209100297611	2.18785366081827e-06	7.09043186403963e-05	4.08305685328829
601	ENSG00000230490	NA	NA	-0.529546774850191	-0.904355438906008	-4.67208690947009	3.52771483230682e-06	0.000105864777707778	4.07457961051474
602	ENSG00000140265	ZSCAN29	zinc finger and SCAN domain containing 29	0.173031765382581	4.75963101579269	4.81541956420266	1.77395174128572e-06	5.93060076876152e-05	4.05773736445817
603	ENSG00000261402	NA	NA	0.534166995727912	1.18834380469107	4.69906200997293	3.10388119135018e-06	9.47877563820016e-05	4.02865203093724
604	ENSG00000185105	MYADML2	myeloid associated differentiation marker like 2	0.536332030447117	1.34908443916539	4.7029867621399	3.0464501692424e-06	9.33330456994908e-05	4.01732793824351
605	ENSG00000225975	LINC01534	long intergenic non-protein coding RNA 1534	0.23452165813534	2.3762978729283	4.7369438311996	2.59043005215022e-06	8.21351665121041e-05	4.00902356347307
606	ENSG00000177084	POLE	DNA polymerase epsilon, catalytic subunit	-0.399760930635824	3.50864459837768	-4.7837026300121	2.06862052621683e-06	6.76151505104423e-05	3.99849775543599
607	ENSG00000160072	ATAD3B	ATPase family AAA domain containing 3B	-0.407537974248621	3.89361432168411	-4.78375137152234	2.06813346190181e-06	6.76151505104423e-05	3.98536754687765
608	ENSG00000109047	RCVRN	recoverin	-0.96625902554292	-1.26218770473574	-4.64572121690433	3.99537315622674e-06	0.000118407201967429	3.9751489325814
609	ENSG00000277196	NA	NA	-0.799875112808854	2.41566495047988	-4.7332561842379	2.63657926189463e-06	8.3183202673285e-05	3.97095017081206
610	ENSG00000232528	NA	NA	-0.425249286509759	2.31509130603287	-4.73026874154713	2.67454444909055e-06	8.41025066367484e-05	3.96554101202303
611	ENSG00000233820	NA	NA	-0.371710573789535	1.75692206492601	-4.71707101267793	2.84864759786842e-06	8.84101443403592e-05	3.95405101366727
612	ENSG00000106034	CPED1	cadherin like and PC-esterase domain containing 1	-0.442830627337374	2.75072837132199	-4.73419045365728	2.62481308581613e-06	8.29493170204181e-05	3.93576420179575
613	ENSG00000132561	MATN2	matrilin 2	0.248326277229645	4.16941334827911	4.78166734440855	2.08905757437548e-06	6.79335855585311e-05	3.93494109508963
614	ENSG00000167720	SRR	serine racemase	0.243372409454539	3.05085620129366	4.71978846961842	2.81193121348868e-06	8.74129872826107e-05	3.91724134424009
615	ENSG00000164946	FREM1	FRAS1 related extracellular matrix 1	0.289737997101364	3.36847814153221	4.75088915538158	2.42283465260814e-06	7.77264935018531e-05	3.91273773125992
616	ENSG00000008988	RPS20	ribosomal protein S20	-0.248503069551562	7.7711408479719	-4.81378305264541	1.78811207465917e-06	5.9674717503862e-05	3.8919378718627
617	ENSG00000150630	VEGFC	vascular endothelial growth factor C	-0.444970346046285	0.195365451149999	-4.64748840206519	3.96225090955685e-06	0.000117791970877559	3.87881420267987
618	ENSG00000166928	MS4A14	membrane spanning 4-domains A14	-0.793480601487307	-0.911612553117354	-4.6245016527391	4.4144425361901e-06	0.000129417872260983	3.85975755396455
619	ENSG00000277399	GPR179	G protein-coupled receptor 179	-0.384749873325641	3.29619996904809	-4.72065417454558	2.80033028195768e-06	8.72358624414576e-05	3.82711937138034
620	ENSG00000131941	RHPN2	rhophilin Rho GTPase binding protein 2	-0.410012320847161	3.1986259825764	-4.7221766781571	2.78003941964582e-06	8.68466084930668e-05	3.82648430918954
621	ENSG00000234156	NA	NA	-0.737156197198737	-0.0644547365167772	-4.62947087644658	4.31267692153265e-06	0.000127020666795558	3.82092068896487
622	ENSG00000026103	FAS	Fas cell surface death receptor	0.462507128550832	3.22043178945012	4.72642501245401	2.7241653972181e-06	8.52408798183714e-05	3.81071825487722
623	ENSG00000172554	SNTG2	syntrophin gamma 2	0.614423832747463	0.710319970058754	4.6479014054387	3.95454811410034e-06	0.000117746670097338	3.80102066529199
624	ENSG00000182405	PGBD4	piggyBac transposable element derived 4	0.179770840144246	4.03175112346543	4.73461360825721	2.61950051292311e-06	8.29189398243568e-05	3.79709046823469
625	ENSG00000229570	GAPDHP58	glyceraldehyde 3 phosphate dehydrogenase pseudogene 58	-0.490906538853855	-0.0151395048260948	-4.62775214439352	4.34761766908291e-06	0.000127852164046364	3.78369217018339
626	ENSG00000250366	TUNAR	TCL1 upstream neural differentiation-associated RNA	0.380844553499541	4.27975359219731	4.72724105113493	2.71355721487614e-06	8.50485958662496e-05	3.76773727044189
627	ENSG00000196247	ZNF107	zinc finger protein 107	0.260223601552926	4.32488975493168	4.73835671511191	2.57295512318227e-06	8.18534771742261e-05	3.73854161721486
628	ENSG00000162600	OMA1	OMA1 zinc metallopeptidase	-0.363298605884948	4.49852837886584	-4.74603614814358	2.47993900775045e-06	7.92914727041823e-05	3.73171569037496
629	ENSG00000279495	NA	NA	-0.362288723690138	1.72786019119489	-4.67009217803008	3.56117269584082e-06	0.00010670079699991	3.72215742468137
630	ENSG00000128335	APOL2	apolipoprotein L2	0.324711987593191	5.85532427199033	4.7630272176964	2.28549269092767e-06	7.38175402005385e-05	3.72091055540081
631	ENSG00000123496	IL13RA2	interleukin 13 receptor subunit alpha 2	-0.599791864597068	0.392604225349516	-4.59591035805202	5.046275448257e-06	0.000146142591097242	3.67534705810619
632	ENSG00000267339	LINC00906	long intergenic non-protein coding RNA 906	-0.8387857920602	-1.35588001118231	-4.56546028080342	5.81431886717644e-06	0.000164948421352177	3.65357974120907
633	ENSG00000245498	MSANTD2-AS1	MSANTD2 antisense RNA 1	0.345823469566384	1.7617900868389	4.6369491782272	4.16376143507804e-06	0.000123014942491236	3.64535819350468
634	ENSG00000198039	ZNF273	zinc finger protein 273	-0.215212227056321	5.09389883200283	-4.73741740213592	2.5845601203164e-06	8.2085629421249e-05	3.64108316224692
635	ENSG00000166435	XRRA1	X-ray radiation resistance associated 1	-0.370243373577674	4.2116559555739	-4.71392258573373	2.89176338995942e-06	8.93119013923285e-05	3.6277312737192
636	ENSG00000234171	RNASEH1-AS1	RNASEH1 antisense RNA 1	0.456862309729995	2.22390898923129	4.64326995913531	4.04175743234634e-06	0.000119595853463962	3.62244396352118
637	ENSG00000110900	TSPAN11	tetraspanin 11	-0.43998638629905	2.18690028925807	-4.6461209685783	3.98785744364627e-06	0.000118368553654398	3.59287197868793
638	ENSG00000239473	RPL7P38	ribosomal protein L7 pseudogene 38	0.564414665069788	-0.96910588357069	4.55104239331707	6.2159565868648e-06	0.00017470688601666	3.56898156525841
639	ENSG00000228340	MIR646HG	MIR646 host gene	-0.63291675828918	0.746507316379988	-4.59415662879587	5.08773167495261e-06	0.000147119597568888	3.55527509870669
640	ENSG00000239998	LILRA2	leukocyte immunoglobulin like receptor A2	-0.615444310956329	-1.02502936448705	-4.54662192505403	6.34433498450884e-06	0.000177790658036471	3.51523070289622
641	ENSG00000204965	PCDHA5	protocadherin alpha 5	-0.286216288814392	2.52798868310312	-4.62611226631072	4.38120860777804e-06	0.00012864146568539	3.51320938544938
642	ENSG00000127952	STYXL1	serine/threonine/tyrosine interacting like 1	-0.308324777051291	3.23490594754303	-4.65500056664173	3.82437069252072e-06	0.000114048838680242	3.50463985673472
643	ENSG00000101190	TCFL5	transcription factor like 5	0.254514155635186	5.08987182749475	4.70569600243958	3.00740315069737e-06	9.25833189655719e-05	3.49911814962202
644	ENSG00000276203	ANKRD20A3P	ankyrin repeat domain 20 family member A3, pseudogene	-0.602448723511394	0.630200142139011	-4.57454243708815	5.57422451982225e-06	0.000159254006671263	3.49773504481571
645	ENSG00000197417	SHPK	sedoheptulokinase	0.423381448689941	0.604169635451136	4.57051084298167	5.67960540417475e-06	0.000161538150122319	3.48647711793143
646	ENSG00000215251	FASTKD5	FAST kinase domains 5	0.186237781751649	4.21241007150368	4.67272607790779	3.51705802242672e-06	0.000105864777707778	3.47676276010302
647	ENSG00000278126	NA	NA	0.360982576729312	0.380928118626742	4.56422233996629	5.8478030387782e-06	0.000165580586488793	3.47642090794567
648	ENSG00000225151	GOLGA2P7	GOLGA2 pseudogene 7	0.672708114268189	-0.903805358389903	4.53049629457916	6.83454447176636e-06	0.000190408010897631	3.47417193927726
649	ENSG00000134864	GGACT	gamma-glutamylamine cyclotransferase	0.386470458725867	0.85817432883567	4.5734706326968	5.60205567832749e-06	0.000159708125626907	3.46899039598358
650	ENSG00000147655	RSPO2	R-spondin 2	0.307644358055264	5.19708515629271	4.68735350366759	3.28146132465378e-06	9.90990919217153e-05	3.46177842833182
651	ENSG00000140829	DHX38	DEAH-box helicase 38	0.201117594021199	5.07466941546052	4.68891459683121	3.25723260048263e-06	9.85235308488841e-05	3.45430007797262
652	ENSG00000166004	CEP295	centrosomal protein 295	0.158854461145575	5.83123542089923	4.70424831081288	3.02820781135501e-06	9.30495993823981e-05	3.4458657690665
653	ENSG00000039319	ZFYVE16	zinc finger FYVE-type containing 16	-0.194940152827986	7.48418675944788	-4.71544836998475	2.87079093537116e-06	8.88081040007025e-05	3.43888645681209
654	ENSG00000112280	COL9A1	collagen type IX alpha 1 chain	-0.394293443610112	2.27783798082326	-4.60724017320011	4.78615927821444e-06	0.000139885047861433	3.42986040894305
655	ENSG00000090612	ZNF268	zinc finger protein 268	0.22930981200849	5.19571211346107	4.69186153616235	3.21196282022103e-06	9.74636361498915e-05	3.42903179557163
656	ENSG00000172840	PDP2	pyruvate dehyrogenase phosphatase catalytic subunit 2	0.164831464483866	5.08849783031641	4.68410715548311	3.33240156103959e-06	0.00010047823441008	3.42566281234525
657	ENSG00000264247	ZNF407-AS1	ZNF407 antisense RNA 1	0.206368011695173	3.96788320856453	4.65920235400434	3.74927198863766e-06	0.000111984525102632	3.4247521968718
658	ENSG00000099968	BCL2L13	BCL2 like 13	0.141571279550478	6.70682340969995	4.69926928439277	3.1008222866422e-06	9.47877563820016e-05	3.38875205038848
659	ENSG00000275601	NA	NA	-0.463626395234813	-0.611364206287425	-4.52164440306277	7.11886273935559e-06	0.000197175942385407	3.3878845473955
660	ENSG00000185436	IFNLR1	interferon lambda receptor 1	0.408431795943567	0.624834057715192	4.55370671991823	6.13978669947381e-06	0.000172820938471452	3.37311886201243
661	ENSG00000167264	DUS2	dihydrouridine synthase 2	0.192410547971564	2.91573425601458	4.60532144047479	4.82928646787443e-06	0.000140713888274947	3.33805579234402
662	ENSG00000251634	NAIPP4	NAIP pseudogene 4	-0.562349143490499	1.57656560366607	-4.57328530104719	5.6068816144207e-06	0.000159708125626907	3.33457704831951
663	ENSG00000103485	QPRT	quinolinate phosphoribosyltransferase	0.304828865148839	3.07145834287727	4.60552842980496	4.82461610160476e-06	0.000140713888274947	3.33153944511819
664	ENSG00000133321	PLAAT4	phospholipase A and acyltransferase 4	0.451864328247798	2.57805154892591	4.61126348923117	4.69692449083952e-06	0.000137487854220335	3.33121201991499
665	ENSG00000216775	NA	NA	0.32408985296582	2.63407320076889	4.58481419016337	5.314141977412e-06	0.000153201648292834	3.32756307026341
666	ENSG00000148600	CDHR1	cadherin related family member 1	0.400783550951326	4.19931842294825	4.63415051289757	4.2189037984553e-06	0.000124451131243598	3.32356370162628
667	ENSG00000275340	FGD5P1	FYVE, RhoGEF and PH domain containing 5 pseudogene 1	-0.459214044163417	-0.104206081820846	-4.5134465252537	7.39225679915445e-06	0.000203859400238332	3.32026598294238
668	ENSG00000163041	H3-3A	H3.3 histone A	0.363058459248992	2.79470289859898	4.58334840306338	5.35053059239667e-06	0.000154017690285062	3.30237406200428
669	ENSG00000177627	C12orf54	chromosome 12 open reading frame 54	-0.441615613836261	-0.139414835196627	-4.50700735531184	7.61402462571309e-06	0.000208167651746899	3.2965254660092
670	ENSG00000165810	BTNL9	butyrophilin like 9	-0.547436552609904	2.30709341386499	-4.57849743474858	5.4726696756593e-06	0.000157059026113499	3.28348300076203
671	ENSG00000134765	DSC1	desmocollin 1	-1.13185659230416	0.484171660129815	-4.52724410805807	6.93771462703873e-06	0.000193000131288832	3.2814526653219
672	ENSG00000111801	BTN3A3	butyrophilin subfamily 3 member A3	0.303670227319408	3.00694231947984	4.59169895726835	5.14637854068023e-06	0.000148589984047277	3.27176405973138
673	ENSG00000256894	NA	NA	-0.500830899092867	-0.357476285718151	-4.48699110189333	8.34482904605496e-06	0.000223970510283976	3.25680494244965
674	ENSG00000180398	MCFD2	multiple coagulation factor deficiency 2, ER cargo receptor complex subunit	-0.20413294637483	7.18432310242692	-4.67232234311298	3.52378585999459e-06	0.000105864777707778	3.25622546095782
675	ENSG00000204778	CBWD4P	COBW domain containing 4, pseudogene	0.817074347742878	0.062754726822181	4.49940694574133	7.88399086331087e-06	0.000213708861865223	3.23889895313226
676	ENSG00000100242	SUN2	Sad1 and UNC84 domain containing 2	0.270602377863838	6.37262521803255	4.66131737740466	3.71200808132724e-06	0.000111045566715497	3.2289997130051
677	ENSG00000135773	CAPN9	calpain 9	-0.481276064083444	0.347009478488282	-4.52630845333643	6.96767210987366e-06	0.000193550961699348	3.22859544216292
678	ENSG00000235655	H3P6	H3 histone pseudogene 6	-0.693293030911255	1.40272290340178	-4.50191898761863	7.79376452230011e-06	0.000211865872663268	3.1584009865579
679	ENSG00000250198	LINC02199	long intergenic non-protein coding RNA 2199	-0.414642403768265	0.846585277163211	-4.51081042332392	7.48228665474975e-06	0.00020604400938282	3.1416030262888
680	ENSG00000280118	NA	NA	-0.369467605113141	0.742540541143851	-4.50942470220618	7.53003301006105e-06	0.000206167110689258	3.13448123139793
681	ENSG00000272864	NA	NA	0.909128697034014	-1.02292600424593	4.44068726008112	1.03016161083836e-05	0.000265280535893727	3.10716423343803
682	ENSG00000136868	SLC31A1	solute carrier family 31 member 1	0.160256692187998	4.51210931021143	4.59996345885671	4.95170114429933e-06	0.000143621943692189	3.10349500233799
683	ENSG00000172717	FAM71D	family with sequence similarity 71 member D	-0.407588519780705	-0.481861017116245	-4.45930774509924	9.46702735936312e-06	0.000247807243626406	3.0849553327233
684	ENSG00000237238	BMS1P10	BMS1 pseudogene 10	-0.872956109544224	0.00935670824209673	-4.46606304142134	9.18056458509851e-06	0.000241970731305169	3.0811896522923
685	ENSG00000230839	NA	NA	-0.369959928951605	1.20693670322902	-4.49314348169328	8.11333739883505e-06	0.000218681410851769	3.07385219978237
686	ENSG00000214113	LYRM4	LYR motif containing 4	-0.155430541877703	4.83048765191145	-4.60020955292254	4.94601393970425e-06	0.000143621943692189	3.06745257431975
687	ENSG00000175643	RMI2	RecQ mediated genome instability 2	0.620840657348952	0.955654675982479	4.46756712771617	9.11792197982709e-06	0.000241004508832245	3.05742143744859
688	ENSG00000256870	SLC5A8	solute carrier family 5 member 8	0.416557807579167	0.396585401475548	4.46757917464712	9.11742190167855e-06	0.000241004508832245	3.05720590874137
689	ENSG00000092036	HAUS4	HAUS augmin like complex subunit 4	0.23815167987752	2.06246598151314	4.51946527934848	7.1905744114098e-06	0.000198584907222935	3.05581714837629
690	ENSG00000134184	GSTM1	glutathione S-transferase mu 1	3.69890046865368	-0.0284471697313808	4.44117297956562	1.0278978107824e-05	0.000265280535893727	3.04254289716268
691	ENSG00000261326	LINC01355	long intergenic non-protein coding RNA 1355	-0.225527655343403	3.6284104726665	-4.57507602638565	5.56041849332336e-06	0.000159098100313468	3.04167841624786
692	ENSG00000279561	NA	NA	-0.432828621434212	3.56234434846891	-4.56536754212941	5.81682090410699e-06	0.000164948421352177	3.02827143165806
693	ENSG00000227541	SFR1P1	SFR1 pseudogene 1	-0.465138318203444	-0.315914015582279	-4.45337312963198	9.72573128393301e-06	0.0002528424765984	3.018171928666
694	ENSG00000128699	ORMDL1	ORMDL sphingolipid biosynthesis regulator 1	0.203536103249218	5.56530756047572	4.60350970572939	4.87035081984587e-06	0.000141693748432035	3.01432895733438
695	ENSG00000153066	TXNDC11	thioredoxin domain containing 11	0.172146615570246	3.7447412783556	4.55769368712716	6.02747348751251e-06	0.000170162273745242	3.01399696237197
696	ENSG00000122863	CHST3	carbohydrate sulfotransferase 3	0.370600464009035	4.11421645200845	4.58000505023717	5.43442690591784e-06	0.000156196740752897	3.00358287965514
697	ENSG00000237975	FLG-AS1	FLG antisense RNA 1	0.572955696917397	2.41978605994791	4.50952005903344	7.52673806801852e-06	0.000206167110689258	2.98555066839048
698	ENSG00000120332	TNN	tenascin N	-0.805566281368766	-1.08268614074752	-4.4031260416312	1.2204348361728e-05	0.000304405840812943	2.96032373420582
699	ENSG00000228506	NA	NA	-0.242206296068717	2.26322565643562	-4.50467519596911	7.69590653260251e-06	0.000209804284528288	2.95633504371684
700	ENSG00000160284	SPATC1L	spermatogenesis and centriole associated 1 like	-0.812506086968997	1.47239522984994	-4.46670791581475	9.15365638569165e-06	0.000241595673248947	2.95534955013837
701	ENSG00000139410	SDSL	serine dehydratase like	0.485383319424821	1.72876469465236	4.47268359252318	8.90787931178899e-06	0.000236458744807413	2.94860495214551
702	ENSG00000247081	BAALC-AS1	BAALC antisense RNA 1	0.452866439735634	2.9376920000951	4.53482587328597	6.69947570715004e-06	0.000187053557665319	2.94131486324375
703	ENSG00000013573	DDX11	DEAD/H-box helicase 11	-0.623242988974066	2.03155355819075	-4.49645559600167	7.99127455200351e-06	0.000216002450869474	2.93954408281815
704	ENSG00000246308	NA	NA	-0.324667192234908	0.882656080649675	-4.46038355591594	9.42084102978378e-06	0.000246937478216726	2.93771402913398
705	ENSG00000126790	L3HYPDH	trans-L-3-hydroxyproline dehydratase	-0.18989405451412	3.84381073060821	-4.54758743775506	6.31607960681818e-06	0.000177259518391056	2.9260129508991
706	ENSG00000196169	KIF19	kinesin family member 19	0.721294465985247	2.23917188926554	4.50990522826588	7.51344305513175e-06	0.000206167110689258	2.92587527974493
707	ENSG00000112031	MTRF1L	mitochondrial translation release factor 1 like	-0.230165013422678	4.02991919360873	-4.53571233921148	6.67213819833099e-06	0.000186702298836117	2.91927103701759
708	ENSG00000169252	ADRB2	adrenoceptor beta 2	-0.340609271502141	1.40000596922255	-4.46755053062957	9.11861098174057e-06	0.000241004508832245	2.9164132789742
709	ENSG00000103852	TTC23	tetratricopeptide repeat domain 23	0.185010168470794	3.30177734735401	4.53466905207232	6.70432304184575e-06	0.000187053557665319	2.91108114278465
710	ENSG00000177674	AGTRAP	angiotensin II receptor associated protein	0.349379241730726	1.83613772456657	4.48162231058853	8.55199365246172e-06	0.000228885942473751	2.90572069711
711	ENSG00000105186	ANKRD27	ankyrin repeat domain 27	-0.144251685808582	5.53039865335828	-4.57717345630472	5.50646701665518e-06	0.000157791331532904	2.89495032179335
712	ENSG00000196329	GIMAP5	GTPase, IMAP family member 5	-0.464849535725288	-0.159227059252662	-4.42115389062731	1.12525984240037e-05	0.00028514563240401	2.8943819716834
713	ENSG00000170631	ZNF16	zinc finger protein 16	0.183052414066505	2.84610705164657	4.49520410382126	8.03718815798148e-06	0.000216935775550276	2.88304275194208
714	ENSG00000278705	H4C2	H4 clustered histone 2	0.687328531597253	2.29489132061854	4.46362136578287	9.28313435975743e-06	0.00024399918394419	2.8719200020763
715	ENSG00000251600	NA	NA	-0.288990354892241	4.99216073351928	-4.56184224029171	5.91270092415998e-06	0.000167169775683668	2.86338145305801
716	ENSG00000134760	DSG1	desmoglein 1	-0.748254678699273	-0.87818810446852	-4.38521858969639	1.32256557766251e-05	0.00032816158395751	2.86077292778814
717	ENSG00000010626	LRRC23	leucine rich repeat containing 23	0.263288257327153	2.96809273068253	4.4919713461581	8.15696090440536e-06	0.00021954667654569	2.85237998952248
718	ENSG00000163016	ALMS1P1	ALMS1 pseudogene 1	0.308629730422587	1.87081898858421	4.47264632725224	8.90939225292416e-06	0.000236458744807413	2.85139157727862
719	ENSG00000256274	TAS2R64P	taste 2 receptor member 64 pseudogene	0.823963482425978	0.278172509809711	4.4341991073874	1.06086228199575e-05	0.000270989164151621	2.84999890601033
720	ENSG00000226761	TAS2R46	taste 2 receptor member 46	0.504686075919435	-0.0678638884125924	4.41297340817477	1.16753257171375e-05	0.000293129126305364	2.83785784023234
721	ENSG00000171517	LPAR3	lysophosphatidic acid receptor 3	-0.674700292370824	2.1811225585864	-4.47295326752383	8.89693804442296e-06	0.000236458744807413	2.81965716900688
722	ENSG00000197410	DCHS2	dachsous cadherin-related 2	0.275144906009396	5.56415645546883	4.55491141074548	6.10564060530097e-06	0.000172114034577833	2.8075057998561
723	ENSG00000048545	GUCA1A	guanylate cyclase activator 1A	0.6405539197997	-0.0689719999890872	4.3791238483026	1.35915217703542e-05	0.000335058265014063	2.80364426346767
724	ENSG00000115267	IFIH1	interferon induced with helicase C domain 1	0.351872882784257	2.88475505853382	4.48394862612639	8.46163092672857e-06	0.000226785990069957	2.79832282526643
725	ENSG00000258702	NA	NA	-0.543813102023543	1.94744613889253	-4.43685968775529	1.0481685112654e-05	0.000268466386433782	2.77895116142106
726	ENSG00000227097	RPS28P7	ribosomal protein S28 pseudogene 7	1.12226652610956	0.321578145358492	4.38330095074224	1.3339743915061e-05	0.000330132675383639	2.728989787627
727	ENSG00000115107	STEAP3	STEAP3 metalloreductase	0.397692085343123	1.17524280891736	4.41752430191246	1.14383187845887e-05	0.000288346771461744	2.71355743261419
728	ENSG00000197748	CFAP43	cilia and flagella associated protein 43	-0.262632061579251	3.56099069800398	-4.49071929782386	8.20380665270569e-06	0.000220496106592327	2.70742011193063
729	ENSG00000048544	MRPS10	mitochondrial ribosomal protein S10	0.19633777963718	5.3048799987342	4.52582042049181	6.98334693997922e-06	0.000193704016431214	2.70542591358218
730	ENSG00000180822	PSMG4	proteasome assembly chaperone 4	-0.193560622383726	3.75969875235587	-4.49678892388691	7.97908815508104e-06	0.000215979408925035	2.69653779253478
731	ENSG00000176349	NA	NA	0.468420466406601	-0.176114517327305	4.3721148633524	1.40242288575219e-05	0.000343983912264969	2.69063437106917
732	ENSG00000168394	TAP1	transporter 1, ATP binding cassette subfamily B member	0.386411585927273	3.06003483531494	4.46438882840948	9.25077719603609e-06	0.000243484544540972	2.67813178177602
733	ENSG00000139985	ADAM21	ADAM metallopeptidase domain 21	-0.338844489542059	1.11307537274123	-4.42282853243567	1.11678853462289e-05	0.000283375796481675	2.67145714781899
734	ENSG00000185187	SIGIRR	single Ig and TIR domain containing	-0.376657281403627	2.07915468143391	-4.41968190421233	1.13275672954851e-05	0.000286283981940005	2.65110682024502
735	ENSG00000138642	HERC6	HECT and RLD domain containing E3 ubiquitin protein ligase family member 6	0.301768691339141	5.14326035716961	4.50973735593619	7.51923479096961e-06	0.000206167110689258	2.64747545846029
736	ENSG00000128408	RIBC2	RIB43A domain with coiled-coils 2	-0.641956286724448	-0.799161465737024	-4.34165641497476	1.60622900156436e-05	0.000386957014586731	2.6443985717996
737	ENSG00000167842	MIS12	MIS12 kinetochore complex component	0.20384972849135	3.85622122758793	4.47585684108562	8.77994628329855e-06	0.000234000918006346	2.64307029673192
738	ENSG00000170949	ZNF160	zinc finger protein 160	0.12782161540746	5.62454892391649	4.52047359500529	7.15730663716776e-06	0.000197953026528112	2.63554114191066
739	ENSG00000162946	DISC1	DISC1 scaffold protein	-0.221806095030654	3.22157288403437	-4.45758854140548	9.54128585230972e-06	0.000249222745567864	2.62444765155671
740	ENSG00000162494	LRRC38	leucine rich repeat containing 38	0.530225234449376	-0.221487939375141	4.33235442784674	1.67391354884391e-05	0.000400729856617707	2.61896601767018
741	ENSG00000163879	DNALI1	dynein axonemal light intermediate chain 1	0.277019810201479	2.89713982420582	4.43863329401641	1.03978741230428e-05	0.000266678182084392	2.61179479444243
742	ENSG00000257176	NA	NA	0.291893544014851	1.6513251258098	4.41320041308286	1.16633930098925e-05	0.000293129126305364	2.60614151355215
743	ENSG00000183783	KCTD8	potassium channel tetramerization domain containing 8	0.222556871632441	3.92694157724318	4.45745076601423	9.54726092907959e-06	0.000249222745567864	2.60388418185054
744	ENSG00000271830	NA	NA	-0.446507558157972	-0.193300666274563	-4.33562424248951	1.64981658387948e-05	0.000395955980131076	2.60219929262377
745	ENSG00000213640	EEF1DP4	eukaryotic translation elongation factor 1 delta pseudogene 4	-0.50028376391663	0.67547762928448	-4.3753737835304	1.38214233581271e-05	0.000340285585933423	2.60034117743211
746	ENSG00000274253	NA	NA	0.302223417241277	3.94666342261407	4.46284854595184	9.31582685582003e-06	0.000244521207389127	2.59602320653935
747	ENSG00000148429	USP6NL	USP6 N-terminal like	-0.146821507727915	4.37438305066604	-4.4802977004145	8.60385855528037e-06	0.000229629031693869	2.59601775816509
748	ENSG00000282943	NA	NA	0.445392289215147	0.433183609440342	4.35558492241509	1.50974649631542e-05	0.000367429492130099	2.59178202236892
749	ENSG00000174808	BTC	betacellulin	0.321833261722742	1.35484253153669	4.37996720828689	1.35403244876073e-05	0.000334228527766639	2.58630027880102
750	ENSG00000158163	DZIP1L	DAZ interacting zinc finger protein 1 like	-0.337750453139029	1.31819884176543	-4.39674628019018	1.25592365610486e-05	0.000312032349292492	2.58522978024973
751	ENSG00000160352	ZNF714	zinc finger protein 714	0.336989786583771	5.24094776789916	4.50149612741447	7.80888306029907e-06	0.000211974466662477	2.58341247112664
752	ENSG00000184428	TOP1MT	DNA topoisomerase I mitochondrial	0.28018438816113	2.6130684476083	4.41987977986176	1.13174616842724e-05	0.000286283981940005	2.57608097267394
753	ENSG00000035664	DAPK2	death associated protein kinase 2	-0.225878410517428	2.97636574218046	-4.44090231973733	1.02915869117816e-05	0.000265280535893727	2.57357355896285
754	ENSG00000258289	CHURC1	churchill domain containing 1	0.242936544739345	6.06696200771131	4.506188285363	7.64268654671283e-06	0.000208651912369856	2.560376512877
755	ENSG00000156219	ART3	ADP-ribosyltransferase 3 (inactive)	0.348118017314504	3.37400252724543	4.44016761465156	1.03258881202533e-05	0.000265546726072264	2.54885136819268
756	ENSG00000276462	NA	NA	-0.683767447036907	0.374509338448785	-4.34378264130445	1.59112905077627e-05	0.000383804496096108	2.53712043411132
757	ENSG00000269069	NA	NA	-0.267996245378063	2.07575949001525	-4.40582989529094	1.2056851830472e-05	0.000301516231602984	2.53659183861055
758	ENSG00000071553	ATP6AP1	ATPase H+ transporting accessory protein 1	0.223920286719561	6.46567322073414	4.50264891771829	7.76773325463105e-06	0.000211459892714642	2.53474643594021
759	ENSG00000091664	SLC17A6	solute carrier family 17 member 6	0.415043102804952	4.38987456712408	4.45175291842749	9.79752756584696e-06	0.000254361969066457	2.51744319245379
760	ENSG00000137124	ALDH1B1	aldehyde dehydrogenase 1 family member B1	0.218378415447657	3.32889825090619	4.41750236740083	1.1439450001316e-05	0.000288346771461744	2.50921081963464
761	ENSG00000227879	PSPC1P1	paraspeckle component 1 pseudogene 1	0.594070220889981	-0.489590693390932	4.3153818722173	1.80448997719594e-05	0.00042504772565446	2.50577934367722
762	ENSG00000269973	NA	NA	-0.225748830602679	2.39138172593361	-4.39729216680986	1.25284885353154e-05	0.000311674774841997	2.500955037247
763	ENSG00000137275	RIPK1	receptor interacting serine/threonine kinase 1	0.189003509363745	3.79896130246894	4.44830921700139	9.95181660903701e-06	0.000257665512638328	2.49961859204763
764	ENSG00000127329	PTPRB	protein tyrosine phosphatase receptor type B	-0.24084062235562	5.26828025991755	-4.48103850786528	8.57481535079492e-06	0.00022917486861816	2.48434603824005
765	ENSG00000139675	HNRNPA1L2	heterogeneous nuclear ribonucleoprotein A1 like 2	0.315238193573515	1.22224361644395	4.33471819716068	1.65646031715051e-05	0.000397050412624153	2.48100212387204
766	ENSG00000268912	NA	NA	-0.201426521512232	2.61583321112783	-4.40817795461365	1.19301483693885e-05	0.000299132772798773	2.46940539901279
767	ENSG00000240370	RPL13P5	ribosomal protein L13 pseudogene 5	0.314675169573085	0.767062062487454	4.33100629247681	1.683946192674e-05	0.000402625829957287	2.46899191765629
768	ENSG00000131781	FMO5	flavin containing dimethylaniline monoxygenase 5	0.247929323840553	2.83642924245329	4.42495514914059	1.10611877472002e-05	0.000281248053842917	2.45015272603185
769	ENSG00000187049	TMEM216	transmembrane protein 216	0.281341581581514	1.86845220530423	4.36692567647564	1.43530374274129e-05	0.000351557173800489	2.44027456237773
770	ENSG00000197362	ZNF786	zinc finger protein 786	-0.201433590145362	3.72119219302665	-4.42479334145064	1.1069271640543e-05	0.000281248053842917	2.43782642643545
771	ENSG00000168918	INPP5D	inositol polyphosphate-5-phosphatase D	-0.352203235024225	3.33249301977807	-4.41454527903177	1.15929378715708e-05	0.000291829622299411	2.43618324192484
772	ENSG00000240288	GHRLOS	ghrelin opposite strand/antisense RNA	-0.449418083600547	0.197518778420038	-4.31569249477385	1.80201520093222e-05	0.00042504772565446	2.42166414046935
773	ENSG00000215237	NA	NA	-0.491634797801263	0.324663768866555	-4.30533368025415	1.88631819779506e-05	0.000441593115198805	2.41791268429349
774	ENSG00000281195	NA	NA	-0.165207249846472	3.6925028398099	-4.43533507197039	1.05542464443725e-05	0.000269962040595923	2.41771185665275
775	ENSG00000137822	TUBGCP4	tubulin gamma complex associated protein 4	0.203992978452304	4.94592208865174	4.44415342877961	1.01411066398869e-05	0.000262210214558596	2.41525616443308
776	ENSG00000163945	UVSSA	UV stimulated scaffold protein A	-0.25047191892185	4.15325835661341	-4.43920544236831	1.03709745677158e-05	0.000266346753857671	2.3981531975468
777	ENSG00000137462	TLR2	toll like receptor 2	0.496263958318019	2.62967856223328	4.40523948835917	1.20889126151917e-05	0.000301921780858576	2.37907665355379
778	ENSG00000233860	SHROOM3-AS1	SHROOM3 antisense RNA 1	0.502517900403468	-0.871439128953276	4.2705762770345	2.19754833707492e-05	0.000505144524864894	2.37879479879165
779	ENSG00000025708	TYMP	thymidine phosphorylase	0.560968172885249	1.43024924526826	4.35649396344381	1.50364595073099e-05	0.000366412752392962	2.37161702301919
780	ENSG00000181444	ZNF467	zinc finger protein 467	-0.427903574198976	1.13547320178337	-4.30691958020878	1.87317204749257e-05	0.000439370358084741	2.36587964409563
781	ENSG00000217801	NA	NA	0.416519056990287	1.06465212663706	4.31027965010513	1.84560741110652e-05	0.00043419623242032	2.35959120368489
782	ENSG00000065802	ASB1	ankyrin repeat and SOCS box containing 1	-0.151407150747175	5.79164823998068	-4.45550603686228	9.63198343431658e-06	0.000251090391688559	2.34993966363701
783	ENSG00000152253	SPC25	SPC25 component of NDC80 kinetochore complex	-0.484558655736395	-0.153318451621047	-4.2745531139923	2.1596008063315e-05	0.00049702117108035	2.34821014620613
784	ENSG00000215126	CBWD6	COBW domain containing 6	-0.343871294809481	3.43576719676039	-4.40133428356707	1.23030384563926e-05	0.000306466275588258	2.3439406357287
785	ENSG00000202048	SNORD114-20	small nucleolar RNA, C/D box 114-20	0.908408676471933	2.04549278091487	4.32552988518629	1.7252943658833e-05	0.000411479467287511	2.32878501510667
786	ENSG00000135677	GNS	glucosamine (N-acetyl)-6-sulfatase	0.117868395601406	6.1581963007947	4.45501693097846	9.65340440900436e-06	0.000251305019696704	2.32120251466398
787	ENSG00000163083	INHBB	inhibin subunit beta B	0.308954222747582	1.92535776246182	4.33615544168112	1.6459333153708e-05	0.0003955221343973	2.30884407911751
788	ENSG00000231784	DBIL5P	diazepam binding inhibitor-like 5, pseudogene	0.456095765744018	0.0122963540929298	4.26398708626244	2.26182677551905e-05	0.000518045324931383	2.30367179756732
789	ENSG00000167723	TRPV3	transient receptor potential cation channel subfamily V member 3	-0.274413415977296	2.92221552518121	-4.37208991399378	1.40257923924161e-05	0.000343983912264969	2.30147660933263
790	ENSG00000173068	BNC2	basonuclin 2	0.382150947694484	1.14194317368666	4.31564469007003	1.80239585708508e-05	0.00042504772565446	2.30041562828849
791	ENSG00000268379	NA	NA	-0.55844013926075	-0.655760501402163	-4.25506526061361	2.35172263132039e-05	0.000534778358740351	2.29937234516465
792	ENSG00000238184	CD81-AS1	CD81 antisense RNA 1	-0.496427979772424	-0.403778744404377	-4.25655242768716	2.3365050856593e-05	0.000531952699071968	2.29335576131096
793	ENSG00000177459	ERICH5	glutamate rich 5	0.394743201191878	0.402747475794564	4.2767244328519	2.139146401983e-05	0.000492908994391634	2.29009574612483
794	ENSG00000054219	LY75	lymphocyte antigen 75	-0.472926521657457	0.105217992298148	-4.28113997620307	2.09811935264382e-05	0.000485805132247639	2.27501175993091
795	ENSG00000156414	TDRD9	tudor domain containing 9	-0.500515209892774	2.88415456626835	-4.35773464077008	1.49535779961092e-05	0.000365327413197251	2.26877572346414
796	ENSG00000009413	REV3L	REV3 like, DNA directed polymerase zeta catalytic subunit	0.140499752958816	7.08459192730405	4.44964289199109	9.8917897325803e-06	0.000256459789311633	2.26538084094472
797	ENSG00000129757	CDKN1C	cyclin dependent kinase inhibitor 1C	0.317117111240269	3.42084227966486	4.37506361630736	1.38406039920954e-05	0.000340318128610799	2.25951168945746
798	ENSG00000237757	EEF1A1P30	eukaryotic translation elongation factor 1 alpha 1 pseudogene 30	-0.439538129536461	-0.0248122959455093	-4.27752485724423	2.13165291032639e-05	0.000491776971660772	2.25557061490454
799	ENSG00000169032	MAP2K1	mitogen-activated protein kinase kinase 1	0.202114841092727	6.65428072450956	4.43330401063897	1.06516580393499e-05	0.000271724224361247	2.24324017871167
800	ENSG00000163735	CXCL5	C-X-C motif chemokine ligand 5	0.502768652933475	0.262922744404708	4.26488160048122	2.25299666884472e-05	0.000516643857057823	2.23377648894964
801	ENSG00000107104	KANK1	KN motif and ankyrin repeat domains 1	-0.202810225048953	5.83898778099924	-4.43146179840613	1.07407557052943e-05	0.000273630803101722	2.23302015908851
802	ENSG00000105808	RASA4	RAS p21 protein activator 4	0.496254622506859	0.379598824413647	4.26288458302739	2.27275543254848e-05	0.000519923499671595	2.22274935739462
803	ENSG00000205534	SMG1P2	SMG1 pseudogene 2	-0.291589610757884	2.50636557174438	-4.33869913449804	1.62745861608945e-05	0.000391576406416674	2.22032318861446
804	ENSG00000278896	NA	NA	-0.434218443852652	-0.186610480811907	-4.25151398986682	2.38844442983493e-05	0.000542453966434964	2.20588110230341
805	ENSG00000231013	SCTR-AS1	SCTR antisense RNA 1	-0.763851796447118	-0.810456413972718	-4.21809468473562	2.76185446673993e-05	0.000616997640307105	2.20392327555362
806	ENSG00000278383	NA	NA	0.390415302392784	-0.644671781758823	4.23898440375603	2.52242176452235e-05	0.000569517406928173	2.20086938136942
807	ENSG00000100726	TELO2	telomere maintenance 2	-0.325923842262658	3.49121350917706	-4.35815860259404	1.49253560798948e-05	0.000365106014709211	2.1849906184322
808	ENSG00000136371	MTHFS	methenyltetrahydrofolate synthetase	0.284740714534669	1.09062498216529	4.27921903560593	2.11587468596533e-05	0.000489321699220332	2.18493242374017
809	ENSG00000086967	MYBPC2	myosin binding protein C2	-0.8852043272984	-1.29045842798504	-4.2035535320822	2.94113984349286e-05	0.000652460545490103	2.15968283151963
810	ENSG00000263316	NA	NA	-0.315266676083201	0.400086731021144	-4.26213464678996	2.28021799376394e-05	0.000520381246576834	2.1491101147863
811	ENSG00000183323	CCDC125	coiled-coil domain containing 125	0.202853483723592	3.31650960028184	4.34607713529268	1.57498623480468e-05	0.00038067561750622	2.14843600196832
812	ENSG00000161513	FDXR	ferredoxin reductase	0.312393294612235	2.02923692569355	4.29807610875697	1.94761075136154e-05	0.000453712353031119	2.14386100116408
813	ENSG00000278740	NA	NA	-0.435368889159278	0.0724362467128882	-4.23959429140364	2.51573773998417e-05	0.000569038213879014	2.13004151965705
814	ENSG00000244026	FAM86DP	family with sequence similarity 86 member D, pseudogene	0.360790027300001	2.49726204948821	4.30421973064275	1.895604762268e-05	0.000443222630058638	2.12395195856619
815	ENSG00000245105	A2M-AS1	A2M antisense RNA 1	-0.2708699269462	1.83874782329428	-4.28705230553816	2.04435903538071e-05	0.000475089094856278	2.10977354344703
816	ENSG00000198890	PRMT6	protein arginine methyltransferase 6	0.197310004454623	3.93260929024029	4.34590953464308	1.57616006618602e-05	0.00038067561750622	2.1034781432874
817	ENSG00000176597	B3GNT5	UDP-GlcNAc:betaGal beta-1,3-N-acetylglucosaminyltransferase 5	-0.317471346263396	3.20344611931247	-4.34669001640354	1.57070088044844e-05	0.000380321168714429	2.09599533322488
818	ENSG00000259994	NA	NA	-0.263550484489201	3.14783125842941	-4.32424953085068	1.73510021500318e-05	0.000412784890101132	2.09152081085023
819	ENSG00000224790	NA	NA	0.410560684776058	-0.0542697554416834	4.22020058385346	2.73676933793419e-05	0.000612261921364148	2.08988449888491
820	ENSG00000271892	NA	NA	0.533818186907533	0.139414926850481	4.2111917479466	2.84562590972158e-05	0.000634967767396422	2.07383416907163
821	ENSG00000185477	GPRIN3	GPRIN family member 3	0.243495973850605	5.48653544171821	4.38418776287707	1.32868674180424e-05	0.000329251684679084	2.06695984142342
822	ENSG00000189403	HMGB1	high mobility group box 1	-0.242297878070019	7.96546248672709	-4.40626101642684	1.20334921006911e-05	0.000301327497333469	2.0659389102883
823	ENSG00000268357	VN1R81P	vomeronasal 1 receptor 81 pseudogene	0.449853158918489	0.402576340710301	4.22464440238325	2.68454575217061e-05	0.000602552459992498	2.06432704746014
824	ENSG00000214100	PLAC9P1	placenta associated 9 pseudogene 1	-0.717077564095961	-1.14587462411234	-4.18451872093882	3.1926287504297e-05	0.000700100500209303	2.0468027176476
825	ENSG00000172954	LCLAT1	lysocardiolipin acyltransferase 1	0.152645094065175	4.78212973012973	4.3524681190022	1.53084329076368e-05	0.000371614646481435	2.00588320577384
826	ENSG00000170419	VSTM2A	V-set and transmembrane domain containing 2A	0.233972679442975	7.00677394627855	4.38009539603729	1.35325588368705e-05	0.000334228527766639	1.98884008845969
827	ENSG00000107537	PHYH	phytanoyl-CoA 2-hydroxylase	0.194895880292717	4.37373645146748	4.32944874126426	1.69560877140783e-05	0.000404906275036936	1.98061655565503
828	ENSG00000140465	CYP1A1	cytochrome P450 family 1 subfamily A member 1	0.800662700081489	-0.867912496670308	4.15901759911542	3.5617778958739e-05	0.000774808671047636	1.97847538346167
829	ENSG00000188659	SAXO2	stabilizer of axonemal microtubules 2	0.34024119430059	2.06109723289356	4.26239139036459	2.27766053061323e-05	0.000520381246576834	1.97010370360496
830	ENSG00000221963	APOL6	apolipoprotein L6	0.402428318757136	4.51051772055811	4.34971289824677	1.54972687776199e-05	0.000375720043036036	1.95938531384207
831	ENSG00000121310	ECHDC2	enoyl-CoA hydratase domain containing 2	-0.285916827463784	3.76338550455381	-4.32069507236075	1.76260243059359e-05	0.000417244123197409	1.93079669637114
832	ENSG00000228049	POLR2J2	RNA polymerase II subunit J2	0.605344024507596	-0.142783438645605	4.18744486314717	3.1526796224556e-05	0.000692136669187949	1.91433744853342
833	ENSG00000283709	FAM238C	family with sequence similarity 238 member C	-0.381699659925355	2.5107321577467	-4.27782171302277	2.12888014708211e-05	0.000491732607064201	1.91324721250071
834	ENSG00000091409	ITGA6	integrin subunit alpha 6	0.245999021955303	5.67910435587301	4.35394334050807	1.52082305379348e-05	0.000369653113687353	1.90762298010313
835	ENSG00000282851	BISPR	BST2 interferon stimulated positive regulator	-0.472399240985113	-0.590194682311392	-4.16377040993111	3.49003310904489e-05	0.000761810663527599	1.90703740743386
836	ENSG00000215559	ANKRD20A11P	ankyrin repeat domain 20 family member A11, pseudogene	1.22440291215855	1.67110789386312	4.23945039343525	2.51731325724186e-05	0.000569038213879014	1.8981579260012
837	ENSG00000183628	DGCR6	DiGeorge syndrome critical region gene 6	1.73533267998144	-1.2012482282871	4.1380533586912	3.89532127011089e-05	0.000827527782867704	1.89677363193426
838	ENSG00000152642	GPD1L	glycerol-3-phosphate dehydrogenase 1 like	0.186140436067858	6.72626090984457	4.3570144395252	1.50016366180592e-05	0.000366032250184041	1.89216798182983
839	ENSG00000232884	NA	NA	-0.630682933016233	-0.755928296745052	-4.15161465162661	3.67632897655861e-05	0.000790701184845382	1.88539045294188
840	ENSG00000115919	KYNU	kynureninase	0.407414186707781	0.4100602247211	4.19346958024178	3.07192084406666e-05	0.000676745937624674	1.87956798107264
841	ENSG00000215571	GRK6P1	G protein-coupled receptor kinase 6 pseudogene 1	-0.560372976453844	-0.944531856188035	-4.13886960705454	3.88179675091282e-05	0.000826497417713907	1.8500050834438
842	ENSG00000224557	HLA-DPB2	major histocompatibility complex, class II, DP beta 2 (pseudogene)	-0.994840619039246	-0.933690238587933	-4.13527066612587	3.94176562753259e-05	0.000834603175536235	1.83423058863837
843	ENSG00000104267	CA2	carbonic anhydrase 2	-0.333530197338847	5.16433698609493	-4.31853009996756	1.77955707071251e-05	0.000420734981879624	1.82836916314417
844	ENSG00000215067	ALOX12-AS1	ALOX12 antisense RNA 1	-0.209370460661106	2.3728873425703	-4.23766199885687	2.53697276041907e-05	0.000572124886657346	1.81277620643406
845	ENSG00000227124	ZNF717	zinc finger protein 717	0.460642655704863	4.35458609367868	4.30802334918079	1.86407412876983e-05	0.000437999958049789	1.8092280936224
846	ENSG00000276256	NA	NA	1.11891474528363	1.27893154203331	4.18309287451225	3.21226928625807e-05	0.00070359774159694	1.79918559748272
847	ENSG00000069535	MAOB	monoamine oxidase B	0.237537130433284	5.73008597582664	4.32176766804697	1.754259802036e-05	0.000416158914783158	1.793597930272
848	ENSG00000227908	NA	NA	-0.573379080297173	-0.963695011051781	-4.12270483754808	4.1581316775355e-05	0.000871698099528234	1.78896174663032
849	ENSG00000179902	C1orf194	chromosome 1 open reading frame 194	0.523150607854872	-1.02987267603536	4.11153776068243	4.35984636658508e-05	0.000907000353293072	1.7793358228453
850	ENSG00000261150	EPPK1	epiplakin 1	-0.660392807075452	-0.252845776974218	-4.13962522419542	3.86931665297556e-05	0.000825685309508424	1.77728929923697
851	ENSG00000070193	FGF10	fibroblast growth factor 10	0.490307058598987	0.839932816631988	4.15605642716959	3.60718464196137e-05	0.000780475096220724	1.77590877280909
852	ENSG00000272455	MRPL20-DT	MRPL20 divergent transcript	-0.33691382724902	0.627743893891936	-4.16214858942836	3.51435888744396e-05	0.00076624282561936	1.77351712943403
853	ENSG00000229089	ANKRD20A8P	ankyrin repeat domain 20 family member A8, pseudogene	0.470432565977223	0.29847249324751	4.15730443607327	3.58798087661113e-05	0.000777844864444842	1.76172025457555
854	ENSG00000248489	CHD1-DT	CHD1 divergent transcript	-0.387754437932328	-0.0657018118710168	-4.14018579603817	3.86008267321915e-05	0.00082463828947157	1.76076238507495
855	ENSG00000115415	STAT1	signal transducer and activator of transcription 1	0.304448197108464	6.6608913232159	4.32492867360115	1.72989225708811e-05	0.000412060335638389	1.75271440829352
856	ENSG00000164904	ALDH7A1	aldehyde dehydrogenase 7 family member A1	0.254832907774115	6.29230192101361	4.32236750236926	1.74961075223392e-05	0.000415717986216577	1.75235115552664
857	ENSG00000119535	CSF3R	colony stimulating factor 3 receptor	-0.405217604648192	1.90595235871912	-4.21057690602746	2.85320366355041e-05	0.000635171133324961	1.74896048468761
858	ENSG00000231389	HLA-DPA1	major histocompatibility complex, class II, DP alpha 1	-0.5148715819271	3.40985189621979	-4.26692194439111	2.23297846403154e-05	0.000512670332657652	1.746805357946
859	ENSG00000132744	ACY3	aminoacylase 3	-1.11044757884887	-0.696856180369249	-4.10408318054918	4.49964074816195e-05	0.000929990825346791	1.74405431418633
860	ENSG00000233532	LINC00460	long intergenic non-protein coding RNA 460	-0.484280825863286	0.374154770147192	-4.12690526332831	4.08457981697304e-05	0.000857221949253726	1.74375936223507
861	ENSG00000233954	UQCRHL	ubiquinol-cytochrome c reductase hinge protein like	-1.1309437421063	0.801212755137255	-4.15478535861145	3.62684373007932e-05	0.000783595624947749	1.73559438429395
862	ENSG00000108091	CCDC6	coiled-coil domain containing 6	0.195452647351754	7.15588240635691	4.32156487689108	1.75583421224632e-05	0.000416158914783158	1.72690892745071
863	ENSG00000167210	LOXHD1	lipoxygenase homology PLAT domains 1	-0.530414354598181	0.837062248743519	-4.15450191455346	3.63124151967328e-05	0.000783657286510691	1.71994570355904
864	ENSG00000106113	CRHR2	corticotropin releasing hormone receptor 2	0.470509184270856	1.1319519155357	4.1654452299282	3.46508059533402e-05	0.000757231374136296	1.70669752404759
865	ENSG00000280388	NA	NA	-0.444050625149728	-0.133048333253126	-4.12918607147541	4.04516147776062e-05	0.000850823367772697	1.70343539286031
866	ENSG00000246089	MCPH1-DT	MCPH1 divergent transcript	0.296416543840472	1.22169135605486	4.15746843490759	3.58546458361942e-05	0.000777844864444842	1.70129747804903
867	ENSG00000260081	NA	NA	0.486957014957317	0.784252096768849	4.13580694277198	3.93277416810175e-05	0.000833625634564483	1.69961227064143
868	ENSG00000100461	RBM23	RNA binding motif protein 23	0.117097252148496	5.6693014004307	4.29820987314107	1.94646407020096e-05	0.000453712353031119	1.69297293822783
869	ENSG00000111850	SMIM8	small integral membrane protein 8	0.22108109966534	4.86408148043312	4.28158872137457	2.093992109532e-05	0.000485439338676907	1.68821105507088
870	ENSG00000103494	RPGRIP1L	RPGRIP1 like	0.154656295665341	5.44762268066861	4.29159499316212	2.00394821667203e-05	0.000466266632685009	1.67852539905056
871	ENSG00000103942	HOMER2	homer scaffold protein 2	-0.138097112888861	5.87556364383157	-4.29845020475783	1.94440547099329e-05	0.000453712353031119	1.67461926830975
872	ENSG00000176124	DLEU1	deleted in lymphocytic leukemia 1	-0.27566842656696	2.87792210130826	-4.23650873354109	2.54972791418909e-05	0.000574321691876919	1.67449960307536
873	ENSG00000278272	NA	NA	0.755653038220329	-0.985406727647616	4.08818287417973	4.81217955320129e-05	0.000977621466586395	1.66840397238818
874	ENSG00000204920	ZNF155	zinc finger protein 155	0.217115295341919	2.80096723627937	4.19992676767659	2.98755339929801e-05	0.000661814719355031	1.65006483524479
875	ENSG00000091157	WDR7	WD repeat domain 7	0.110375040354265	7.86536467872849	4.30675675356333	1.87451774308824e-05	0.000439370358084741	1.64720349868531
876	ENSG00000230417	LINC00595	long intergenic non-protein coding RNA 595	-0.247365479454059	2.61686876703255	-4.20582507896673	2.91242032706127e-05	0.000646842444667594	1.64574648642288
877	ENSG00000230417	LINC00856	long intergenic non-protein coding RNA 856	-0.247365479454059	2.61686876703255	-4.20582507896673	2.91242032706127e-05	0.000646842444667594	1.64574648642288
878	ENSG00000185201	IFITM2	interferon induced transmembrane protein 2	0.665372870893761	0.968711208400178	4.13642239915125	3.9224791822497e-05	0.000832369301747777	1.6423887912597
879	ENSG00000113296	THBS4	thrombospondin 4	0.273647029235741	4.07866050609164	4.24383499536063	2.46972663837937e-05	0.000559608927716495	1.64151401472583
880	ENSG00000145982	FARS2	phenylalanyl-tRNA synthetase 2, mitochondrial	0.189976546158165	4.10928874364475	4.25125249796822	2.39116987723221e-05	0.000542453966434964	1.64003905104316
881	ENSG00000260658	NA	NA	-0.657338230208993	-0.802748537796749	-4.07784447540259	5.02634007092939e-05	0.00101571512610425	1.63778696355437
882	ENSG00000185842	DNAH14	dynein axonemal heavy chain 14	0.251696872820265	4.6352561585631	4.25796361185744	2.32215188820309e-05	0.000529317301215288	1.6092444194328
883	ENSG00000226751	NA	NA	-0.569252975159728	0.477598617566056	-4.10847008188128	4.41686670292067e-05	0.000916860695978827	1.60919142659731
884	ENSG00000274265	NA	NA	-0.249563857444166	2.32795904449428	-4.18894017546497	3.13244907458101e-05	0.000689283482277319	1.60300203711972
885	ENSG00000198618	PPIAP22	peptidylprolyl isomerase A pseudogene 22	-0.874098820064629	2.45498448910562	-4.15779808255932	3.58041175974246e-05	0.000777844864444842	1.59445316795499
886	ENSG00000104804	TULP2	TUB like protein 2	-0.490655247335055	-0.373873126554326	-4.08345267063221	4.90906747396785e-05	0.000995182870041824	1.59161717166993
887	ENSG00000183255	PTTG1IP	PTTG1 interacting protein	0.188990644694217	6.25899968375608	4.28401333200935	2.07182587681817e-05	0.000480885674892168	1.58125407779522
888	ENSG00000130208	APOC1	apolipoprotein C1	-0.579052820968919	1.73281873097659	-4.142087248417	3.82891699921664e-05	0.00081981845322553	1.5638183799946
889	ENSG00000174502	SLC26A9	solute carrier family 26 member 9	-0.54649916428519	-0.596667385703267	-4.08076481318018	4.96494500489692e-05	0.00100437358825176	1.56269074775996
890	ENSG00000285756	NA	NA	-0.561976148460823	3.23458772337231	-4.19971753138759	2.99025227416395e-05	0.000661814719355031	1.56059934939467
891	ENSG00000124608	AARS2	alanyl-tRNA synthetase 2, mitochondrial	-0.201922949296101	4.37143748379061	-4.23580284986116	2.55756513990461e-05	0.000575406863117145	1.55798523799609
892	ENSG00000124839	RAB17	RAB17, member RAS oncogene family	0.622406747911443	-0.447137868722779	4.06581477537819	5.28692909995256e-05	0.00105716391320772	1.54153044809659
893	ENSG00000154227	CERS3	ceramide synthase 3	0.679724886866162	-0.903210205743914	4.05750642873599	5.47434009619081e-05	0.00109006295583085	1.52958031515196
894	ENSG00000227799	CDPF1P1	CDPF1 pseudogene 1	-0.333026317017156	0.749190368931796	-4.11381237265108	4.31801957629945e-05	0.00090007087742729	1.52555507346663
895	ENSG00000170542	SERPINB9	serpin family B member 9	0.207347195716453	4.11782527066597	4.22042337688392	2.73412819717283e-05	0.000612261921364148	1.50218883837079
896	ENSG00000169629	RGPD8	RANBP2 like and GRIP domain containing 8	-0.333250520223519	4.55404363658232	-4.22623192757386	2.66612047374651e-05	0.000599122544194735	1.49182125968179
897	ENSG00000102043	MTMR8	myotubularin related protein 8	0.254940318211542	0.850799656335713	4.0935403485346	4.70463762547276e-05	0.000961926765997949	1.48489313878733
898	ENSG00000275895	NA	NA	1.80283055239685	-0.610458464331394	4.04929944364302	5.66564420448257e-05	0.00112697824593549	1.47958712949323
899	ENSG00000281186	LINC00706	long intergenic non-protein coding RNA 706	-0.706629220102885	-0.498821217920354	-4.06814882116851	5.23538624904273e-05	0.00105016337222903	1.4779518175148
900	ENSG00000279189	NA	NA	0.262806355050162	1.80487235989087	4.14236807980734	3.82433437765499e-05	0.000819758334089915	1.47053600779011
901	ENSG00000188130	MAPK12	mitogen-activated protein kinase 12	-0.257215212774556	3.87694945824065	-4.19724374730889	3.0223373649618e-05	0.000667365710622388	1.45923197011784
902	ENSG00000285253	NA	NA	0.343054010087593	-0.550652352815647	4.04786439565546	5.69974012541875e-05	0.00113257818383712	1.45686581720079
903	ENSG00000251364	NA	NA	-0.268907239361538	1.29505778761385	-4.13203655570158	3.99640601762704e-05	0.000844296153790475	1.4428719059561
904	ENSG00000270025	BMS1P7	BMS1 pseudogene 7	-0.466098182300691	2.14013029765317	-4.13374535529166	3.96744668412818e-05	0.000839108368620938	1.43992050500566
905	ENSG00000161929	SCIMP	SLP adaptor and CSK interacting membrane protein	0.476074557376237	-0.166279242474111	4.06824729167272	5.23322224367857e-05	0.00105016337222903	1.42086013524654
906	ENSG00000267575	NA	NA	-0.197565674660207	3.19735711511497	-4.16115481622875	3.52934417363652e-05	0.000768630657975057	1.41965377281663
907	ENSG00000188626	GOLGA8M	golgin A8 family member M	-0.421066345561702	0.395058937314504	-4.06596107454567	5.28368426580913e-05	0.00105716391320772	1.4134737819308
908	ENSG00000271643	PDCD6IP-DT	PDCD6IP divergent transcript	0.405447431098927	1.62197667117518	4.10064086865402	4.56562183505679e-05	0.000939551724501535	1.40793006742893
909	ENSG00000237550	NA	NA	-1.26092762296764	4.72920233178781	-4.21085153035335	2.8498166236707e-05	0.000635159129598466	1.40678610691354
910	ENSG00000254531	NA	NA	-0.304675017651258	2.15880502461671	-4.10681593733623	4.44790643946293e-05	0.000921361463625346	1.40599161302366
911	ENSG00000197249	SERPINA1	serpin family A member 1	0.632743173703974	1.17414943431297	4.10081562483551	4.5622501321141e-05	0.000939551724501535	1.38165754908145
912	ENSG00000136108	CKAP2	cytoskeleton associated protein 2	0.21604237169024	4.76650847426482	4.1977515099779	3.01572503791462e-05	0.00066667814759282	1.37374225718188
913	ENSG00000163932	PRKCD	protein kinase C delta	-0.377415122679819	3.25277980469332	-4.13012799192534	4.02898838648408e-05	0.000849296489965051	1.36691859098917
914	ENSG00000268119	NA	NA	-0.358341503532046	1.54626105567906	-4.14033145686987	3.85768671821331e-05	0.00082463828947157	1.36456484844445
915	ENSG00000187987	ZSCAN23	zinc finger and SCAN domain containing 23	0.229391041091231	3.00208405030034	4.14947359364846	3.71010706624555e-05	0.000797066519215053	1.36394905839152
916	ENSG00000122025	FLT3	fms related receptor tyrosine kinase 3	0.329733441852357	2.48944753942663	4.11620839162884	4.27437291021415e-05	0.000894099343326463	1.36209668889348
917	ENSG00000241345	NA	NA	-0.481953638213895	0.377173777173707	-4.05862208634111	5.44881265447078e-05	0.00108611479020497	1.35705533951607
918	ENSG00000081041	CXCL2	C-X-C motif chemokine ligand 2	0.901155359732769	-0.703797041088467	4.02002344684866	6.40104664626317e-05	0.00124722234040073	1.33964507822917
919	ENSG00000110756	HPS5	HPS5 biogenesis of lysosomal organelles complex 2 subunit 2	0.162885155909082	5.16381361082175	4.21027018633263	2.85699107980995e-05	0.000635272135552607	1.33888904036121
920	ENSG00000130045	NXNL2	nucleoredoxin like 2	0.53608067654151	-1.01646080863061	4.00249492998319	6.88376782872622e-05	0.0013277032362774	1.33768015540982
921	ENSG00000185015	CA13	carbonic anhydrase 13	0.193519379443544	3.31642819936193	4.14630212685127	3.76068426160594e-05	0.000807022514517599	1.32894404143029
922	ENSG00000135622	SEMA4F	ssemaphorin 4F	0.222059513633421	4.78994067934526	4.18859087895051	3.13716372286287e-05	0.000689524704762108	1.32078396067947
923	ENSG00000167693	NXN	nucleoredoxin	-0.29761850574799	2.13593824081626	-4.10195823271853	4.5402631750851e-05	0.000936355574290278	1.31609265032186
924	ENSG00000163492	CCDC141	coiled-coil domain containing 141	-0.418534726966703	1.52892979207887	-4.09936769505077	4.59025769428461e-05	0.000943055746315059	1.31345331599246
925	ENSG00000133687	TMTC1	transmembrane O-mannosyltransferase targeting cadherins 1	0.199791460622947	6.90272058886195	4.22014378160874	2.73744309929814e-05	0.000612261921364148	1.30544281828451
926	ENSG00000166664	CHRFAM7A	CHRNA7 (exons 5-10) and FAM7A (exons A-E) fusion	-0.475193001256219	0.647708536623878	-4.03050860808119	6.1278284784061e-05	0.00120259422744085	1.30013002861082
927	ENSG00000169371	SNUPN	snurportin 1	0.15603728812876	3.45168837513465	4.12929596951357	4.0432713153458e-05	0.000850823367772697	1.29910641508359
928	ENSG00000269825	NA	NA	-0.347221678447765	1.64231450069669	-4.08897595088487	4.79611397242431e-05	0.000977483934315697	1.29852576117596
929	ENSG00000284642	NA	NA	-0.327708717907977	1.74468809219911	-4.08836579186139	4.80846960826732e-05	0.000977621466586395	1.29300244070731
930	ENSG00000151617	EDNRA	endothelin receptor type A	-0.262746271842768	2.10091795927525	-4.08918990755308	4.79178852609725e-05	0.000977483934315697	1.29116202271183
931	ENSG00000169155	ZBTB43	zinc finger and BTB domain containing 43	0.120449732975428	5.31820870636207	4.19595383279593	3.03919738730311e-05	0.00067031186819963	1.29065507146626
932	ENSG00000227582	ADGRF5P1	adhesion G protein-coupled receptor F5 pseudogene 1	0.864306461852969	0.277162963438349	4.0077885337494	6.73446406564046e-05	0.00130418645563866	1.26570782332698
933	ENSG00000141994	DUS3L	dihydrouridine synthase 3 like	-0.287714041019266	2.50942937919378	-4.09775820460348	4.62158206808985e-05	0.000947996425075568	1.26052409229186
934	ENSG00000237248	LINC00987	long intergenic non-protein coding RNA 987	-0.345502010313449	0.77748128692508	-4.03335534499963	6.055581182885e-05	0.00119209870889521	1.2556035872272
935	ENSG00000004948	CALCR	calcitonin receptor	0.732508881516237	-1.48110512144247	3.96305317670279	8.09916806415402e-05	0.00152056893232038	1.24486602944801
936	ENSG00000270154	NA	NA	-0.552808719114281	-0.495652258214313	-4.00589918807159	6.78739634525736e-05	0.00131310278939314	1.24202980761042
937	ENSG00000179630	LACC1	laccase domain containing 1	-0.324345693098434	4.11349625540838	-4.15253080947887	3.6619648995458e-05	0.000789393700517475	1.24086813320162
938	ENSG00000285884	NA	NA	0.688475069453815	-0.948450036829946	3.96354260763577	8.08291202362808e-05	0.00151901352586052	1.23807149102745
939	ENSG00000119685	TTLL5	tubulin tyrosine ligase like 5	-0.132905606757614	5.0277158858749	-4.17098202798321	3.38379268766975e-05	0.000740316342781111	1.21440946201124
940	ENSG00000150361	KLHL1	kelch like family member 1	-0.37726307881502	1.75274118560897	-4.04190225596024	5.84349354162432e-05	0.00115752196392092	1.17474734413472
941	ENSG00000178852	EFCAB13	EF-hand calcium binding domain 13	-0.288291979293635	2.82746686237302	-4.11445281569699	4.30631175307244e-05	0.000898806974441933	1.15631954142405
942	ENSG00000260793	NA	NA	-0.426383904836251	-0.271403669268987	-3.96568757428812	8.0120325361925e-05	0.00150717958548553	1.15222869499317
943	ENSG00000131591	C1orf159	chromosome 1 open reading frame 159	-0.298035715844097	2.46620897105	-4.07079699460127	5.1774843252098e-05	0.00104183887329671	1.14450487921409
944	ENSG00000086619	ERO1B	endoplasmic reticulum oxidoreductase 1 beta	0.200011521578787	5.02587552906301	4.15598382690175	3.60830478468964e-05	0.000780475096220724	1.14398148993869
945	ENSG00000140284	SLC27A2	solute carrier family 27 member 2	0.294199393039733	1.89377608477234	4.03082738732913	6.11969771153608e-05	0.00120223669681476	1.13729755060619
946	ENSG00000110934	BIN2	bridging integrator 2	-0.376339476553838	1.2392107260317	-4.02097502332168	6.37578195270481e-05	0.00124357114524814	1.13616641263245
947	ENSG00000251003	ZFPM2-AS1	ZFPM2 antisense RNA 1	-0.334878241032844	0.468116090403926	-4.02105339788882	6.37370530114278e-05	0.00124357114524814	1.13494130463088
948	ENSG00000160961	ZNF333	zinc finger protein 333	0.135905125406192	4.48000431592036	4.13924890034342	3.87552740213854e-05	0.000826085572428993	1.12845801939639
949	ENSG00000176170	SPHK1	sphingosine kinase 1	0.467580868344799	0.712904482750923	4.00412885741152	6.83735204061465e-05	0.00132142576557761	1.12719660812522
950	ENSG00000141854	MISP3	MISP family member 3	0.306520058235747	2.53678808028451	4.06139940517282	5.38575451830144e-05	0.0010746695089084	1.11928329662556
951	ENSG00000132321	IQCA1	IQ motif containing with AAA domain 1	-0.269714926501517	4.2788084300492	-4.12841477231323	4.05845089467215e-05	0.000852677400759343	1.11425323158005
952	ENSG00000200367	SNORD113-8	small nucleolar RNA, C/D box 113-8	-0.447696841144531	0.0103314810195484	-3.97655670614396	7.66182558150393e-05	0.00145132950577673	1.11179376737753
953	ENSG00000114529	C3orf52	chromosome 3 open reading frame 52	0.415615456621283	0.416828487821503	3.984914722511	7.40244433972555e-05	0.00140920059278532	1.10875539822234
954	ENSG00000143127	ITGA10	integrin subunit alpha 10	-0.404018900123349	1.00400432652889	-4.02371121788296	6.30366093032329e-05	0.00123202628398195	1.10378045994238
955	ENSG00000205517	RGL3	ral guanine nucleotide dissociation stimulator like 3	-0.406989741960014	0.846267311770372	-4.00173440644934	6.90547413246488e-05	0.00132925512873078	1.09962683264366
956	ENSG00000101846	STS	steroid sulfatase	0.199078434033416	5.96012510179289	4.15215275001009	3.66788586239609e-05	0.000789776643997964	1.08851590285965
957	ENSG00000272710	NA	NA	0.692325011651363	-1.25294928377886	3.92540802970747	9.44661937638713e-05	0.00173927322547278	1.07300252396787
958	ENSG00000266718	NA	NA	-0.364742475213248	0.991022121811599	-3.99765882697846	7.02290623054479e-05	0.00134907763235143	1.06091073523252
959	ENSG00000196381	ZNF781	zinc finger protein 781	0.241238693837119	3.60105789979244	4.09201455007725	4.7350305383779e-05	0.000967103343401172	1.05390194054339
960	ENSG00000165568	AKR1E2	aldo-keto reductase family 1 member E2	0.314464081147423	3.17835691214545	4.07328517152256	5.12363520476728e-05	0.00103318510541847	1.05205590028469
961	ENSG00000121316	PLBD1	phospholipase B domain containing 1	0.349832301962533	0.349105222007476	3.97282919398523	7.7802602296779e-05	0.00146938195180121	1.04378078882824
962	ENSG00000265100	NA	NA	-0.383979175501228	0.429428982122318	-3.99055302902021	7.232190118329e-05	0.00138509160698369	1.03992712573779
963	ENSG00000167384	ZNF180	zinc finger protein 180	0.174874468773772	3.92292000662861	4.08854846747148	4.80476728478201e-05	0.000977621466586395	1.02436818113676
964	ENSG00000285749	NA	NA	0.470737702306655	-0.446255422609214	3.93234059654332	9.18352492062576e-05	0.00169904127075189	1.0242339132549
965	ENSG00000070950	RAD18	RAD18 E3 ubiquitin protein ligase	-0.150743480853381	3.76032205957409	-4.0839213248389	4.89938604013122e-05	0.000994277959326311	1.01059443567903
966	ENSG00000284959	NA	NA	-0.408160196986887	2.19925944880492	-4.03361293325636	6.04908387630812e-05	0.00119205111010266	0.99301596408803
967	ENSG00000129521	EGLN3	egl-9 family hypoxia inducible factor 3	0.237860815065829	4.99389869717948	4.11564727154662	4.28455669201e-05	0.0008952468456463	0.991026463882445
968	ENSG00000133028	SCO1	synthesis of cytochrome C oxidase 1	-0.147796263421162	5.28958449979572	-4.11933494533761	4.21804897167119e-05	0.000883287265979849	0.98841198839846
969	ENSG00000164125	GASK1B	golgi associated kinase 1B	-0.276429319017923	6.55404141152237	-4.13848430330208	3.88817532177411e-05	0.000826931572898744	0.986072795311404
970	ENSG00000283945	LINC00032	long intergenic non-protein coding RNA 32	-0.275143883518911	0.865948265434835	-3.9742727799068	7.7341887075524e-05	0.00146212996042776	0.970783452038731
971	ENSG00000080573	COL5A3	collagen type V alpha 3 chain	-0.499665392825978	4.96881416711278	-4.10471706314099	4.48758991311239e-05	0.000928507202869377	0.963667186985022
972	ENSG00000188917	TRMT2B	tRNA methyltransferase 2 homolog B	0.163323807398176	4.07118509122347	4.07728822006356	5.0381158357682e-05	0.00101701626447456	0.950519676431734
973	ENSG00000274184	NA	NA	-0.418448694039371	-0.481040091509836	-3.92845584753091	9.33008650068489e-05	0.00172281132128926	0.948646285193788
974	ENSG00000251136	RIPK2-DT	RIPK2 divergent transcript	-0.166216375527773	4.93515470464694	-4.11091900244917	4.37129087959115e-05	0.000908389520190719	0.946986654142324
975	ENSG00000087076	HSD17B14	hydroxysteroid 17-beta dehydrogenase 14	-0.306288005877165	2.38734056731237	-4.00845065999398	6.71600660115604e-05	0.00130193511486907	0.946374452732595
976	ENSG00000117586	TNFSF4	TNF superfamily member 4	-0.203839630591707	2.22215844556807	-4.015498850777	6.52248084843423e-05	0.00126828974538533	0.945405896172161
977	ENSG00000166896	ATP23	ATP23 metallopeptidase and ATP synthase assembly factor homolog	0.229403815522955	2.32486825392636	4.00300057159656	6.86937199382031e-05	0.00132626902446038	0.943586800581252
978	ENSG00000197302	ZNF720	zinc finger protein 720	-0.194976434765153	5.14670114489936	-4.10242647168026	4.53128207151237e-05	0.000935515830495556	0.933002508331098
979	ENSG00000269235	ZNF350-AS1	ZNF350 antisense RNA 1	0.464552465791286	-0.240067760329833	3.91355388899574	9.91308676977978e-05	0.00180769168885094	0.931345496272869
980	ENSG00000163914	RHO	rhodopsin	-0.643846245141245	-0.895084097382691	-3.88814582623619	0.00010987327464273	0.00196515799007991	0.924113791834127
981	ENSG00000155657	TTN	titin	-0.21923443647981	7.08833905967659	-4.1313449927987	4.00818309779866e-05	0.000845846479641764	0.922857825874834
982	ENSG00000274618	H4C6	H4 clustered histone 6	0.688289004604854	2.17779776955778	3.97948311220207	7.57004357011398e-05	0.001438232804308	0.919976068436173
983	ENSG00000231249	ITPR1-DT	ITPR1 divergent transcript	-0.373945743301417	-0.205072167239141	-3.89960596961377	0.000104898427062942	0.00189473405318619	0.882772298407646
984	ENSG00000116977	LGALS8	galectin 8	0.164908728045005	5.95204874257587	4.09924972076778	4.59254687542178e-05	0.000943055746315059	0.870250435765001
985	ENSG00000084453	SLCO1A2	solute carrier organic anion transporter family member 1A2	-0.291781295035726	6.88800730845414	-4.11360517023542	4.32181387933444e-05	0.00090007087742729	0.867567239049423
986	ENSG00000144559	TAMM41	TAM41 mitochondrial translocator assembly and maintenance homolog	-0.191102234488449	3.61090024431412	-4.04326567444213	5.81031982110716e-05	0.00115334848448977	0.865809855396934
987	ENSG00000180921	FAM83H	family with sequence similarity 83 member H	0.373308695454099	2.36951041810591	3.983547789236	7.44428855381043e-05	0.00141575212256898	0.865289696901635
988	ENSG00000047457	CP	ceruloplasmin	0.657694600049971	3.08563469354116	4.06695826119302	5.26161753630377e-05	0.00105431528676977	0.864936895209269
989	ENSG00000136378	ADAMTS7	ADAM metallopeptidase with thrombospondin type 1 motif 7	-0.525782734478964	-0.6676895382325	-3.8864120390688	0.000110645059925763	0.00197420623777654	0.857504668094605
990	ENSG00000247400	DNAJC3-DT	DNAJC3 divergent transcript	-0.235363254902924	2.86333331972527	-4.00925576025382	6.69362820234968e-05	0.00129891831999975	0.856445883970906
991	ENSG00000157856	DRC1	dynein regulatory complex subunit 1	0.296285252342452	1.67287946037156	3.9598530238631	8.20622403462816e-05	0.00153763820259463	0.843137608505327
992	ENSG00000171566	PLRG1	pleiotropic regulator 1	0.185308115060704	6.23805736334653	4.09750028269957	4.62662066286299e-05	0.000948009498403411	0.83613538964661
993	ENSG00000132475	H3-3B	H3.3 histone B	0.245673680027423	7.75642218444712	4.10679935489336	4.44821865310306e-05	0.000921361463625346	0.822058460663749
994	ENSG00000231615	NA	NA	-0.254630483177691	1.09690177481393	-3.95492352982798	8.37375810915831e-05	0.00156748855135679	0.816645687897497
995	ENSG00000162623	TYW3	tRNA-yW synthesizing protein 3 homolog	0.237212974340665	5.16850381789465	4.06872172527213	5.22280790461958e-05	0.001049850500321	0.810269426844927
996	ENSG00000102781	KATNAL1	katanin catalytic subunit A1 like 1	0.139788180382307	6.92023458473835	4.09592251393255	4.65755673211459e-05	0.000953323319948182	0.804324539612912
997	ENSG00000183196	CHST6	carbohydrate sulfotransferase 6	-0.322815546811954	3.80120902845862	-4.04006631082592	5.88844848302082e-05	0.00116521572473982	0.799728965185031
998	ENSG00000267053	NA	NA	-0.41899009449088	-0.369131017116666	-3.88980943046339	0.000109137517212339	0.00195646710065694	0.798842849114914
999	ENSG00000203801	LINC00222	long intergenic non-protein coding RNA 222	-0.388634191349943	-0.433147861918151	-3.88801418053156	0.000109931696968156	0.00196515799007991	0.793052050001315
1000	ENSG00000240342	RPS2P5	ribosomal protein S2 pseudogene 5	0.625126581375405	3.24196119491622	3.99902527155209	6.98332469987788e-05	0.00134282780505422	0.786578295274436
1001	ENSG00000238105	GOLGA2P5	GOLGA2 pseudogene 5	0.308028112161179	1.49032655740809	3.96164428398248	8.14613629639341e-05	0.00152788162661489	0.785675247834776
1002	ENSG00000186470	BTN3A2	butyrophilin subfamily 3 member A2	0.388886908440555	2.38554460307573	3.97908508161891	7.58246566183418e-05	0.00143915802442144	0.784713007543684
1003	ENSG00000228314	CYP4F29P	cytochrome P450 family 4 subfamily F member 29, pseudogene	1.15395272192623	-0.665279213902775	3.87092114438712	0.000117771854492448	0.00207994481854317	0.78407889452637
1004	ENSG00000278982	NA	NA	-0.680043921741015	-1.32872893085186	-3.84344089510822	0.000131493381099281	0.00227794351838899	0.78336482234783
1005	ENSG00000166927	MS4A7	membrane spanning 4-domains A7	-0.453553761991332	2.00867183794077	-3.96763327132853	7.94824739532644e-05	0.00149665812613973	0.773177729269507
1006	ENSG00000122033	MTIF3	mitochondrial translational initiation factor 3	-0.200535570363416	4.33416243137568	-4.03120687513734	6.11003185904622e-05	0.00120157654392141	0.772074371867522
1007	ENSG00000163820	FYCO1	FYVE and coiled-coil domain autophagy adaptor 1	-0.216402656913383	4.12134398709505	-4.03621120458194	5.98391485873112e-05	0.00118165265852829	0.772060637767421
1008	ENSG00000233927	RPS28	ribosomal protein S28	-0.726439657701449	4.14638862364078	-4.03527693378456	6.00727086469989e-05	0.00118503678672589	0.766781529558418
1009	ENSG00000159374	M1AP	meiosis 1 associated protein	-0.349147969021402	0.469872333968871	-3.89007272150575	0.000109021500011987	0.00195646710065694	0.764318746075144
1010	ENSG00000107593	PKD2L1	polycystin 2 like 1, transient receptor potential cation channel	-0.422348715800393	1.72092337842596	-3.93775652342371	8.98282851958235e-05	0.00166676514380878	0.763458785707682
1011	ENSG00000149489	ROM1	retinal outer segment membrane protein 1	0.310489796805251	2.97555057879824	4.00172423089815	6.90576499498045e-05	0.00132925512873078	0.761352620948312
1012	ENSG00000162244	RPL29	ribosomal protein L29	-0.213260096010131	6.08720921050709	-4.07189950018596	5.15355792802848e-05	0.00103812050609419	0.753182796745363
1013	ENSG00000231697	NANOGP5	Nanog homeobox pseudogene 5	0.356277659672789	-0.0975076362832494	3.88985346043056	0.000109118107617898	0.00195646710065694	0.752429077388663
1014	ENSG00000273253	NA	NA	-0.474185899487133	1.45229979764315	-3.90541341120414	0.0001024594808028	0.00185949320588396	0.750146327256558
1015	ENSG00000013364	MVP	major vault protein	0.321820331802098	3.72948299551466	4.02429973630489	6.28825011819677e-05	0.0012315405370232	0.749328797433562
1016	ENSG00000204866	IGFL2	IGF like family member 2	-0.358583771960661	-0.0818584796833781	-3.88218672230715	0.000112547452420753	0.00199920146976366	0.74062651943273
1017	ENSG00000198755	RPL10A	ribosomal protein L10a	0.195490094031399	7.14063946413912	4.08154634263849	4.94863590600974e-05	0.00100213821280469	0.738272324357646
1018	ENSG00000188266	HYKK	hydroxylysine kinase	0.21987739070339	2.24149769462534	3.95351724489406	8.42214277239263e-05	0.00157499855417776	0.736525369604748
1019	ENSG00000183682	BMP8A	bone morphogenetic protein 8a	-0.288087972158318	2.92221103445589	-3.98756919080729	7.32182228188478e-05	0.0013966430971331	0.733368032026273
1020	ENSG00000255136	TPBGL-AS1	TPBGL antisense RNA 1	0.295806525066975	1.35235332802641	3.91138882458508	0.000100006028921219	0.00181843023580415	0.730140281756743
1021	ENSG00000285652	NA	NA	0.356226115502803	0.0488315364738414	3.8684899309172	0.000118928998400233	0.00209455729530022	0.720161419014349
1022	ENSG00000261338	NA	NA	-0.311821350112824	2.29322422927812	-3.94248380947922	8.81105081254147e-05	0.00163808179789064	0.691314631708716
1023	ENSG00000166923	GREM1	gremlin 1, DAN family BMP antagonist	-0.447831730512037	4.52727603425984	-4.02379709299035	6.30140999382331e-05	0.00123202628398195	0.679217526510948
1024	ENSG00000123427	EEF1AKMT3	EEF1A lysine methyltransferase 3	-0.322946920249957	0.734480926273114	-3.8905268626062	0.000108821660120347	0.00195632599552201	0.679088822546409
1025	ENSG00000260426	NA	NA	0.806718503594415	-0.754332506516501	3.83807961982176	0.000134340670001593	0.00232093908209462	0.676366153695099
1026	ENSG00000173517	PEAK1	pseudopodium enriched atypical kinase 1	-0.150507779777472	7.01278284796085	-4.06418002229793	5.32331593725308e-05	0.00106332398847269	0.671900708654286
1027	ENSG00000148950	IMMP1L	inner mitochondrial membrane peptidase subunit 1	0.186115624862631	3.27013246905395	3.9751916308086	7.70499865221769e-05	0.00145805813621311	0.669392863693933
1028	ENSG00000162174	ASRGL1	asparaginase and isoaspartyl peptidase 1	0.239630036243423	5.66575741915547	4.04286757999766	5.81998745107437e-05	0.00115406535762407	0.663592391564627
1029	ENSG00000267470	ZNF571-AS1	ZNF571 antisense RNA 1	0.239134373773049	2.28956848891382	3.94457264227219	8.73614260118035e-05	0.00162733072735183	0.66333146012137
1030	ENSG00000279289	NA	NA	-0.311515446214511	1.93585232149738	-3.93582817871592	9.05380592275466e-05	0.00167666983152588	0.662763704562275
1031	ENSG00000255790	NA	NA	-0.24644117369075	1.36162843029449	-3.91742545996586	9.7583934765735e-05	0.00178632032746959	0.655889278744891
1032	ENSG00000228065	LINC01515	long intergenic non-protein coding RNA 1515	-0.569554793346502	0.314992595961307	-3.88213597875906	0.000112570485781717	0.00199920146976366	0.655857037485001
1033	ENSG00000147121	KRBOX4	KRAB box domain containing 4	0.171871892269393	4.26166319147759	4.0104118696622	6.66161685470423e-05	0.00129402416700554	0.650174483034802
1034	ENSG00000167380	ZNF226	zinc finger protein 226	-0.118858669342043	5.36321852415133	-4.0394244946494	5.90424125785088e-05	0.00116712885279675	0.64254799665563
1035	ENSG00000239572	NA	NA	-0.517579242025511	0.486433945925968	-3.86240649543746	0.000121871674577325	0.00213651023987627	0.640625273301521
1036	ENSG00000010278	CD9	CD9 molecule	0.287153845083199	4.84037757951484	4.01655423669217	6.49396185073259e-05	0.00126403408608335	0.636918141979002
1037	ENSG00000277526	NA	NA	-0.672941960210713	-1.10425368972265	-3.80827929836826	0.000151257875533053	0.0025758445720803	0.624416199061391
1038	ENSG00000262061	RPH3AL-AS1	RPH3AL antisense RNA 1	-0.544521383519739	0.548106429375003	-3.84765644828967	0.000129294682614511	0.00224802871523916	0.614682967190858
1039	ENSG00000283071	LBHD2	LBH domain containing 2	0.723900152070092	-1.36711817636647	3.79144456253506	0.000161683235751379	0.00271936075946891	0.611726079001151
1040	ENSG00000160606	TLCD1	TLC domain containing 1	0.425707959859983	1.02525726925143	3.87437796234603	0.000116144874235603	0.00205502017031908	0.607896332652089
1041	ENSG00000002549	LAP3	leucine aminopeptidase 3	0.256079969422599	5.40013452795547	4.02939581617199	6.15629169139148e-05	0.00120693718591724	0.605352525803319
1042	ENSG00000161800	RACGAP1	Rac GTPase activating protein 1	-0.151562944322952	3.71821101599622	-3.96942017049509	7.89009204717895e-05	0.00148717699358103	0.598986169712876
1043	ENSG00000164877	MICALL2	MICAL like 2	-0.338688952088803	3.96722765760658	-3.9958500146772	7.07562889743421e-05	0.00135783669959221	0.59526091837055
1044	ENSG00000130612	CYP2G1P	cytochrome P450 family 2 subfamily G member 1, pseudogene	-0.437799636096432	-0.059429285334558	-3.84666033216839	0.000129811070551919	0.00225494964488366	0.592677944168185
1045	ENSG00000101680	LAMA1	laminin subunit alpha 1	-0.35164613742462	3.44764417921986	-3.9706842651373	7.84919525491768e-05	0.0014809333146308	0.588260647685679
1046	ENSG00000009790	TRAF3IP3	TRAF3 interacting protein 3	-0.354825058180132	0.989109368037644	-3.8884868367771	0.000109722075894771	0.00196509762993492	0.583092752548087
1047	ENSG00000270629	NBPF14	NBPF member 14	-0.335068362821496	2.31371557882996	-3.92410957348631	9.49668284425712e-05	0.00174511849836223	0.577237725475331
1048	ENSG00000138379	MSTN	myostatin	-0.345631611011569	0.729046415806879	-3.86283076783357	0.000121664234740471	0.00213651023987627	0.576286361550735
1049	ENSG00000140798	ABCC12	ATP binding cassette subfamily C member 12	0.328016138006683	2.55390794039225	3.90560818219008	0.000102378619883705	0.00185949320588396	0.575481284456411
1050	ENSG00000183914	DNAH2	dynein axonemal heavy chain 2	-0.333485373445429	2.00442282951443	-3.91606328374582	9.81255862240078e-05	0.0017927911515673	0.569809580881437
1051	ENSG00000179403	VWA1	von Willebrand factor A domain containing 1	0.31076159645635	4.46412428007506	3.98981947748712	7.25412852828787e-05	0.00138789832565315	0.567572481355349
1052	ENSG00000283162	NA	NA	-0.301810467249217	1.44528976560662	-3.88316887473329	0.000112102513209392	0.00199834002967089	0.56471016195099
1053	ENSG00000214331	PDPR2P	pyruvate dehydrogenase phosphatase regulatory subunit 2, pseudogene	-0.25641555619724	2.95311594620656	-3.94620414199087	8.67805469194932e-05	0.00161967688746118	0.552726069176703
1054	ENSG00000130544	ZNF557	zinc finger protein 557	0.17126753750349	4.48590024029939	3.98611386471545	7.36592011996347e-05	0.00140364973806024	0.542183791549085
1055	ENSG00000261101	NA	NA	0.279218933223779	1.93703909769085	3.87856449953224	0.000114202879854583	0.00202441867768273	0.540791071258499
1056	ENSG00000169612	RAMAC	RNA guanine-7 methyltransferase activating subunit	-0.398750086784027	2.19438479811311	-3.88070046754545	0.000113223937592615	0.00200893422231367	0.538771806216557
1057	ENSG00000102104	RS1	retinoschisin 1	-0.406754083201914	-0.0243953370642954	-3.81302840497092	0.000148433568249905	0.00253909342600555	0.522179918566238
1058	ENSG00000148834	GSTO1	glutathione S-transferase omega 1	0.225218626053564	5.4965047078186	3.99504338966174	7.09926089792595e-05	0.00136100116369091	0.506271682387135
1059	ENSG00000090339	ICAM1	intercellular adhesion molecule 1	0.679333622232976	0.834443697184153	3.850374531111	0.000127895474771655	0.00223053631704515	0.492890998796899
1060	ENSG00000205129	C4orf47	chromosome 4 open reading frame 47	-0.284540195688752	0.989077601074012	-3.84977476471163	0.000128202985954715	0.00223108319666945	0.489871437076503
1061	ENSG00000268388	FENDRR	FOXF1 adjacent non-coding developmental regulatory RNA	-0.456649699208155	-0.228037764906876	-3.81251001690974	0.000148739418835828	0.00254204337698255	0.48956232339777
1062	ENSG00000167280	ENGASE	endo-beta-N-acetylglucosaminidase	-0.300309312212537	3.53331098777262	-3.94373868552427	8.76597676728382e-05	0.00163129348903672	0.470200182689146
1063	ENSG00000132840	BHMT2	betaine--homocysteine S-methyltransferase 2	-0.329255766383894	1.64253786190594	-3.87147796845123	0.000117508333617593	0.002077215960498	0.467976986714047
1064	ENSG00000176700	SCAND2P	SCAN domain containing 2 pseudogene	-0.210590305234193	2.796854504225	-3.89184557198918	0.000108243337161776	0.00195145225445109	0.465066232277421
1065	ENSG00000251022	THAP9-AS1	THAP9 antisense RNA 1	-0.329787928431628	4.72226304781655	-3.97714260719107	7.64336574398515e-05	0.00144927340912817	0.451578272831698
1066	ENSG00000228353	NA	NA	-0.477378867572702	-0.917220537758393	-3.76942766517901	0.000176342399512979	0.00290622992724202	0.447845391476938
1067	ENSG00000116237	ICMT	isoprenylcysteine carboxyl methyltransferase	-0.140783489462788	5.69547041227826	-3.98892846758588	7.28086089722004e-05	0.00139161569967327	0.436464418205571
1068	ENSG00000188643	S100A16	S100 calcium binding protein A16	0.303158722595614	3.82691102569382	3.93669701566878	9.02176082031789e-05	0.00167236064389083	0.422588047369816
1069	ENSG00000128274	A4GALT	alpha 1,4-galactosyltransferase (P blood group)	0.520598527484562	0.081980298462441	3.79835360804285	0.000157325210374802	0.0026530877954887	0.414857583171116
1070	ENSG00000258731	DDHD1-DT	DDHD1 divergent transcript	0.302970071781887	0.471115655904362	3.80416457668156	0.000153745823436933	0.00261261690302018	0.407929115430553
1071	ENSG00000092108	SCFD1	sec1 family domain containing 1	0.158769480918939	6.20716137483589	3.98829387576624	7.29995702389115e-05	0.00139386754556382	0.405861588491468
1072	ENSG00000172345	STARD5	StAR related lipid transfer domain containing 5	0.350918241611999	0.966956413664134	3.7985990446273	0.000157172452414249	0.0026530877954887	0.402450434377984
1073	ENSG00000275367	NA	NA	-0.290232760828087	3.47112235037579	-3.92564300015781	9.43758654672934e-05	0.00173927322547278	0.401818596715509
1074	ENSG00000229727	NA	NA	0.479183883946413	0.369066014944037	3.79920874833568	0.000156793582301493	0.002651161050876	0.397029209211353
1075	ENSG00000121578	B4GALT4	beta-1,4-galactosyltransferase 4	0.168325910807705	3.49385134352574	3.91616487007507	9.80850938161274e-05	0.0017927911515673	0.394535940702764
1076	ENSG00000232611	NA	NA	-0.203781733012959	2.41507524607969	-3.88222771846016	0.00011252884682164	0.00199920146976366	0.394216826566753
1077	ENSG00000252277	SNORD116-30	small nucleolar RNA, C/D box 116-30	0.35609249368227	-0.0284881431340416	3.78807737131934	0.000163848179888271	0.00274607820224353	0.390094715286563
1078	ENSG00000144115	THNSL2	threonine synthase like 2	0.684907192652552	3.0683117283192	3.90103637413994	0.000104292656302768	0.00188737023599767	0.383416149476568
1079	ENSG00000197935	ZNF311	zinc finger protein 311	0.424024612864196	0.0552789099518911	3.77798270194601	0.00017050350574434	0.00283270689229655	0.381296018461803
1080	ENSG00000255571	MIR9-3HG	MIR9-3 host gene	-0.215062572651749	4.62356621895403	-3.95129709296891	8.49906858241876e-05	0.00158782598928012	0.371698337599466
1081	ENSG00000255670	NA	NA	0.371405963380339	0.402603839385884	3.78508613486543	0.000165794297323947	0.00277381574170775	0.369750020570319
1082	ENSG00000255129	TTC12-DT	TTC12 divergent transcript	0.35948502796101	-0.192844966587519	3.77754083425706	0.000170800567219581	0.00283517039105952	0.367217224167097
1083	ENSG00000113732	ATP6V0E1	ATPase H+ transporting V0 subunit e1	0.195086258496936	4.35681593902008	3.94546358081536	8.70437616484489e-05	0.00162299992365249	0.362585258782147
1084	ENSG00000225031	EIF4BP7	eukaryotic translation initiation factor 4B pseudogene 7	-0.484942885918833	-0.669625964397788	-3.73216790565851	0.000204039900051924	0.00328949605362899	0.357498940728716
1085	ENSG00000227165	WDR11-AS1	WDR11 antisense RNA 1	0.252650344279529	2.05166434806645	3.86037188610888	0.000122871109035215	0.00215205133619032	0.356971331890864
1086	ENSG00000227733	NA	NA	0.315419179214793	2.202136237419	3.8580947537075	0.000123998854616529	0.00216980915846886	0.35412653324495
1087	ENSG00000163040	CCDC74A	coiled-coil domain containing 74A	-0.266388012690983	1.95614867493095	-3.8327361419659	0.000137236349206671	0.00236239916032731	0.336321523489186
1088	ENSG00000197943	PLCG2	phospholipase C gamma 2	-0.30009118506271	2.24052568207223	-3.85464909491916	0.000125723916365202	0.00219596237420282	0.333012860288505
1089	ENSG00000043514	TRIT1	tRNA isopentenyltransferase 1	0.158406310648248	4.56610551255989	3.94032072343234	8.88926242068566e-05	0.00165101154667238	0.330136907392009
1090	ENSG00000172456	FGGY	FGGY carbohydrate kinase domain containing	0.219192510877618	4.22931174303502	3.92951396135492	9.28994875165612e-05	0.00171706366063588	0.327373010055962
1091	ENSG00000101346	POFUT1	protein O-fucosyltransferase 1	0.13081453591279	4.12307057273401	3.92439387169122	9.48569998308447e-05	0.0017447828076994	0.326510885236512
1092	ENSG00000120280	TASL	TLR adaptor interacting with endolysosomal SLC15A4	-0.499990022614664	-0.599560149684243	-3.74348371286211	0.000195222596796431	0.00316674793597658	0.315675155540809
1093	ENSG00000257180	NA	NA	0.234823314412202	1.41383000724151	3.82598439756082	0.000140979468421789	0.00241809608482953	0.309945236664833
1094	ENSG00000260077	NA	NA	-0.378802825317097	0.335856461942445	-3.75722375178237	0.000184998497678091	0.003031239356624	0.303668012959312
1095	ENSG00000088305	DNMT3B	DNA methyltransferase 3 beta	0.2807653297838	0.860036100899521	3.79470863782031	0.000159610356513984	0.00268686833368416	0.301994012568695
1096	ENSG00000214719	NA	NA	0.243833971193393	0.686668698057974	3.77327367033483	0.000173694530457086	0.00286821748040747	0.295355586000226
1097	ENSG00000169299	PGM2	phosphoglucomutase 2	0.167439570280185	3.89282965165448	3.90463053963699	0.000102785106632835	0.0018618564562693	0.286215686891926
1098	ENSG00000068097	HEATR6	HEAT repeat containing 6	0.126162494964553	4.34025192003125	3.91824461969357	9.72595698734084e-05	0.00178380978200931	0.284555794569216
1099	ENSG00000179833	SERTAD2	SERTA domain containing 2	0.195780465526778	3.85628972439968	3.89113443105495	0.000108554847678668	0.00195337221658612	0.273752515707182
1100	ENSG00000272578	GUSBP11	GUSB pseudogene 11	-0.33960148114705	0.26984969098395	-3.76904699129116	0.000176606541548397	0.00290622992724202	0.270695948770918
1101	ENSG00000258590	NBEAP1	neurobeachin pseudogene 1	0.491767362647067	1.5258305433935	3.8070350958917	0.000152006142801156	0.00258627594394538	0.266101870754384
1102	ENSG00000263072	ZNF213-AS1	ZNF213 antisense RNA 1 (head to head)	-0.21813446226855	2.96437067418737	-3.86259013333185	0.000121781847380101	0.00213651023987627	0.263800530950637
1103	ENSG00000126561	STAT5A	signal transducer and activator of transcription 5A	0.234095595315151	2.08924025558178	3.83315257988433	0.000137008577752106	0.00236239916032731	0.261132158120447
1104	ENSG00000047936	ROS1	ROS proto-oncogene 1, receptor tyrosine kinase	0.373123791832853	4.12351745353606	3.91195125156154	9.97779849799476e-05	0.00181601650599607	0.258899083013614
1105	ENSG00000231365	WARS2-AS1	WARS2 antisense RNA 1	-0.199586370016999	2.50217358304697	-3.85028635130247	0.000127940642451736	0.00223053631704515	0.250707588046556
1106	ENSG00000187323	DCC	DCC netrin 1 receptor	-0.180406556817573	5.23054115260226	-3.92746510515895	9.36781734225905e-05	0.00172810384582854	0.247937479527011
1107	ENSG00000233622	CYP2T1P	cytochrome P450 family 2 subfamily T member 1, pseudogene	0.324410417503132	0.653230335917176	3.77667099126584	0.000171386776293982	0.00284001544867586	0.238343443166446
1108	ENSG00000278879	NA	NA	-0.294640812432437	1.74629624318424	-3.83069899012309	0.000138355733039026	0.00237951881659899	0.23804438066558
1109	ENSG00000177685	CRACR2B	calcium release activated channel regulator 2B	-0.472407477029964	-0.556129389556117	-3.72446023083194	0.000210258897449935	0.00337263766818684	0.236207575174588
1110	ENSG00000185271	KLHL33	kelch like family member 33	-0.536638497324667	-1.20064981564023	-3.69220918281669	0.000238267223382819	0.00373389819801234	0.229639166928068
1111	ENSG00000216906	NA	NA	0.434946061342814	-0.378201286094768	3.72850168861807	0.00020697610724965	0.00333119653695045	0.224939943057869
1112	ENSG00000139190	VAMP1	vesicle associated membrane protein 1	0.325662936085426	5.57849526097677	3.92201010293931	9.57816179576757e-05	0.00175839548343109	0.217463021394237
1113	ENSG00000231770	TMEM44-AS1	TMEM44 antisense RNA 1	0.299511527060467	0.825704602173117	3.76498304815835	0.000179449761179535	0.00294513329313896	0.215879820283954
1114	ENSG00000101444	AHCY	adenosylhomocysteinase	-0.139778860271743	4.7580450660186	-3.89639469217783	0.000106270531485244	0.00191770004543827	0.208340187105168
1115	ENSG00000173442	EHBP1L1	EH domain binding protein 1 like 1	-0.275146204140402	3.93625643823395	-3.87520593623555	0.000115758346416581	0.00205008461832191	0.205843460862003
1116	ENSG00000076604	TRAF4	TNF receptor associated factor 4	0.259387877152662	2.70373562728219	3.82724136027691	0.000140275397720166	0.0024091183786075	0.199721669745704
1117	ENSG00000172167	MTBP	MDM2 binding protein	0.219978976617929	3.10865687264095	3.85710690959484	0.000124491116964278	0.00217642451823054	0.197712784551804
1118	ENSG00000163393	SLC22A15	solute carrier family 22 member 15	0.14332008773536	5.26298599044093	3.91756187138789	9.75298486412786e-05	0.00178632032746959	0.188844060533831
1119	ENSG00000236915	CLCA4-AS1	CLCA4 antisense RNA 1	-0.502456829845282	0.232254238037564	-3.73964946248806	0.000198169267988707	0.00320569912630968	0.183483064255525
1120	ENSG00000124523	SIRT5	sirtuin 5	0.116977746204173	5.33931378971441	3.91491211024503	9.85855513721316e-05	0.00179946960435569	0.180940668089963
1121	ENSG00000121716	PILRB	paired immunoglobin like type 2 receptor beta	-0.509022838590433	0.911561390932814	-3.7761288095248	0.000171753124922965	0.00284108294143405	0.167760572981815
1122	ENSG00000264515	VSTM2B-DT	VSTM2B divergent transcript	-0.303041212930243	1.38763705201917	-3.78016822902057	0.000169041353117061	0.00282318319456505	0.16257820222424
1123	ENSG00000143079	CTTNBP2NL	CTTNBP2 N-terminal like	-0.126277536652315	4.96462656902837	-3.89124294227085	0.000108507260337116	0.00195337221658612	0.136708391014695
1124	ENSG00000095380	NANS	N-acetylneuraminate synthase	0.152985448422148	3.79171526456367	3.85006418194909	0.000128054509385359	0.00223053631704515	0.118948581135318
1125	ENSG00000204262	COL5A2	collagen type V alpha 2 chain	-0.267845550934556	6.14598720097686	-3.91240239047413	9.95954199475632e-05	0.00181442669457052	0.117366123553972
1126	ENSG00000276417	NA	NA	-0.229810196134208	2.59570635096371	-3.81636189435149	0.000146480928983856	0.00251019836575212	0.112679734066615
1127	ENSG00000234072	NA	NA	-0.346440378240701	-0.034095543502487	-3.70185597618256	0.000229541739511529	0.00362908361735614	0.112481957289378
1128	ENSG00000262223	NA	NA	-0.32624529060458	1.85048521321852	-3.78755272009578	0.000164187956553723	0.00274935474524406	0.0996574876269412
1129	ENSG00000126259	KIRREL2	kirre like nephrin family adhesion molecule 2	-0.443666267032533	-0.332067676937814	-3.67219244491123	0.000257376529618218	0.00398421376799737	0.0964708420900768
1130	ENSG00000182718	ANXA2	annexin A2	0.425498051127047	3.28645919978135	3.8456177845943	0.000130353613954717	0.00226025338263975	0.0961171331551283
1131	ENSG00000226026	NA	NA	0.296866627804729	0.718174508317681	3.73993158096538	0.000197951037134498	0.00320488951880628	0.0959753513868709
1132	ENSG00000161791	FMNL3	formin like 3	-0.204138912258901	4.86000909463943	-3.88213785974238	0.000112569631891835	0.00199920146976366	0.0804925118718991
1133	ENSG00000284624	NA	NA	-0.322269281577898	2.11180913369693	-3.7973416233808	0.000157956542296475	0.00266137919540373	0.0797470383365422
1134	ENSG00000100376	FAM118A	family with sequence similarity 118 member A	-0.336142353480616	3.6220887414233	-3.83828157315091	0.000134232368990937	0.00232093908209462	0.0750427273725469
1135	ENSG00000161011	SQSTM1	sequestosome 1	0.192553102581733	6.69603118373819	3.90476652554419	0.000102728474817192	0.0018618564562693	0.0711492258120945
1136	ENSG00000112234	FBXL4	F-box and leucine rich repeat protein 4	0.145419262133491	5.94627216500519	3.89980170333848	0.000104815338550311	0.00189473405318619	0.0634651357312643
1137	ENSG00000276916	NA	NA	-0.480979171888284	-1.14910819572873	-3.65727967369667	0.00027253940376151	0.00419847281978927	0.0622886091136827
1138	ENSG00000267361	SEC24AP1	SEC24 homolog A pseudogene 1	-0.330685970015256	0.618543291148931	-3.72229950859078	0.000212034044623924	0.00339825126522582	0.0582374190742065
1139	ENSG00000103489	XYLT1	xylosyltransferase 1	-0.201318420665598	5.6595772866955	-3.88676958401094	0.000110485482655068	0.0019732065205951	0.0532111690504369
1140	ENSG00000226864	ATE1-AS1	ATE1 antisense RNA 1	0.762958395806475	0.390179226103521	3.69935319798191	0.000231776165474337	0.00365623063682034	0.0477491578811735
1141	ENSG00000118690	ARMC2	armadillo repeat containing 2	-0.158606002797177	4.73257351697333	-3.86754773899319	0.00011938031908792	0.00210056450649991	0.0411149063231395
1142	ENSG00000228327	NA	NA	-0.340978850863532	1.1657155351291	-3.72888520179862	0.000206667106276073	0.00332903497649775	0.0307695349230706
1143	ENSG00000189298	ZKSCAN3	zinc finger with KRAB and SCAN domains 3	-0.178074075378289	3.021695328806	-3.79967062667958	0.000156507144441951	0.00265102235065405	0.0264276965529966
1144	ENSG00000104870	FCGRT	Fc fragment of IgG receptor and transporter	-0.242084007634985	3.37920982712398	-3.81599800767468	0.000146692896511691	0.00251157217962874	0.0230862731094268
1145	ENSG00000134531	EMP1	epithelial membrane protein 1	0.579118650996644	3.26205554416771	3.8271443318388	0.000140329628476822	0.0024091183786075	0.020721123924897
1146	ENSG00000139641	ESYT1	extended synaptotagmin 1	0.199880783229034	5.31353449018286	3.86959063833869	0.000118403788703492	0.0020891690717905	0.0137249686540022
1147	ENSG00000257242	LINC01619	long intergenic non-protein coding RNA 1619	0.487528277736456	-0.752381434030334	3.64538802188293	0.000285227522117231	0.00435052386626248	-0.0148615492937099
1148	ENSG00000171793	CTPS1	CTP synthase 1	0.151394883818976	4.41716642195217	3.83690713319917	0.000134971067928976	0.00232971799860015	-0.0150113297977441
1149	ENSG00000132849	PATJ	PATJ crumbs cell polarity complex component	0.133438492892528	5.13566914906509	3.86653288809386	0.00011986825414322	0.00210720429054724	-0.016073095712267
1150	ENSG00000171388	APLN	apelin	0.362450588110957	3.32521595214463	3.79980539379895	0.000156423660487753	0.00265102235065405	-0.0174095340825158
1151	ENSG00000095485	CWF19L1	CWF19 like cell cycle control factor 1	-0.165025177055861	4.53053558490239	-3.83947285512303	0.000133595198370004	0.00231225258868192	-0.0294884355555967
1152	ENSG00000074966	TXK	TXK tyrosine kinase	0.362057171360718	0.211177236333962	3.67746140917876	0.000252211372591429	0.00391061018397255	-0.0308250769920928
1153	ENSG00000023445	BIRC3	baculoviral IAP repeat containing 3	0.363636240591509	3.23426790612254	3.78997748886887	0.000162623157912058	0.00273275740491374	-0.0365017129990024
1154	ENSG00000268758	ADGRE4P	adhesion G protein-coupled receptor E4, pseudogene	1.05913649585451	-1.43486207103656	3.61750322076661	0.000317187770787248	0.00472213293759515	-0.0374860087120776
1155	ENSG00000138675	FGF5	fibroblast growth factor 5	0.268376896700869	2.13809983555009	3.7394230718861	0.000198344554702768	0.00320581326074297	-0.0537670321005166
1156	ENSG00000137872	SEMA6D	semaphorin 6D	0.139501246547545	6.40562084938458	3.86916502202673	0.000118606613899935	0.00209081187278184	-0.0607844844862813
1157	ENSG00000231133	HAR1B	highly accelerated region 1B	0.44662123851187	-0.0960448759084163	3.6290528303164	0.00030356279268263	0.0045620603922399	-0.0762585245778284
1158	ENSG00000100889	PCK2	phosphoenolpyruvate carboxykinase 2, mitochondrial	0.266823714188423	1.75843963709154	3.71398761836827	0.00021899502207121	0.00349219174944685	-0.0784021160611239
1159	ENSG00000258311	NA	NA	0.377036884871267	-0.376094680928911	3.64042911943253	0.000290680671419871	0.00441371384428451	-0.0789196519944202
1160	ENSG00000154529	CNTNAP3B	contactin associated protein family member 3B	-0.527955508244167	3.08756499446533	-3.77828711042447	0.000170299139524988	0.00283178045618514	-0.0810546068251892
1161	ENSG00000160917	CPSF4	cleavage and polyadenylation specific factor 4	0.187692924811282	4.04869199181792	3.81047928881756	0.000149943290471913	0.00256032199214407	-0.083360585956636
1162	ENSG00000165244	ZNF367	zinc finger protein 367	0.304232834571092	1.84921843325658	3.71929272038368	0.000214527756427923	0.00343244410284676	-0.0885129837185517
1163	ENSG00000245149	RNF139-DT	RNF139 divergent transcript	-0.229957570966382	2.32301240809427	-3.75673565797179	0.000185352885506128	0.00303443692972919	-0.0889320084229182
1164	ENSG00000162595	DIRAS3	DIRAS family GTPase 3	0.289286627668807	1.74195825879174	3.70658954094455	0.000225370995149048	0.00358486617993344	-0.0908675720547842
1165	ENSG00000275481	NA	NA	-0.262881463518188	1.034939931497	-3.69903676854914	0.000232060118738528	0.0036576820700425	-0.0921895161027262
1166	ENSG00000226620	LINC00343	long intergenic non-protein coding RNA 343	0.447286084784172	0.590450968486514	3.65661565991263	0.000273233684895973	0.0042057682547477	-0.102292995629442
1167	ENSG00000110975	SYT10	synaptotagmin 10	0.353045107064626	3.48785689888195	3.76687988714316	0.000178117367934117	0.00292603841668322	-0.111684419753086
1168	ENSG00000261349	NA	NA	1.00673287482178	-1.21228191187077	3.59823979006113	0.000341196261220256	0.00502072274425729	-0.118888377390683
1169	ENSG00000101307	SIRPB1	signal regulatory protein beta 1	-1.33704624375352	-0.0127455323727083	-3.63454863322026	0.000297274067028035	0.00448879130054377	-0.120348673733736
1170	ENSG00000132967	HMGB1P5	high mobility group box 1 pseudogene 5	0.563046834432064	2.93509066198377	3.72807771860881	0.000207318210760088	0.00333388677151412	-0.121037064285349
1171	ENSG00000275294	LINC02340	long intergenic non-protein coding RNA 2340	-0.421650933978396	-0.687697784247562	-3.60843555147816	0.000328284561416933	0.00487211106102888	-0.140350097989852
1172	ENSG00000163380	LMOD3	leiomodin 3	-0.37862290308269	-0.146516896000103	-3.61866918487983	0.000315786696465184	0.0047086316806264	-0.141378521616141
1173	ENSG00000131885	KRT17P1	keratin 17 pseudogene 1	-0.627748412609977	0.613530338671066	-3.65557079926702	0.000274329536804016	0.00421582552688494	-0.150465495839986
1174	ENSG00000273372	SFTPD-AS1	SFTPD antisense RNA 1	-0.337607671158515	0.292503650605861	-3.64973593735678	0.000280525417708771	0.00430410012871042	-0.161220156984822
1175	ENSG00000279778	NA	NA	0.380866241336383	0.127850628082354	3.61810393349275	0.000316465201126487	0.00471505932186578	-0.167042338183729
1176	ENSG00000149476	TKFC	triokinase and FMN cyclase	-0.204383915572355	3.4057606584176	-3.75014615868138	0.000190200311115088	0.00310313110326122	-0.167327323369096
1177	ENSG00000160307	S100B	S100 calcium binding protein B	0.295563399190185	7.03760813721417	3.84632317235717	0.000129986295338705	0.0022559370163701	-0.172327214227267
1178	ENSG00000204323	SMIM5	small integral membrane protein 5	0.302877147372013	1.24055448950861	3.68903546926719	0.00024120535098354	0.00377373494937794	-0.172718245016496
1179	ENSG00000109519	GRPEL1	GrpE like 1, mitochondrial	0.146214511377578	4.82994149619068	3.79926112124642	0.000156761077954023	0.002651161050876	-0.187524973559116
1180	ENSG00000265018	AGAP12P	ArfGAP with GTPase domain, ankyrin repeat and PH domain 12, pseudogene	-0.653353811341704	0.0158705978051152	-3.62695510567809	0.000305995922689437	0.00458416533236628	-0.189626627112734
1181	ENSG00000111834	RSPH4A	radial spoke head component 4A	0.373664581924352	0.52679236500339	3.63934833389336	0.000291882094760591	0.00442490469193144	-0.195291469770006
1182	ENSG00000272970	NA	NA	-0.330854371207281	0.0034256049036349	-3.60472315632526	0.000332931883214436	0.00491571120832848	-0.196814742721316
1183	ENSG00000115353	TACR1	tachykinin receptor 1	0.235660500756546	2.15963236649129	3.69433724691676	0.000236316006307177	0.00370942159488432	-0.198077033366313
1184	ENSG00000182919	C11orf54	chromosome 11 open reading frame 54	0.200206451661672	3.95350184573973	3.7766654438944	0.000171390520884616	0.00284001544867586	-0.205844601279153
1185	ENSG00000160766	GBAP1	glucosylceramidase beta pseudogene 1	0.307561181511264	2.4469248113412	3.70391105354193	0.00022772217296418	0.00361622810667118	-0.206716892068482
1186	ENSG00000231806	PCAT7	prostate cancer associated transcript 7	-1.04930035480523	-1.2016494533246	-3.56079638239175	0.000392812562582093	0.00558935070643506	-0.210601012345092
1187	ENSG00000188738	FSIP2	fibrous sheath interacting protein 2	-0.314350344367813	3.57338765496828	-3.79853298714599	0.000157213552352062	0.0026530877954887	-0.214416287940428
1188	ENSG00000235652	FBXO30-DT	FBXO30 divergent transcript	-0.198655321569826	4.26316062055383	-3.77909942810081	0.000169754915241878	0.00282520715119551	-0.221249455772698
1189	ENSG00000166233	ARIH1	ariadne RBR E3 ubiquitin protein ligase 1	0.107256417393115	7.36176769036844	3.83294627301804	0.000137121373020559	0.00236239916032731	-0.228083165443302
1190	ENSG00000129538	RNASE1	ribonuclease A family member 1, pancreatic	-0.31905350751178	5.42849433234245	-3.8091170775848	0.000150755991352114	0.00256959407084605	-0.234160057696921
1191	ENSG00000254995	STX16-NPEPL1	STX16-NPEPL1 readthrough (NMD candidate)	-0.375538099682228	0.628343624613263	-3.64385201970782	0.000286906263044415	0.0043703323329931	-0.238535249627339
1192	ENSG00000135931	ARMC9	armadillo repeat containing 9	0.141596946866313	4.7507392067929	3.78888852934973	0.000163324158995601	0.00273970525864452	-0.252819431086653
1193	ENSG00000170629	DPY19L2P2	DPY19L2 pseudogene 2	-0.121074436480519	5.52840359925631	-3.80161451285023	0.000155307026632537	0.0026353790734725	-0.2530879115516
1194	ENSG00000272604	NA	NA	0.217202591713836	1.31912679153486	3.65619833326985	0.000273670883908921	0.00420909795300114	-0.25484802697084
1195	ENSG00000133466	C1QTNF6	C1q and TNF related 6	-0.268584325035889	2.22618926282593	-3.69797301862355	0.00023301709264115	0.00366973034493368	-0.258095397406888
1196	ENSG00000120696	KBTBD7	kelch repeat and BTB domain containing 7	0.177406891642141	4.97768289335191	3.78301319784539	0.00016715572338996	0.00279413988150796	-0.261351483296814
1197	ENSG00000163762	TM4SF18	transmembrane 4 L six family member 18	-0.411763084082078	2.06687341051318	-3.69482854350489	0.000235867677067164	0.00370543648325794	-0.264120163846841
1198	ENSG00000158710	TAGLN2	transgelin 2	0.310199487519944	3.34616496597074	3.74074645148632	0.000197321969355071	0.00319742129934543	-0.268919417515817
1199	ENSG00000081923	ATP8B1	ATPase phospholipid transporting 8B1	-0.168628950054889	3.5321044022708	-3.74484055798552	0.000194189762618305	0.00315471450678126	-0.273689885144298
1200	ENSG00000133665	DYDC2	DPY30 domain containing 2	-0.467329196876509	0.079659064864353	-3.57374770719023	0.000374183812108218	0.00539368133398956	-0.285155262351084
1201	ENSG00000107719	PALD1	phosphatase domain containing paladin 1	-0.257924740957439	3.6751632312191	-3.74767800555058	0.000192046496486683	0.00312789575816259	-0.288190482311263
1202	ENSG00000009335	UBE3C	ubiquitin protein ligase E3C	0.0872307036386584	6.61454010726255	3.80916988984937	0.000150724406064986	0.00256959407084605	-0.295156239978987
1203	ENSG00000279311	NA	NA	-0.42427712720871	-0.162587438797051	-3.59959599727628	0.000339451751945955	0.00499891235323194	-0.29777351679864
1204	ENSG00000261770	NA	NA	-0.390339898397962	1.12273997665205	-3.63954923581736	0.000291658415994983	0.00442490469193144	-0.298415653406683
1205	ENSG00000280257	NA	NA	-0.465155772969875	-0.544673174823339	-3.56774956293349	0.000382706030771875	0.00548334294916455	-0.310578500196969
1206	ENSG00000143882	ATP6V1C2	ATPase H+ transporting V1 subunit C2	0.363737656797351	0.289182456630306	3.60934026503371	0.000327161260237637	0.00485922445447266	-0.310838884195282
1207	ENSG00000228878	SEPTIN7-DT	SEPTIN7 divergent transcript	-0.226024439187723	2.44221851294825	-3.68409907675796	0.0002458430818265	0.0038305689021143	-0.31818979852728
1208	ENSG00000137731	FXYD2	FXYD domain containing ion transport regulator 2	0.406067182682474	-0.168889114929581	3.5930518521681	0.00034794744524748	0.00511217156255665	-0.320150727102851
1209	ENSG00000102221	JADE3	jade family PHD finger 3	-0.189787733674011	2.6156775698012	-3.68471981023855	0.0002452553310892	0.00382453812539755	-0.32079166500285
1210	ENSG00000149485	FADS1	fatty acid desaturase 1	0.21955109256696	6.69084090120929	3.80402889879523	0.000153828514126188	0.00261261690302018	-0.320870418906302
1211	ENSG00000134330	IAH1	isoamyl acetate hydrolyzing esterase 1 (putative)	0.125459680189748	4.89394313831746	3.76919780166946	0.000176501852669116	0.00290622992724202	-0.321498653703419
1212	ENSG00000100413	POLR3H	RNA polymerase III subunit H	-0.172492012977518	5.20284053496998	-3.77626985564816	0.000171657750030866	0.00284108294143405	-0.323063139703541
1213	ENSG00000263753	LINC00667	long intergenic non-protein coding RNA 667	0.177251493991926	5.3872480975913	3.77909844570062	0.000169755572424374	0.00282520715119551	-0.324285159401547
1214	ENSG00000281005	LINC00921	long intergenic non-protein coding RNA 921	-0.362226961163117	0.128031099004737	-3.58268518810024	0.000361814533999566	0.00527163165317442	-0.329755447616819
1215	ENSG00000123146	ADGRE5	adhesion G protein-coupled receptor E5	0.2909560953564	1.70092235421741	3.63730401871863	0.0002941673533339	0.00445246472210547	-0.336897200171014
1216	ENSG00000253837	NA	NA	-0.372120027239784	-0.0208355634544035	-3.5796078079905	0.000366029658889577	0.00531635760655471	-0.341106288136821
1217	ENSG00000261556	SMG1P7	SMG1 pseudogene 7	-0.232758826605503	4.02858602747436	-3.74652779705589	0.000192912607924309	0.00313931909189208	-0.341656339744768
1218	ENSG00000242686	PDE6B-AS1	PDE6B antisense RNA 1	-0.480869996917791	-0.583226944782912	-3.56429304002836	0.000387699297431632	0.00553408075794546	-0.354250137472857
1219	ENSG00000248150	LINC02150	long intergenic non-protein coding RNA 2150	0.480900762570068	-0.153414155670507	3.57604096688101	0.00037097275389097	0.00536362427780449	-0.354877289922386
1220	ENSG00000162746	FCRLB	Fc receptor like B	-0.307118668125756	1.16817293677096	-3.60474205128334	0.000332908074365234	0.00491571120832848	-0.358544168167158
1221	ENSG00000158716	DUSP23	dual specificity phosphatase 23	0.279880633213369	2.08495739328236	3.64902078156827	0.000281293797162161	0.0043089506420596	-0.361112366501592
1222	ENSG00000140450	ARRDC4	arrestin domain containing 4	0.250329979908062	5.59886549702186	3.77940763479105	0.000169548856869561	0.00282520715119551	-0.368650116987248
1223	ENSG00000278931	NA	NA	0.955766705494647	1.02392362949685	3.60719012512593	0.000329836811803775	0.00488753521441115	-0.370179367707338
1224	ENSG00000171759	PAH	phenylalanine hydroxylase	0.346326893668313	2.68019780650961	3.66190466513467	0.000267749357257724	0.00413470968549691	-0.374318238074745
1225	ENSG00000164761	TNFRSF11B	TNF receptor superfamily member 11b	0.430460326097843	1.09259817699078	3.6294635222623	0.000303088565097735	0.00455966742297089	-0.379400923191403
1226	ENSG00000167553	TUBA1C	tubulin alpha 1c	0.353315176005959	0.874444784219226	3.58640238783004	0.000356783687173129	0.0052064322368636	-0.380392866192158
1227	ENSG00000258754	LINC01579	long intergenic non-protein coding RNA 1579	-0.364983597208085	0.314715200912717	-3.58818553287538	0.000354393716348581	0.00518621437821518	-0.386320259364152
1228	ENSG00000145428	RNF175	ring finger protein 175	0.1651671893989	4.64425241930159	3.73631276499599	0.000200767587952567	0.00323948108046073	-0.389608397491309
1229	ENSG00000075142	SRI	sorcin	0.208344450445099	7.29299368614999	3.78927161755315	0.000163077227634483	0.00273797325973806	-0.391082543642103
1230	ENSG00000236790	LINC00299	long intergenic non-protein coding RNA 299	-0.262449138677208	3.3718551774076	-3.70474787788719	0.000226985141752143	0.00360753032629594	-0.391955525916227
1231	ENSG00000281468	NA	NA	-0.312273634725177	1.03298537607358	-3.60026905256017	0.000338589098817083	0.00499006486238077	-0.394351977046854
1232	ENSG00000101188	NTSR1	neurotensin receptor 1	0.542920179547582	0.244662808133061	3.54584081753376	0.000415403360745895	0.00586799588018812	-0.396949128033461
1233	ENSG00000272070	NA	NA	-0.236675219098756	1.71614143807317	-3.63646400162687	0.000295111233903048	0.0044632060898861	-0.397574087189788
1234	ENSG00000203791	EEF1AKMT2	EEF1A lysine methyltransferase 2	0.184335423821659	5.00468106486608	3.75365013570629	0.000187608015270043	0.00306608776928468	-0.401317109126207
1235	ENSG00000141258	SGSM2	small G protein signaling modulator 2	-0.200927999026282	6.64934475560297	-3.77973998318081	0.000169326922208352	0.00282520715119551	-0.407131149147473
1236	ENSG00000144057	ST6GAL2	ST6 beta-galactoside alpha-2,6-sialyltransferase 2	0.178019147483099	6.06374403489254	3.77007342074069	0.000175895173703885	0.00290204193082357	-0.409838818527648
1237	ENSG00000260314	MRC1	mannose receptor C-type 1	-0.50359841605064	2.90763504548755	-3.66504187676399	0.000264545318672865	0.00408854468177624	-0.417903883842865
1238	ENSG00000249476	NA	NA	-0.444319024393234	-0.737850069183139	-3.53269296239024	0.000436262159701465	0.00608735298321802	-0.419955560191069
1239	ENSG00000187091	PLCD1	phospholipase C delta 1	0.2398677665376	3.61992687765909	3.7014930136387	0.000229864523962407	0.00362908361735614	-0.425653651845368
1240	ENSG00000189190	ZNF600	zinc finger protein 600	0.272188526595656	1.1157955348427	3.60811358415324	0.000328685190978968	0.00487426069984064	-0.427894449477575
1241	ENSG00000256124	LINC01152	long intergenic non-protein coding RNA 1152	0.315258954937651	1.01699508951135	3.58707735190072	0.000355877253778198	0.00520061115643967	-0.428469744182117
1242	ENSG00000185344	ATP6V0A2	ATPase H+ transporting V0 subunit a2	0.133460334928947	4.77416293073972	3.74343097183815	0.00019526284764759	0.00316674793597658	-0.430778145189869
1243	ENSG00000275910	NA	NA	-0.589315628023566	0.0482653389472605	-3.56798943643152	0.000382361755641891	0.00548253244207063	-0.436312896482067
1244	ENSG00000065413	ANKRD44	ankyrin repeat domain 44	-0.130345813247897	5.32841425337863	-3.75586882389103	0.000185983840076076	0.00304215283818859	-0.437374676581211
1245	ENSG00000104219	ZDHHC2	zinc finger DHHC-type palmitoyltransferase 2	0.211653156984505	6.89386420651019	3.77489649320963	0.000172588539708959	0.00285242603009013	-0.438131714271232
1246	ENSG00000130021	PUDP	pseudouridine 5'-phosphatase	0.232148100071482	2.52973014403927	3.63221093328593	0.000299933954390447	0.00452178910986105	-0.440302953735253
1247	ENSG00000095383	TBC1D2	TBC1 domain family member 2	0.280389266096901	2.23539726354365	3.64947474740543	0.000280805817343683	0.00430493616677492	-0.442448211253833
1248	ENSG00000177133	PRDM16-DT	PRDM16 divergent transcript	-0.448213623854183	3.65156988603994	-3.68620187458304	0.000243857353183394	0.00381209657281605	-0.445653449759087
1249	ENSG00000281903	LINC02246	long intergenic non-protein coding RNA 2246	-0.299587453505292	-0.216260321538636	-3.53491764498741	0.000432665233491994	0.00606240344810547	-0.448287859570114
1250	ENSG00000204929	NA	NA	-0.340312740125531	1.63975495521572	-3.60464682319691	0.000333028084065495	0.00491571120832848	-0.448289131239589
1251	ENSG00000159958	TNFRSF13C	TNF receptor superfamily member 13C	-0.589863340101321	-0.00721697482360374	-3.53032402053808	0.000440123066198479	0.00612635876514114	-0.449985551727135
1252	ENSG00000186056	MATN1-AS1	MATN1 antisense RNA 1	0.399182094319872	-0.0840970087492099	3.53934513306598	0.000425589147532096	0.00598968005566589	-0.450770224206903
1253	ENSG00000177640	CASC2	cancer susceptibility 2	-0.191354972835606	3.45401213384234	-3.68207435674938	0.00024776943298474	0.00385428107343445	-0.451143825855355
1254	ENSG00000127948	POR	cytochrome p450 oxidoreductase	0.183405619032961	4.47393775461591	3.71420232605167	0.000218812536723813	0.00349219174944685	-0.452689982752347
1255	ENSG00000228696	ARL17B	ADP ribosylation factor like GTPase 17B	0.627756530829382	0.868764412738096	3.5784272863723	0.000367658808322753	0.00533595297136206	-0.453355234171264
1256	ENSG00000249129	SUDS3P1	SDS3 homolog, SIN3A corepressor complex component pseudogene 1	0.421793342442887	-0.00341066788083578	3.54631580881712	0.00041466755635521	0.00586194729518166	-0.45460246537787
1257	ENSG00000237950	NA	NA	-0.392506845030772	-0.913489254518614	-3.51229429850835	0.000470572296050866	0.00647920930169458	-0.454684117369839
1258	ENSG00000124203	ZNF831	zinc finger protein 831	-0.195111556435167	3.66062037277471	-3.69630310027166	0.000234526877800187	0.00368741269254155	-0.456308023927177
1259	ENSG00000225210	DUXAP9	double homeobox A pseudogene 9	-0.618051691061417	-0.6431527950025	-3.50761917341792	0.000478783316137001	0.00658750532296511	-0.456958179123344
1260	ENSG00000047188	YTHDC2	YTH domain containing 2	0.131988853671294	6.5338021038009	3.76478581998487	0.00017958883745946	0.00294513329313896	-0.458546354256097
1261	ENSG00000163395	IGFN1	immunoglobulin like and fibronectin type III domain containing 1	-0.797733326730462	-0.174347562837042	-3.52098375564442	0.00045565941427661	0.00630577036924843	-0.459642748000649
1262	ENSG00000243955	GSTA1	glutathione S-transferase alpha 1	-1.21961472354061	-1.98084301434669	-3.47607092033858	0.000537790615486169	0.00718039068132868	-0.45980188363238
1263	ENSG00000174473	GALNTL6	polypeptide N-acetylgalactosaminyltransferase like 6	-0.177974909998532	3.93984853405013	-3.69320432079569	0.000237352905880028	0.00372263125469121	-0.461002017613974
1264	ENSG00000117519	CNN3	calponin 3	0.258423614236946	6.91876340357125	3.76855993063495	0.000176945046898014	0.00290928801871315	-0.461686950280437
1265	ENSG00000182541	LIMK2	LIM domain kinase 2	0.275298866337168	3.88761611918068	3.71930586544382	0.000214516794625106	0.00343244410284676	-0.464880165784557
1266	ENSG00000085831	TTC39A	tetratricopeptide repeat domain 39A	0.204198761992421	2.53656747823997	3.64585670719381	0.000284717121431699	0.00434741143109171	-0.465932704187913
1267	ENSG00000159904	ZNF890P	zinc finger protein 890, pseudogene	0.378570783548823	1.15116048162216	3.57724288851213	0.000369300131450565	0.00534666759848696	-0.475042331541236
1268	ENSG00000218672	NA	NA	0.785490737810513	-0.770223843093667	3.50457086749822	0.000484209030482799	0.0066327801193848	-0.475449514568314
1269	ENSG00000135452	TSPAN31	tetraspanin 31	0.136285331581748	4.22221365218893	3.70273613933259	0.000228760775071323	0.00362667664705418	-0.478945347569882
1270	ENSG00000113569	NUP155	nucleoporin 155	0.103928083903548	5.80260468926103	3.74951538956732	0.000190670531764025	0.00310814170512853	-0.481046225220375
1271	ENSG00000124074	ENKD1	enkurin domain containing 1	0.2305418362916	2.2780278525478	3.63034284446446	0.000302075544861216	0.00455047555958524	-0.481426594889329
1272	ENSG00000160282	FTCD	formimidoyltransferase cyclodeaminase	-0.564207738015658	1.07924808464288	-3.60370128554726	0.000334221885872338	0.00492951413094681	-0.481472178640284
1273	ENSG00000132141	CCT6B	chaperonin containing TCP1 subunit 6B	0.298753757798204	2.27566302035031	3.62425701988674	0.000309152312268248	0.00462418089684751	-0.484290764039808
1274	ENSG00000165661	QSOX2	quiescin sulfhydryl oxidase 2	0.176538321794922	3.70291670826692	3.68549133545671	0.000244526641852413	0.00381942597306523	-0.484959275448036
1275	ENSG00000142396	ERVK3-1	endogenous retrovirus group K3 member 1	0.21383737667357	2.74734477512817	3.64046182273289	0.0002906443902153	0.00441371384428451	-0.485042146731976
1276	ENSG00000168234	TTC39C	tetratricopeptide repeat domain 39C	0.150505816104069	5.27705007536255	3.73640694824382	0.000200693808730783	0.00323948108046073	-0.486127978576825
1277	ENSG00000272636	DOC2B	double C2 domain beta	-0.299127509692225	5.12199117118265	-3.72616038341701	0.000208871973666479	0.00335321342054627	-0.492204633148995
1278	ENSG00000269925	NA	NA	0.313496189449398	-0.188343990245294	3.522098505214	0.00045377858164822	0.00629803689139729	-0.495912272142796
1279	ENSG00000179097	HTR1F	5-hydroxytryptamine receptor 1F	-0.263114181870332	3.12313585414635	-3.65208317674307	0.000278017316639906	0.0042690555889525	-0.506073108133347
1280	ENSG00000259194	NA	NA	-0.422010621652255	-1.03161863409185	-3.50126502077036	0.000490158058827891	0.0066812961151819	-0.509197665758037
1281	ENSG00000119917	IFIT3	interferon induced protein with tetratricopeptide repeats 3	0.350102913863187	4.64276863626012	3.71818314781707	0.000215454942706947	0.00344438707065736	-0.513595639199633
1282	ENSG00000239445	ST3GAL6-AS1	ST3GAL6 antisense RNA 1	0.471698055820945	-0.745463085208851	3.48272095497714	0.000524814661573768	0.0070526349202891	-0.515463813923715
1283	ENSG00000136153	LMO7	LIM domain 7	0.124104945679757	6.46623550895949	3.74587309236323	0.000193407244331808	0.00314468297609807	-0.516037673048662
1284	ENSG00000014824	SLC30A9	solute carrier family 30 member 9	0.172185836585774	7.69521912749308	3.75301748729725	0.000188073583044424	0.00307106272364571	-0.52678682337517
1285	ENSG00000134222	PSRC1	proline and serine rich coiled-coil 1	0.203331506001639	4.49573336709013	3.70327796231519	0.000228281261478265	0.00362208802558686	-0.526927786596726
1286	ENSG00000236255	NA	NA	-0.247189905143743	1.17720086243706	-3.58120109220335	0.000363841608195696	0.00529264556166198	-0.527985913838887
1287	ENSG00000254827	SLC22A18AS	solute carrier family 22 member 18 antisense	0.560863383285653	-1.14923749283919	3.45876631784919	0.000572973736653393	0.00752487079646247	-0.534589908506208
1288	ENSG00000231527	FAM27C	family with sequence similarity 27 member C	-0.368935133790748	1.79918291408369	-3.59174149711583	0.00034967233736361	0.00512960435781443	-0.542079452065462
1289	ENSG00000188803	SHISA6	shisa family member 6	0.306027038105285	3.8540649898104	3.67356252721165	0.000256023961171645	0.00396649805210314	-0.548754687873611
1290	ENSG00000144455	SUMF1	sulfatase modifying factor 1	-0.118667599056137	4.39409805865677	-3.69759881826696	0.000233354613243777	0.00367201115604741	-0.551699577090402
1291	ENSG00000118257	NRP2	neuropilin 2	0.198159187641625	4.17405096634053	3.68208198983311	0.000247762144179825	0.00385428107343445	-0.554651930718856
1292	ENSG00000259577	CERNA1	competing endogenous lncRNA 1 for miR-4707-5p and miR-4767	0.279564593285151	1.58875728763262	3.55718585202736	0.000398158555928874	0.00564952303930054	-0.568199519268751
1293	ENSG00000145604	SKP2	S-phase kinase associated protein 2	-0.123463886173997	4.04744246977571	-3.68167583588113	0.000248150259210941	0.0038570565575234	-0.570568292049105
1294	ENSG00000276627	NA	NA	-0.396786369108697	-0.235787120550346	-3.48283578988909	0.000524593178311784	0.0070526349202891	-0.577712450260395
1295	ENSG00000224905	NA	NA	0.400252731173198	0.52578952665218	3.52446582495828	0.00044980843352117	0.00624748506499957	-0.578108818264504
1296	ENSG00000266573	NA	NA	-0.487333658442921	-0.927993645221414	-3.45571266120267	0.000579400971716464	0.00760403919905574	-0.58123143452224
1297	ENSG00000140961	OSGIN1	oxidative stress induced growth inhibitor 1	0.445677873260718	0.112119048312613	3.50212195762968	0.000488609437232217	0.00666495449956845	-0.584595951690349
1298	ENSG00000182551	ADI1	acireductone dioxygenase 1	0.201287130213066	5.01321127916112	3.70165585756656	0.000229719653266001	0.00362908361735614	-0.591432195400114
1299	ENSG00000025423	HSD17B6	hydroxysteroid 17-beta dehydrogenase 6	0.414417614175536	3.4840842152758	3.6468784876767	0.000283607368059547	0.00434090120943191	-0.591780879243524
1300	ENSG00000012660	ELOVL5	ELOVL fatty acid elongase 5	0.223473919442642	5.80932642798704	3.71542306981305	0.000217777712365693	0.00347860191688235	-0.593699101125444
1301	ENSG00000233175	NA	NA	-0.516116332321186	-0.11875713949619	-3.46350827810097	0.000563124736101687	0.00742459961529967	-0.597275124903485
1302	ENSG00000079931	MOXD1	monooxygenase DBH like 1	0.299222967229743	4.57166726357076	3.68523187738414	0.000244771467103086	0.00382011881827715	-0.597678145157195
1303	ENSG00000005379	TSPOAP1	TSPO associated protein 1	-0.22513623993502	6.93980688029509	-3.72783812947674	0.000207511771684001	0.0033341857683055	-0.606463232889491
1304	ENSG00000283025	NA	NA	0.467865469220454	0.190869204693805	3.48888920279935	0.000513040703523555	0.00692877650343364	-0.606654811780723
1305	ENSG00000157379	DHRS1	dehydrogenase/reductase 1	0.232970475979601	2.05125258931432	3.58235316119118	0.000362267116885525	0.00527376789867882	-0.606692474511751
1306	ENSG00000122512	PMS2	PMS1 homolog 2, mismatch repair system component	-0.13117698283212	5.35557831652342	-3.70167783852313	0.00022970010494574	0.00362908361735614	-0.611883899388483
1307	ENSG00000204923	FBXO48	F-box protein 48	-0.198929815090074	2.23055921028324	-3.5750902352461	0.000372300838212598	0.005378745089446	-0.612110311425596
1308	ENSG00000261701	HPR	haptoglobin-related protein	0.692797564932017	1.65981631382015	3.5722348783409	0.00037631633052299	0.00542032047955109	-0.61635703051897
1309	ENSG00000230246	SPATA31C1	SPATA31 subfamily C member 1	0.528106431080496	-1.05488035048371	3.44630098411448	0.000599635966687148	0.00781577495293454	-0.622090873711295
1310	ENSG00000003137	CYP26B1	cytochrome P450 family 26 subfamily B member 1	0.325328710143833	3.86965808087547	3.63336030441769	0.000298623395523507	0.00450559574433567	-0.622359962952219
1311	ENSG00000234719	NPIPB2	nuclear pore complex interacting protein family member B2	1.24777898728218	-0.901796770833928	3.44880295726056	0.000594193384383922	0.00775544461152056	-0.62329976373798
1312	ENSG00000216921	FAM240C	family with sequence similarity 240 member C	0.507829291221113	-0.564149652325714	3.46319029599114	0.000563780207983765	0.00742459961529967	-0.626413362152626
1313	ENSG00000272462	NA	NA	0.198290102612379	2.97601435586042	3.60995919271199	0.000326394870959555	0.00485178074341131	-0.630072891372193
1314	ENSG00000011275	RNF216	ring finger protein 216	-0.0869039056729894	5.94239293973845	-3.71227736570163	0.00022045372847378	0.00351251358678625	-0.631970850348825
1315	ENSG00000275026	GXYLT1P4	GXYLT1 pseudogene 4	0.308555798278205	2.88651119507466	3.60995061201221	0.000326405484522108	0.00485178074341131	-0.6419299856692
1316	ENSG00000102230	PCYT1B	phosphate cytidylyltransferase 1B, choline	0.13218442644808	5.24097850761408	3.69159945573926	0.000238829066083413	0.00373962751297085	-0.643892572686915
1317	ENSG00000180884	ZNF792	zinc finger protein 792	0.186673172333109	2.31264599555814	3.58637387576268	0.000356822024629715	0.0052064322368636	-0.64407376509605
1318	ENSG00000261079	NA	NA	-0.472479664027118	-0.555529480821664	-3.46160020053846	0.000567068643589456	0.0074627486686745	-0.649210688957409
1319	ENSG00000280670	CCDC163	coiled-coil domain containing 163	-0.372949242363969	1.34112276376183	-3.53756104008694	0.000428427390086571	0.00601629502246845	-0.65557365236313
1320	ENSG00000137806	NDUFAF1	NADH:ubiquinone oxidoreductase complex assembly factor 1	0.195907901167736	4.2432655692308	3.64610012533969	0.00028445237625623	0.00434685203042399	-0.661080830396137
1321	ENSG00000235478	LINC01664	long intergenic non-protein coding RNA 1664	-0.314549743877241	0.531478861089457	-3.48253546934538	0.000525172594032863	0.0070526349202891	-0.664503869125927
1322	ENSG00000169684	CHRNA5	cholinergic receptor nicotinic alpha 5 subunit	-0.705204842196766	-0.629469542656471	-3.43457826070723	0.000625761416855613	0.00808441326074615	-0.668379295034844
1323	ENSG00000132881	CPLANE2	ciliogenesis and planar polarity effector 2	-0.266583706249925	2.33922518851751	-3.56990165098009	0.000379627629480071	0.00544742779169595	-0.670070127236006
1324	ENSG00000122126	OCRL	OCRL inositol polyphosphate-5-phosphatase	0.10699771615367	6.43677009580738	3.7014926859123	0.00022986481560395	0.00362908361735614	-0.676590647403374
1325	ENSG00000112118	MCM3	minichromosome maintenance complex component 3	0.151951207644774	4.0101518869369	3.6413513719683	0.000289659148559783	0.00440522325215901	-0.677075554977143
1326	ENSG00000186364	NUDT17	nudix hydrolase 17	-0.238689942411918	1.2061728022616	-3.51786393278347	0.000460962073954279	0.00637452342617761	-0.679471425367987
1327	ENSG00000007062	PROM1	prominin 1	-0.283850643715125	2.32426243059376	-3.56677201548878	0.000384112046494061	0.0054920314551627	-0.684039721700114
1328	ENSG00000122218	COPA	COPI coat complex subunit alpha	0.11859804441201	7.43139108541742	3.70776887923629	0.000224343027432715	0.00357149601567069	-0.688456176887138
1329	ENSG00000214776	NA	NA	1.63432095330778	0.0310961551263852	3.48206796306284	0.000526075754580737	0.00705825905292119	-0.697404004327544
1330	ENSG00000231165	TRBV26OR9-2	T cell receptor beta variable 26/OR9-2 (pseudogene)	0.362652944643789	-0.317569074297734	3.44335912218656	0.000606094907763377	0.00788378468419038	-0.70900360672089
1331	ENSG00000114547	ROPN1B	rhophilin associated tail protein 1B	-0.332896642647562	0.927204640189693	-3.51333886942506	0.000468755774146417	0.00646255571471524	-0.709140086516788
1332	ENSG00000184319	RPL23AP82	ribosomal protein L23a pseudogene 82	-0.249490530209818	4.15425238489684	-3.62770720115219	0.000305121478140042	0.00457974895800985	-0.721320358093999
1333	ENSG00000126785	RHOJ	ras homolog family member J	-0.255663424656631	3.04825584758384	-3.59090928820878	0.000350771977054332	0.00514177753442104	-0.725615739128715
1334	ENSG00000260285	NA	NA	-0.300428042742063	0.874116038216388	-3.50273618805656	0.00048750223910789	0.0066641626028981	-0.735060363878658
1335	ENSG00000273619	NA	NA	-0.336240351750908	0.162398191167543	-3.46083468147834	0.000568658168272206	0.00747850245313675	-0.735989234524638
1336	ENSG00000132570	PCBD2	pterin-4 alpha-carbinolamine dehydratase 2	0.168168115968134	2.8823515833857	3.58801627600044	0.000354619927309739	0.00518621437821518	-0.737920129697295
1337	ENSG00000188674	C2orf80	chromosome 2 open reading frame 80	0.236354078356352	4.88865215602054	3.63869283618101	0.00029261302839602	0.00443245935541697	-0.746484807270672
1338	ENSG00000164741	DLC1	DLC1 Rho GTPase activating protein	-0.14778551126108	6.01178560525592	-3.67808393033737	0.000251607591450236	0.00390760738604377	-0.746544104544329
1339	ENSG00000237686	SCIRT	stem cell inhibitory RNA transcript	0.436097798728423	-0.319245741631917	3.42440545671821	0.000649288705090566	0.0083095000431201	-0.755177982716079
1340	ENSG00000205106	LINC02716	long intergenic non-protein coding RNA 2716	0.491716561905117	-0.208833990395101	3.43217906299595	0.000631237467910094	0.00813860702875152	-0.757698898636576
1341	ENSG00000147883	CDKN2B	cyclin dependent kinase inhibitor 2B	0.296883624903614	1.53407106978905	3.52166683612694	0.000454506041342531	0.0062989579082351	-0.759487917554124
1342	ENSG00000198931	APRT	adenine phosphoribosyltransferase	-0.24499822729519	3.14711528913207	-3.57708505265128	0.000369519375902988	0.00534666759848696	-0.762354930472175
1343	ENSG00000276087	NA	NA	0.337324565201553	0.506904261551737	3.46984561128501	0.000550208686188652	0.00729629556298604	-0.764695303126607
1344	ENSG00000162981	LRATD1	LRAT domain containing 1	0.169863259858291	6.53394481228577	3.67746744060306	0.000252205516207395	0.00391061018397255	-0.76552659602871
1345	ENSG00000259158	ADAM20P1	ADAM metallopeptidase domain 20 pseudogene 1	-0.186208161149384	2.65947567305095	-3.57783672334728	0.000368476346789281	0.0053396846117236	-0.76732826273556
1346	ENSG00000185215	TNFAIP2	TNF alpha induced protein 2	0.300478928734955	3.0251356833755	3.5781413669401	0.000368054404858224	0.00533762917730466	-0.770811473290681
1347	ENSG00000148248	SURF4	surfeit 4	0.123914157358401	5.85184423890863	3.66699719754796	0.00026256660312635	0.00406125745874653	-0.779362330660692
1348	ENSG00000277863	NA	NA	0.81431154436287	-1.53909467435452	3.38074398117783	0.0007599370490868	0.00939737859013502	-0.786194085303466
1349	ENSG00000101413	RPRD1B	regulation of nuclear pre-mRNA domain containing 1B	0.103367003836041	4.56951288707278	3.62939790620858	0.000303164285521836	0.00455966742297089	-0.787627271743806
1350	ENSG00000156110	ADK	adenosine kinase	0.132381483630511	5.13334834613046	3.64653492670985	0.000283980054861941	0.00434311711512772	-0.789715331008434
1351	ENSG00000173457	PPP1R14B	protein phosphatase 1 regulatory inhibitor subunit 14B	0.237019798726996	2.94207510501245	3.56672689982584	0.000384177053407424	0.0054920314551627	-0.791162174507422
1352	ENSG00000197024	ZNF398	zinc finger protein 398	0.11093451972863	5.02711779348729	3.64343628227201	0.000287362226828663	0.00437378162495767	-0.792547982032091
1353	ENSG00000178162	FAR2P2	fatty acyl-CoA reductase 2 pseudogene 2	-0.287230533757494	3.23706535500811	-3.56735679124673	0.000383270377793495	0.00548730301970912	-0.794450964752571
1354	ENSG00000157353	FCSK	fucose kinase	-0.21017520410507	3.31710679763756	-3.59216470971897	0.000349114365204126	0.00512536467128646	-0.800965412836545
1355	ENSG00000133477	FAM83F	family with sequence similarity 83 member F	0.53272187571819	-1.02660502989917	3.38806669939342	0.000740231667864849	0.00923158027672288	-0.805961005209786
1356	ENSG00000245937	LINC01184	long intergenic non-protein coding RNA 1184	0.125387504788346	4.80854987907491	3.62762196293433	0.000305220464770808	0.00457974895800985	-0.823463776477493
1357	ENSG00000129151	BBOX1	gamma-butyrobetaine hydroxylase 1	0.31908641371424	4.14180942069367	3.61978684853121	0.000314449113230001	0.00469935741340157	-0.827319268647197
1358	ENSG00000260331	NA	NA	0.363428867878305	-0.539444554297991	3.4025972730861	0.000702530243588793	0.00888803849024906	-0.829904796282166
1359	ENSG00000214026	MRPL23	mitochondrial ribosomal protein L23	0.882282694602582	1.67501372065919	3.47923360295561	0.000531582489778998	0.00711346973853093	-0.830225590625241
1360	ENSG00000107738	VSIR	V-set immunoregulatory receptor	0.292794285627222	4.26450230068375	3.61960071886154	0.000314671497664799	0.00469935741340157	-0.835830656051441
1361	ENSG00000205485	NA	NA	0.267616392164491	2.82262989640112	3.54447947632436	0.000417518975811875	0.00588914996526357	-0.841340226806243
1362	ENSG00000205413	SAMD9	sterile alpha motif domain containing 9	0.325375416054804	3.07710222854554	3.55871998893501	0.000395878741461524	0.00562555204868814	-0.842164757540825
1363	ENSG00000125445	MRPS7	mitochondrial ribosomal protein S7	-0.153660842238234	4.66224479246726	-3.60551918845369	0.000331930213999177	0.00491091782450957	-0.844211169322297
1364	ENSG00000139351	SYCP3	synaptonemal complex protein 3	-0.238794520021154	1.44826926737413	-3.54914309998361	0.000410313002453043	0.00580900785642288	-0.846536145646739
1365	ENSG00000187260	WDR86	WD repeat domain 86	-0.374353150505218	1.94719701180943	-3.4917654183733	0.000507635337234465	0.00686550673267564	-0.848309052183231
1366	ENSG00000177842	ZNF620	zinc finger protein 620	0.152513081290222	2.83427408285563	3.54553549197385	0.000415876982531594	0.00587033465120153	-0.851585224641913
1367	ENSG00000212125	TAS2R15P	taste 2 receptor member 15 pseudogene	0.195246629107197	2.40327418753026	3.53263113655766	0.00043636251968282	0.00608735298321802	-0.857017266768768
1368	ENSG00000243725	TTC4	tetratricopeptide repeat domain 4	0.259695665351557	1.17201878958093	3.46377996970091	0.000562565248542305	0.00742459961529967	-0.857031567689781
1369	ENSG00000070269	TMEM260	transmembrane protein 260	0.126069811369194	5.30666554680999	3.63588483138187	0.000295763670020633	0.00446952616646565	-0.858831720421465
1370	ENSG00000225733	FGD5-AS1	FGD5 antisense RNA 1	0.121415738156522	7.41258742687723	3.66071820981653	0.000268970556820306	0.0041502048022411	-0.864167465533132
1371	ENSG00000278175	GLIDR	glioblastoma down-regulated RNA	-0.306823101138497	1.24521291780168	-3.4553161197506	0.000580240515784328	0.00760981642724443	-0.864511079261368
1372	ENSG00000132256	TRIM5	tripartite motif containing 5	0.251626099220053	1.55075575420429	3.49399855244532	0.000503475270604686	0.00682377294213578	-0.874126869537882
1373	ENSG00000239883	PARGP1	poly(ADP-ribose) glycohydrolase pseudogene 1	0.206972489941895	5.06238535266697	3.62702717204233	0.00030591203099689	0.00458416533236628	-0.875983807652622
1374	ENSG00000226237	GAS1RR	GAS1 adjacent regulatory RNA	0.285492658280489	0.773362099680689	3.44923622918844	0.00059325557412417	0.00775382593999326	-0.876425441762085
1375	ENSG00000165457	FOLR2	folate receptor beta	-0.506703477931175	0.451760750126323	-3.42521689102454	0.000647382215331938	0.00829066901570256	-0.880826474832181
1376	ENSG00000110321	EIF4G2	eukaryotic translation initiation factor 4 gamma 2	0.108259453682205	9.19018941080295	3.6579127593857	0.000271879003591269	0.00419168793886344	-0.898070947920026
1377	ENSG00000263843	MIF4GD-DT	MIF4GD divergent transcript	-0.377143609045883	-0.552328780147507	-3.37889572518702	0.000764987257390786	0.00944756783981777	-0.898444312311676
1378	ENSG00000196873	CBWD3	COBW domain containing 3	0.203510092022481	2.90191443120914	3.53608139749729	0.000430794717500143	0.00604508404763087	-0.904233569982154
1379	ENSG00000269959	SPACA6-AS1	SPACA6 antisense RNA 1	-0.448625657791077	0.0280605509160834	-3.41158239071275	0.000680120059590215	0.0086575603577496	-0.907622624080941
1380	ENSG00000183690	EFHC2	EF-hand domain containing 2	-0.229062870844893	2.55697833770058	-3.50634007166633	0.000481053048111426	0.00659967378316151	-0.916754134323813
1381	ENSG00000261478	NA	NA	-0.435449459020759	-0.620213717205581	-3.37758941266822	0.00076857546240521	0.00947549216681629	-0.921662743406228
1382	ENSG00000159128	IFNGR2	interferon gamma receptor 2	0.12211313077124	4.9551005019504	3.59784183668203	0.000341709747122982	0.00502439887436384	-0.928833631561748
1383	ENSG00000143374	TARS2	threonyl-tRNA synthetase 2, mitochondrial	0.162655214375029	4.00075783452212	3.56492418679195	0.000386783019022824	0.00552514033770535	-0.928839152134652
1384	ENSG00000240253	FAR2P3	fatty acyl-CoA reductase 2 pseudogene 3	-0.370620681691592	2.76919772858887	-3.49835403968198	0.000495452983986081	0.00673900932393916	-0.9364153318736
1385	ENSG00000136147	PHF11	PHD finger protein 11	0.145977624532097	3.83397137768304	3.56991748915765	0.000379605060354085	0.00544742779169595	-0.941118642615271
1386	ENSG00000228395	NA	NA	-0.257991813816073	0.240126932139551	-3.40774746878193	0.000689602206521724	0.00874158847776805	-0.943068876971917
1387	ENSG00000150991	UBC	ubiquitin C	0.232789948208261	9.19164358205072	3.64525039405112	0.000285377562595933	0.00435052386626248	-0.943567665559002
1388	ENSG00000177873	ZNF619	zinc finger protein 619	0.14661980998441	2.67556138396848	3.51391410843595	0.000467758227164826	0.00645913099771952	-0.944614042811851
1389	ENSG00000151665	PIGF	phosphatidylinositol glycan anchor biosynthesis class F	0.177903145485304	3.39069652306425	3.5391416295151	0.000425912002105906	0.00598980008275287	-0.948319835815749
1390	ENSG00000221817	PPP3CB-AS1	PPP3CB antisense RNA 1 (head to head)	-0.203226122309495	1.27189203157253	-3.4874577419577	0.00051575088526003	0.00696044537501072	-0.954485615715274
1391	ENSG00000256321	NA	NA	0.41683223027029	-0.904770848386743	3.3485255756556	0.000852572834049875	0.0102180049846883	-0.95503885714692
1392	ENSG00000118997	DNAH7	dynein axonemal heavy chain 7	0.188864687735305	6.07871033011321	3.62545033023632	0.000307752554396592	0.00460685991875998	-0.95578827111732
1393	ENSG00000268496	NA	NA	-0.42029316618269	-0.223513518488374	-3.36596463567891	0.00080120327978787	0.0097744748397168	-0.956214027311042
1394	ENSG00000101160	CTSZ	cathepsin Z	0.226979862737364	4.30884757815131	3.5711082735378	0.000377911807685682	0.00543470565417925	-0.960183389117908
1395	ENSG00000162551	ALPL	alkaline phosphatase, biomineralization associated	-0.368054594855819	2.47217767729676	-3.476687726711	0.000536574579654342	0.00717038232110319	-0.966478800865969
1396	ENSG00000229241	PNPT1P1	polyribonucleotide nucleotidyltransferase 1 pseudogene 1	-0.333034086544854	0.417862429104257	-3.4419562979589	0.000609197638758154	0.0079187382020296	-0.967542887138059
1397	ENSG00000117481	NSUN4	NOP2/Sun RNA methyltransferase 4	0.119388587303804	4.18014188228778	3.56323556707942	0.00038923905932774	0.00555190083424357	-0.979561958490629
1398	ENSG00000223960	CHROMR	cholesterol induced regulator of metabolism RNA	-0.159241848666438	3.29648628771243	-3.53820899844771	0.000427394537350691	0.00600621703816723	-0.980198864593185
1399	ENSG00000138794	CASP6	caspase 6	0.232983427973387	0.940887018765563	3.43511038665904	0.000624552880840257	0.0080742738787598	-0.982644428213637
1400	ENSG00000283196	NA	NA	-0.331741353433003	1.36220615748987	-3.42778757889098	0.000641376692545173	0.00823035303241805	-0.987526177355075
1401	ENSG00000221947	XKR9	XK related 9	0.274492053937098	2.75548251308925	3.5044024951071	0.000484510386554557	0.0066327801193848	-0.988760358654066
1402	ENSG00000137767	SQOR	sulfide quinone oxidoreductase	0.29707982705426	0.954488581814531	3.436515842589	0.000621371339159419	0.00804952565535138	-0.98942831261115
1403	ENSG00000085563	ABCB1	ATP binding cassette subfamily B member 1	-0.29659324991519	4.05497758317014	-3.56203594802122	0.000390992728273027	0.0055698449689061	-1.00192561940254
1404	ENSG00000181085	MAPK15	mitogen-activated protein kinase 15	0.570159574250488	-0.963024969182458	3.33073675307445	0.000908112809905934	0.010695301424949	-1.00479744545245
1405	ENSG00000108424	KPNB1	karyopherin subunit beta 1	0.0857662950493729	7.41037710512125	3.6193685848953	0.0003149490539482	0.00469981924200228	-1.00593605136228
1406	ENSG00000163251	FZD5	frizzled class receptor 5	0.209487503828623	2.7262351598372	3.50252270422123	0.000487886794240718	0.00666463853121944	-1.00741490151188
1407	ENSG00000130589	HELZ2	helicase with zinc finger 2	0.424669624949547	1.89835474879136	3.47312742141852	0.000543629249909212	0.00723927252709291	-1.00901364392738
1408	ENSG00000143382	ADAMTSL4	ADAMTS like 4	0.356812638820627	0.340887576470026	3.43097353597507	0.000634005854446854	0.00815774177065446	-1.01114274185141
1409	ENSG00000272163	NA	NA	0.198560340813236	3.42453950619186	3.48688654622255	0.000516836056452226	0.00696522481736465	-1.01721795789915
1410	ENSG00000259065	NA	NA	-0.508694005086948	-0.588306251489285	-3.35240691924626	0.000840881753416566	0.0101102746619194	-1.02176503711256
1411	ENSG00000272189	NA	NA	0.336949497182689	-0.0191695288735356	3.35767992764956	0.000825237409557274	0.0100036412700531	-1.02210196035247
1412	ENSG00000162437	RAVER2	ribonucleoprotein, PTB binding 2	-0.152519803721112	4.72486514467504	-3.57143712667347	0.000377445438350904	0.00543247754774533	-1.03581601060028
1413	ENSG00000197619	ZNF615	zinc finger protein 615	0.131198051919845	5.03592827216977	3.57467771718677	0.000372878472141005	0.00538057444596728	-1.03874232268146
1414	ENSG00000171055	FEZ2	fasciculation and elongation protein zeta 2	0.147587801887986	6.79770373516101	3.60569709325056	0.000331706738126813	0.00491091782450957	-1.04163583202295
1415	ENSG00000155755	TMEM237	transmembrane protein 237	0.148089907061162	5.26327624980529	3.58031327859253	0.000365059322656957	0.00530630850690386	-1.0420017076057
1416	ENSG00000172164	SNTB1	syntrophin beta 1	-0.220890890193912	3.64024531847913	-3.52523636779036	0.000448523206198447	0.0062341781307933	-1.0445630015978
1417	ENSG00000239415	NA	NA	0.267599045448852	-0.0328482119577539	3.38853813086407	0.000738979484566031	0.00922199938303228	-1.04562066635948
1418	ENSG00000107789	MINPP1	multiple inositol-polyphosphate phosphatase 1	0.176386738254335	3.90873656133706	3.53072176062785	0.000439472603995466	0.00612177627320001	-1.04810526567097
1419	ENSG00000283913	NA	NA	-0.246702928798425	0.675751500187261	-3.40772525541381	0.000689657487716246	0.00874158847776805	-1.04896368531566
1420	ENSG00000279281	NA	NA	-0.375279152870926	0.294329310263979	-3.38751833488225	0.000741690679448105	0.00924071804410437	-1.04988541075678
1421	ENSG00000048471	SNX29	sorting nexin 29	-0.145842490229104	5.01357892733176	-3.57459658828438	0.000372992172707954	0.00538057444596728	-1.05314528291456
1422	ENSG00000189350	TOGARAM2	TOG array regulator of axonemal microtubules 2	-0.479018782354609	1.58548758333587	-3.44884301396128	0.000594106624315187	0.00775544461152056	-1.05620590635225
1423	ENSG00000164776	PHKG1	phosphorylase kinase catalytic subunit gamma 1	0.266838987632055	2.55317859325136	3.48193536273826	0.000526332184834226	0.00705825905292119	-1.06067785802639
1424	ENSG00000256019	TAS2R63P	taste 2 receptor member 63 pseudogene	0.363346447166033	-0.699535781257366	3.3414654408849	0.000874226933752201	0.0104185543774746	-1.06143889550707
1425	ENSG00000235162	C12orf75	chromosome 12 open reading frame 75	-0.264732153896688	1.90451698020895	-3.43516812161067	0.000624421887231124	0.0080742738787598	-1.0632711502339
1426	ENSG00000127418	FGFRL1	fibroblast growth factor receptor like 1	0.329854794832816	3.96629604017697	3.53378087881128	0.00043449970700527	0.00607916770682264	-1.06503605334315
1427	ENSG00000257057	C11orf97	chromosome 11 open reading frame 97	-0.338090107403492	-0.0193797164543425	-3.34123197215349	0.000874951656180293	0.0104206742251073	-1.06558347171662
1428	ENSG00000166268	MYRFL	myelin regulatory factor like	-0.445352435415979	0.371364751226101	-3.39961193791068	0.000710126996197866	0.00896083625425477	-1.06581695162166
1429	ENSG00000245832	MIR4300HG	MIR4300 host gene	-0.462460045044089	0.277406448768166	-3.37978418011	0.000762555742651134	0.00942364606482491	-1.06990272643372
1430	ENSG00000250156	LINC02060	long intergenic non-protein coding RNA 2060	-0.265440939502227	0.929540451142424	-3.42676500831492	0.000643759328986254	0.00824981692882452	-1.07046080061307
1431	ENSG00000104356	POP1	POP1 homolog, ribonuclease P/MRP subunit	0.150795353027569	3.33830676407971	3.50222568074045	0.000488422303515271	0.00666495449956845	-1.07156298601377
1432	ENSG00000006282	SPATA20	spermatogenesis associated 20	-0.241153363377985	4.88681247624339	-3.5619752311579	0.000391081683899893	0.0055698449689061	-1.07227605364177
1433	ENSG00000237166	LINC01792	long intergenic non-protein coding RNA 1792	-0.374426304045895	1.36839197554207	-3.43591916130132	0.000622720201174527	0.00806151912607458	-1.07755548371964
1434	ENSG00000163898	LIPH	lipase H	-0.416365127607442	0.0542056080069901	-3.35267691430272	0.000840074063507596	0.0101102746619194	-1.08061106547212
1435	ENSG00000162777	DENND2D	DENN domain containing 2D	0.284348886022844	0.969024121704385	3.41114091277749	0.0006812054301493	0.00866558790181913	-1.08092648585523
1436	ENSG00000278384	NA	NA	-0.858696807006508	0.153249865953174	-3.3784626075553	0.000766175222872886	0.00945611078177831	-1.08422209806676
1437	ENSG00000265531	FCGR1CP	Fc fragment of IgG receptor Ic, pseudogene	0.616860266920655	-0.359872032616298	3.36063542924293	0.000816587565288111	0.00990508761561441	-1.08548503567667
1438	ENSG00000104043	ATP8B4	ATPase phospholipid transporting 8B4 (putative)	0.209993246347837	4.27280751644478	3.54357810823876	0.000418925305303537	0.00590461584161553	-1.08768584534359
1439	ENSG00000225292	NA	NA	0.352848899763663	-0.203686353778488	3.34432761304242	0.000865387523344931	0.0103520556464915	-1.08848385673645
1440	ENSG00000072210	ALDH3A2	aldehyde dehydrogenase 3 family member A2	0.164008405778528	6.31988731187511	3.5881076350986	0.000354497809534172	0.00518621437821518	-1.09048962701051
1441	ENSG00000270580	NA	NA	-0.335884505620173	0.0984580897414881	-3.3542881287522	0.000835269087879653	0.0100803595558168	-1.09226580224088
1442	ENSG00000133121	STARD13	StAR related lipid transfer domain containing 13	-0.122300141542524	6.07401513556851	-3.58266375418012	0.00036184373438036	0.00527163165317442	-1.09361687055646
1443	ENSG00000168497	CAVIN2	caveolae associated protein 2	-0.410624411686078	3.16615645538515	-3.50292318799172	0.000487165622982602	0.0066641626028981	-1.09388594494711
1444	ENSG00000233602	ERI3-IT1	ERI3 intronic transcript 1	-0.369168770161771	-0.409888340014454	-3.35239039117166	0.000840931220567915	0.0101102746619194	-1.10118895587015
1445	ENSG00000278535	DHRS11	dehydrogenase/reductase 11	0.226886964901398	3.59278331353782	3.49520506602468	0.000501240950071819	0.00681287271367231	-1.10329853746094
1446	ENSG00000175309	PHYKPL	5-phosphohydroxy-L-lysine phospho-lyase	0.20982548524081	4.0132027481526	3.53287823031895	0.00043596154921585	0.00608735298321802	-1.10547824699627
1447	ENSG00000174460	ZCCHC12	zinc finger CCHC-type containing 12	-0.237395804771655	4.91481825856079	-3.53412035920427	0.000433951104867995	0.00607595316264843	-1.1163575238314
1448	ENSG00000235750	KIAA0040	KIAA0040	0.477794077331905	1.07095270816883	3.40827295922022	0.00068829565012783	0.00873828241761221	-1.11767202445876
1449	ENSG00000085721	RRN3	RRN3 homolog, RNA polymerase I transcription factor	0.141891240716331	5.4235728235435	3.56064327970224	0.000393037885528074	0.00558935070643506	-1.12122727253345
1450	ENSG00000246898	LINC00920	long intergenic non-protein coding RNA 920	0.569524269047847	-0.865199689690227	3.31245777908491	0.000968668614443021	0.0111744712626701	-1.12151476623236
1451	ENSG00000141682	PMAIP1	phorbol-12-myristate-13-acetate-induced protein 1	-0.595875609961826	-0.46478618913358	-3.31424109768129	0.000962599815328505	0.0111306444665655	-1.12208753208596
1452	ENSG00000230825	NA	NA	-0.408001281393756	-0.662571043625779	-3.31669239387435	0.000954315397624483	0.0110616996454575	-1.1250626022323
1453	ENSG00000249328	NA	NA	0.359103604901653	-0.346915519301277	3.32488520051349	0.00092710466253465	0.0108452464390794	-1.12529071010154
1454	ENSG00000097046	CDC7	cell division cycle 7	0.218056100645617	4.40534308574398	3.52176160891297	0.000454346234479891	0.0062989579082351	-1.13529965212375
1455	ENSG00000275318	NA	NA	-0.174542412936467	2.45937035047243	-3.45030458468959	0.000590949031047622	0.00772898060099072	-1.135299992257
1456	ENSG00000255717	SNHG1	small nucleolar RNA host gene 1	0.262580950385632	3.72673405809011	3.50712641994325	0.000479656506284171	0.00659000316059925	-1.13665444344641
1457	ENSG00000205809	KLRC2	killer cell lectin like receptor C2	0.999296186979388	0.246240041107692	3.33530945614263	0.00089352375729235	0.0105757693906603	-1.13717207854081
1458	ENSG00000068697	LAPTM4A	lysosomal protein transmembrane 4 alpha	0.180553668726051	4.8370269151139	3.53290040952101	0.000435925574860548	0.00608735298321802	-1.14009279889278
1459	ENSG00000165714	BORCS5	BLOC-1 related complex subunit 5	0.122996723803597	5.44817436132889	3.55695455596452	0.000398503339311166	0.0056502080609476	-1.14066192940206
1460	ENSG00000181031	RPH3AL	rabphilin 3A like (without C2 domains)	-0.310610077388163	1.11788340074491	-3.3775296200459	0.000768740076086166	0.00947549216681629	-1.14066366946366
1461	ENSG00000266489	NA	NA	-1.50683685577627	-0.699388071140299	-3.28769362042598	0.00105669641222753	0.0119574862419286	-1.14195802556882
1462	ENSG00000277883	NLRP3P1	NLR family pyrin domain containing 3 pseudogene 1	0.267058520491628	0.62295390500103	3.3686845720451	0.00079345568984711	0.00971104150656809	-1.14522519694208
1463	ENSG00000236816	ANKRD20A7P	ankyrin repeat domain 20 family member A7, pseudogene	0.559164967957476	2.75491998189716	3.46326146454401	0.000563633442997059	0.00742459961529967	-1.1474044719854
1464	ENSG00000121940	CLCC1	chloride channel CLIC like 1	0.0955015795671414	5.37256698778138	3.54836223436219	0.000411511383423924	0.00582164879177899	-1.14984012298845
1465	ENSG00000130592	LSP1	lymphocyte specific protein 1	-0.478297449420817	-0.207226150896892	-3.31508542294701	0.000959738822260939	0.011111046778253	-1.14994708712357
1466	ENSG00000197905	TEAD4	TEA domain transcription factor 4	0.490189472374321	-0.817735238086055	3.29795744684818	0.00101934877984342	0.0116109467815386	-1.15248855636532
1467	ENSG00000279598	NA	NA	0.245320151483072	1.13329851053557	3.38205264474166	0.00075638000846676	0.00936952478858516	-1.15563195624489
1468	ENSG00000213563	C8orf82	chromosome 8 open reading frame 82	-0.258111089737573	2.90530802152303	-3.45253240502431	0.000586166124506621	0.0076732488019976	-1.15746442628181
1469	ENSG00000188739	RBM34	RNA binding motif protein 34	0.229096440152414	0.513722522125446	3.35028540349306	0.000847253425740059	0.0101670411088807	-1.15764123142102
1470	ENSG00000074842	MYDGF	myeloid derived growth factor	0.197047072133425	3.81751888495637	3.4928375073268	0.000505634170426786	0.00684329882929888	-1.16036172073625
1471	ENSG00000126773	PCNX4	pecanex 4	-0.110596682805217	6.56163251279781	-3.57092592658033	0.000378170639034513	0.00543470565417925	-1.16053273862211
1472	ENSG00000104883	PEX11G	peroxisomal biogenesis factor 11 gamma	-0.338114956597049	0.393858126422592	-3.3416355350662	0.000873699286741323	0.0104185543774746	-1.16246824937023
1473	ENSG00000127325	BEST3	bestrophin 3	0.336812945200057	1.01871541949818	3.38951030076815	0.000736403496416758	0.00920508616515879	-1.16836920883323
1474	ENSG00000181004	BBS12	Bardet-Biedl syndrome 12	0.161081977052839	3.67746011015924	3.4790493100393	0.000531942400157776	0.00711346973853093	-1.17004626015239
1475	ENSG00000077150	NFKB2	nuclear factor kappa B subunit 2	0.369998937301503	1.17613178827774	3.38606305760494	0.000745575662932631	0.00926185777890757	-1.17122226417594
1476	ENSG00000047644	WWC3	WWC family member 3	-0.131877283121555	4.96814599326124	-3.54134435394389	0.000422429572024935	0.00594960674390774	-1.17451754109617
1477	ENSG00000279739	NA	NA	0.315106472474473	-0.412382420594448	3.32399197086611	0.000930035968267544	0.0108508595207901	-1.17485733062042
1478	ENSG00000173811	CCDC13-AS1	CCDC13 antisense RNA 1	-0.391006639539801	0.129595263137597	-3.34931195612373	0.000850192028316908	0.0101958837580913	-1.17628072475882
1479	ENSG00000187889	FYB2	FYN binding protein 2	-0.320294730896154	0.57780904155971	-3.35260508344315	0.000840288875019667	0.0101102746619194	-1.18409175094267
1480	ENSG00000170464	DNAJC18	DnaJ heat shock protein family (Hsp40) member C18	0.0936022390988827	6.33118261699418	3.55828256121563	0.000396527535257173	0.00563057281062645	-1.18442187464306
1481	ENSG00000102978	POLR2C	RNA polymerase II subunit C	0.11081144750063	5.33251791128919	3.53530464296747	0.000432042364590458	0.00605813046330814	-1.19404479392939
1482	ENSG00000112706	IMPG1	interphotoreceptor matrix proteoglycan 1	-0.29063273407238	1.65674915828032	-3.39500764267285	0.000721993576739147	0.00907540210972374	-1.20595861597047
1483	ENSG00000237352	LINC01358	long intergenic non-protein coding RNA 1358	0.359550669126102	-0.659812023592336	3.28802025458445	0.00105548858082956	0.011950915268145	-1.2077959765709
1484	ENSG00000258559	NA	NA	-0.345486125732989	0.00617345411466586	-3.32893044718905	0.000913936473326523	0.010735351774147	-1.20812514777428
1485	ENSG00000260653	NA	NA	0.897349923213919	-0.732523955499795	3.26517792927011	0.0011431116011786	0.0127237936168571	-1.21204252378582
1486	ENSG00000196735	HLA-DQA1	major histocompatibility complex, class II, DQ alpha 1	0.844008567356118	-0.134595691416051	3.3341252433757	0.000897280916107268	0.0105939189202851	-1.21469272986327
1487	ENSG00000250371	NA	NA	-0.318099439949787	-0.0722015600254367	-3.33423471933913	0.000896932966555635	0.0105939189202851	-1.21851328883768
1488	ENSG00000260645	NA	NA	-0.261396705494449	0.900684600640782	-3.36668004367733	0.000799158689812108	0.00976829249073735	-1.22091237836515
1489	ENSG00000139890	REM2	RRAD and GEM like GTPase 2	0.392479097374679	-0.157481073920614	3.28660677378021	0.00106072459658497	0.0119938882819003	-1.2215904264785
1490	ENSG00000279943	NA	NA	-0.2873333056513	-0.000177950099799192	-3.29969445083026	0.00101315068435481	0.0115677647939276	-1.22781008232056
1491	ENSG00000266538	NA	NA	-0.286156444324087	0.269273383633806	-3.33727048637109	0.00088733410211201	0.0105332095783671	-1.22951063480614
1492	ENSG00000101605	MYOM1	myomesin 1	-0.243765999279996	3.54095808676559	-3.46942935540489	0.000551048495167836	0.00729727597214613	-1.22961757483517
1493	ENSG00000163069	SGCB	sarcoglycan beta	0.151333198749533	6.7645549628398	3.55219899211372	0.000405654508606543	0.00574732514201211	-1.23126065078095
1494	ENSG00000118197	DDX59	DEAD-box helicase 59	0.149550878461705	3.80539236793325	3.47927871417296	0.000531494425566801	0.00711346973853093	-1.23172656220206
1495	ENSG00000230002	ALMS1-IT1	ALMS1 intronic transcript 1	0.241154326804991	0.880339173409106	3.3557753045688	0.00083085670284312	0.0100417629297399	-1.23880094234853
1496	ENSG00000266066	POLRMTP1	RNA polymerase mitochondrial pseudogene 1	0.531044801311388	-1.15587061061081	3.23984956689196	0.00124811960200751	0.0136612103020419	-1.23958429426224
1497	ENSG00000177551	NHLH2	nescient helix-loop-helix 2	0.25087229198892	1.02618241214647	3.36507031874376	0.000803766020623522	0.0097994659558553	-1.23967205881827
1498	ENSG00000143819	EPHX1	epoxide hydrolase 1	0.315747320395389	4.54604093407255	3.49462099827185	0.000502321415289887	0.00681783254256701	-1.24191850709418
1499	ENSG00000244005	NFS1	NFS1 cysteine desulfurase	0.116141232619537	4.78202231107185	3.50566464655804	0.000482255624973044	0.00661141236653693	-1.24553492755106
1500	ENSG00000257060	NA	NA	-0.253924787340016	1.210488026672	-3.36063709918263	0.000816582701802556	0.00990508761561441	-1.25156297995296
1501	ENSG00000110013	SIAE	sialic acid acetylesterase	0.138946627002323	5.35195273192439	3.51318459641974	0.000469023643652979	0.00646255571471524	-1.25158637335432
1502	ENSG00000256806	C17orf100	chromosome 17 open reading frame 100	-0.190077019086072	2.10776565127052	-3.37434291603607	0.000777560921621228	0.00956565585694908	-1.25566744207988
1503	ENSG00000163827	LRRC2	leucine rich repeat containing 2	-0.31165477455027	4.41137599632908	-3.48596097615253	0.000518599004672337	0.00698404426362972	-1.2568514454634
1504	ENSG00000259581	TYRO3P	TYRO3P protein tyrosine kinase pseudogene	0.516265216502304	-0.873621798484224	3.28205583031733	0.00107774685257874	0.0121523929128642	-1.25867747248322
1505	ENSG00000127377	CRYGN	crystallin gamma N	-0.485630925741761	-1.0923905069411	-3.24359981498702	0.00123202816510095	0.0135083594442829	-1.26355218566159
1506	ENSG00000137411	VARS2	valyl-tRNA synthetase 2, mitochondrial	-0.216611698850377	4.29819003398675	-3.4942662794508	0.000502978670116945	0.00682189433291709	-1.26718748151271
1507	ENSG00000092931	MFSD11	major facilitator superfamily domain containing 11	-0.118748994503607	4.59580333848481	-3.49985753903645	0.000492711558926859	0.00671130197777714	-1.26809216828603
1508	ENSG00000204634	TBC1D8	TBC1 domain family member 8	0.133953336173056	4.33694085443566	3.48963304890748	0.000511637638762801	0.00691472825834322	-1.26878111197836
1509	ENSG00000253161	LINC01605	long intergenic non-protein coding RNA 1605	0.350928270290861	0.0421193030918009	3.28024655764849	0.00108458428133496	0.0122222578741094	-1.27524911667323
1510	ENSG00000183066	WBP2NL	WBP2 N-terminal like	-0.249665998642737	2.32720152061696	-3.41171268208939	0.000679800047074129	0.0086575603577496	-1.2758603932816
1511	ENSG00000204152	TIMM23B	translocase of inner mitochondrial membrane 23 homolog B	-0.248668056872101	2.12319897638657	-3.39068516898119	0.000733301565089629	0.00917517703502822	-1.28495134308996
1512	ENSG00000259326	NA	NA	0.188842641076499	1.93423680304886	3.39131608587898	0.000731640817477951	0.00916041223249661	-1.29373676606587
1513	ENSG00000204446	LINC02872	long intergenic non-protein coding RNA 2872	0.328621329563126	0.152618050725971	3.3002449284638	0.00101119373830027	0.0115592728716557	-1.29511552513215
1514	ENSG00000064886	CHI3L2	chitinase 3 like 2	0.942182605619459	0.131610451464675	3.34216366030169	0.000872062880870724	0.0104185543774746	-1.29688348638221
1515	ENSG00000067596	DHX8	DEAH-box helicase 8	0.0868647021781124	5.51003515058122	3.51355006746216	0.000468389295644638	0.00646255571471524	-1.2971018568647
1516	ENSG00000236829	NA	NA	0.344363222423168	-0.221608490784317	3.27087861220668	0.00112063414655506	0.0125468885409831	-1.29894576483912
1517	ENSG00000150938	CRIM1	cysteine rich transmembrane BMP regulator 1	0.121847316425603	6.74711881549444	3.5320140158073	0.000437365457166657	0.00609688087181259	-1.3014269491435
1518	ENSG00000279602	NA	NA	0.628003532508135	-0.193443755428625	3.28243181067517	0.0010763310067443	0.0121508078581276	-1.30370334740543
1519	ENSG00000122574	WIPF3	WAS/WASL interacting protein family member 3	0.232922021812242	4.98818278357504	3.48715435068511	0.00051632700994546	0.00696328910227933	-1.30682567729577
1520	ENSG00000011376	LARS2	leucyl-tRNA synthetase 2, mitochondrial	0.144152959402436	5.09232215146288	3.49911225765138	0.000494068701085599	0.00672498083420512	-1.308296297631
1521	ENSG00000221955	SLC12A8	solute carrier family 12 member 8	0.221962617030751	3.01082751757081	3.4225861598033	0.000653582230130315	0.00835299047909832	-1.31192443368455
1522	ENSG00000134077	THUMPD3	THUMP domain containing 3	0.125012124248058	5.05929497738194	3.49369068688203	0.000504046889307036	0.00682666490592386	-1.31887480811362
1523	ENSG00000286159	NA	NA	-0.455312261625872	-0.874865657090404	-3.24462478743166	0.00122766377243193	0.0134682561010149	-1.32509935417954
1524	ENSG00000235109	ZSCAN31	zinc finger and SCAN domain containing 31	0.266116783191473	4.43676735532125	3.47592577919162	0.000538077135439618	0.00718039068132868	-1.32657146129918
1525	ENSG00000189306	RRP7A	ribosomal RNA processing 7 homolog A	-0.261446624634247	4.71803756239282	-3.47313791708453	0.000543608326310149	0.00723927252709291	-1.3313243988535
1526	ENSG00000151779	NBAS	NBAS subunit of NRZ tethering complex	0.0953884964197584	7.51077525916917	3.52841404926236	0.000443259187256819	0.00616550881194595	-1.33160170090672
1527	ENSG00000143632	ACTA1	actin alpha 1, skeletal muscle	0.484015543509402	-0.815993594538111	3.21582640617397	0.00135589685035529	0.0146251701378077	-1.34415408333191
1528	ENSG00000131849	ZNF132	zinc finger protein 132	-0.151644560822322	3.85700862877658	-3.45247674824591	0.0005862851729486	0.0076732488019976	-1.34598080220698
1529	ENSG00000285684	NA	NA	-0.366342151957739	0.176553151929144	-3.29795152784888	0.00101936996040691	0.0116109467815386	-1.34846077469737
1530	ENSG00000053524	MCF2L2	MCF.2 cell line derived transforming sequence-like 2	-0.138235127497917	7.0851185471757	-3.52133635038265	0.000455063721140445	0.00630210339393338	-1.3495211018699
1531	ENSG00000161618	ALDH16A1	aldehyde dehydrogenase 16 family member A1	0.291129735369679	1.91438612315479	3.35220742411689	0.000841479006443599	0.010110481681456	-1.35247400847487
1532	ENSG00000124275	MTRR	5-methyltetrahydrofolate-homocysteine methyltransferase reductase	0.111872670682179	5.04409197151385	3.4829796386623	0.000524315858867067	0.0070526349202891	-1.35426689886316
1533	ENSG00000145623	OSMR	oncostatin M receptor	0.378366339438999	3.14970848690554	3.43792521604246	0.000618196107113342	0.00801929545075006	-1.35759830009472
1534	ENSG00000151726	ACSL1	acyl-CoA synthetase long chain family member 1	0.192174833787017	5.91205416754531	3.50666453858995	0.000480476340240775	0.00659651090751312	-1.35829928366405
1535	ENSG00000185596	WASH3P	WASP family homolog 3, pseudogene	-0.297678770653663	2.45648816103004	-3.37404369991071	0.00077839397322735	0.00956972616375508	-1.35836188110889
1536	ENSG00000279894	NA	NA	-0.232291197293371	1.05055930913824	-3.31863676088523	0.000947791313606497	0.0110098615055513	-1.35903905710392
1537	ENSG00000156486	KCNS2	potassium voltage-gated channel modifier subfamily S member 2	0.192364229240109	5.59992941198801	3.49487370608086	0.000501853665098581	0.00681633887535179	-1.35984968510723
1538	ENSG00000146285	SCML4	Scm polycomb group protein like 4	0.400674984658772	-0.472875485001665	3.2390867291893	0.00125141646751569	0.0136815790045777	-1.3625599960071
1539	ENSG00000010379	SLC6A13	solute carrier family 6 member 13	-0.389341149196471	1.42350811094966	-3.33453164036766	0.000895989887492135	0.0105918010521403	-1.36432804219677
1540	ENSG00000185973	TMLHE	trimethyllysine hydroxylase, epsilon	0.126156293322737	3.71973706227406	3.42756766241387	0.000641888413290229	0.0082313765838887	-1.3674452934754
1541	ENSG00000104365	IKBKB	inhibitor of nuclear factor kappa B kinase subunit beta	-0.141179434094347	4.24207750917623	-3.46509284045855	0.000559868989394936	0.00739865704709424	-1.36829498474094
1542	ENSG00000272572	NA	NA	-0.317566621037683	0.140093176080488	-3.25239201927088	0.00119505255663371	0.013186405048762	-1.36975957878145
1543	ENSG00000157578	LCA5L	lebercilin LCA5 like	0.326094969124929	1.27545629821599	3.35117371331953	0.00084458007219998	0.0101413471051309	-1.37603556581072
1544	ENSG00000246363	LINC02458	long intergenic non-protein coding RNA 2458	-0.29980001215798	2.09590264667468	-3.33001973740723	0.000910420384622402	0.0107026347004099	-1.37996157375111
1545	ENSG00000198108	CHSY3	chondroitin sulfate synthase 3	0.131605650056658	4.34402936443505	3.44532538768271	0.000601770768176071	0.00783823906928449	-1.38203437396427
1546	ENSG00000101544	ADNP2	ADNP homeobox 2	0.102196666418985	5.08730224801905	3.47552825158362	0.000538862615816043	0.00718584045275753	-1.38633211824114
1547	ENSG00000223396	RPS10P7	ribosomal protein S10 pseudogene 7	0.266509195563446	0.836517902130224	3.29928915088994	0.00101459376872273	0.0115773047046589	-1.38773979280828
1548	ENSG00000127337	YEATS4	YEATS domain containing 4	0.253883557868695	4.04637565725635	3.43276771472936	0.000629889779152521	0.0081267296083483	-1.38919318881617
1549	ENSG00000139679	LPAR6	lysophosphatidic acid receptor 6	-0.256049140548126	3.8208501755148	-3.44477341600314	0.000602981730681411	0.00784864744526296	-1.39154467200078
1550	ENSG00000138381	ASNSD1	asparagine synthetase domain containing 1	-0.209099972818532	5.05617704123055	-3.46954668413768	0.000550811659850583	0.00729727597214613	-1.39507952130751
1551	ENSG00000183506	PI4KAP2	phosphatidylinositol 4-kinase alpha pseudogene 2	0.316266829731561	2.91886037436017	3.38547907521197	0.000747139969833075	0.00927524382093751	-1.39778380571756
1552	ENSG00000156206	CFAP161	cilia and flagella associated protein 161	0.255820887194357	0.897899207341424	3.29556814181161	0.00102793192444159	0.0116735820930625	-1.3978188409603
1553	ENSG00000143771	CNIH4	cornichon family AMPA receptor auxiliary protein 4	0.105938004122063	4.94457259073855	3.46899082710899	0.000551934533473378	0.00730393365963104	-1.39859489376242
1554	ENSG00000185710	SMG1P4	SMG1 pseudogene 4	0.598530558627205	1.03192520460659	3.30314269966623	0.00100094984812423	0.0114785406402541	-1.40032274359969
1555	ENSG00000213593	TMX2	thioredoxin related transmembrane protein 2	0.106775030926494	5.62128572378012	3.48158606159244	0.00052700824258673	0.00706235518335635	-1.40332625679986
1556	ENSG00000198938	MT-CO3	mitochondrially encoded cytochrome c oxidase III	-0.396369887117078	10.3600061718472	-3.51504411526638	0.000465804408542918	0.00643681567019133	-1.40468868542067
1557	ENSG00000087086	FTL	ferritin light chain	0.221744819493027	8.66705364725142	3.50716356918702	0.000479590623650348	0.00659000316059925	-1.42510956211477
1558	ENSG00000115138	POMC	proopiomelanocortin	0.662648266232251	-0.0828398997243228	3.22822757299709	0.0012992301391334	0.014107196314146	-1.42730171977331
1559	ENSG00000196388	INCA1	inhibitor of CDK, cyclin A1 interacting protein 1	-0.203199687963923	0.820452997925336	-3.28969649999956	0.0010493102540342	0.0118880239006395	-1.43963434848101
1560	ENSG00000165501	LRR1	leucine rich repeat protein 1	0.26525120945687	0.660938933453694	3.2704073227481	0.0011224767707401	0.0125527683939105	-1.44232497543459
1561	ENSG00000110042	DTX4	deltex E3 ubiquitin ligase 4	-0.193933708933516	5.10899793008171	-3.45469868024064	0.000581549997209009	0.00762174466768561	-1.44235877145728
1562	ENSG00000135124	P2RX4	purinergic receptor P2X 4	0.18233115507094	2.86948327294557	3.37624742900521	0.000772277948773428	0.00951294673033383	-1.44777140619087
1563	ENSG00000251365	LINC02236	long intergenic non-protein coding RNA 2236	-0.279823112154049	0.739678627190156	-3.26473101982444	0.00114489127299762	0.0127361635132765	-1.45370238512387
1564	ENSG00000173681	BCLAF3	BCLAF1 and THRAP3 family member 3	-0.127598070762919	5.5022967764658	-3.4699639012021	0.000549970250725122	0.00729629556298604	-1.45384403808987
1565	ENSG00000166411	IDH3A	isocitrate dehydrogenase (NAD(+)) 3 catalytic subunit alpha	0.12861240459182	6.04429649768809	3.46060500052805	0.000569135888252753	0.00747962309416859	-1.45919147640255
1566	ENSG00000177335	LINC02904	long intergenic non-protein coding RNA 2904	-0.305867718994603	0.755581606198544	-3.26735115237367	0.00113449391132052	0.0126574449497213	-1.46197884540741
1567	ENSG00000153563	CD8A	CD8a molecule	-0.226100897369919	1.36059432390649	-3.27723550925781	0.00109605253033864	0.0123150807889936	-1.46550922487757
1568	ENSG00000247121	NA	NA	-0.196288086843838	2.73422012670655	-3.35743471139279	0.00082595889525614	0.0100060220648449	-1.47137814975545
1569	ENSG00000205089	CCNI2	cyclin I family member 2	-0.222768036609344	0.894504055870515	-3.30196713379167	0.00100509392281973	0.0115171796712284	-1.47275565615683
1570	ENSG00000251165	F11-AS1	F11 antisense RNA 1	-0.42810693293066	-0.404861416976112	-3.21226982793788	0.00137256508683982	0.0147438558595375	-1.4780189962655
1571	ENSG00000139350	NEDD1	NEDD1 gamma-tubulin ring complex targeting factor	0.179792141204753	3.42923791490352	3.39774295726659	0.000714921827339241	0.0090043293732826	-1.48022812181357
1572	ENSG00000275714	H3C1	H3 clustered histone 1	0.350236437928707	2.66702988475387	3.33637394914801	0.000890158909642989	0.0105424911014026	-1.48896798930329
1573	ENSG00000162994	CLHC1	clathrin heavy chain linker domain containing 1	0.142833590268546	4.32829126264644	3.42907148703853	0.0006383967649138	0.00820869686383089	-1.49019714359432
1574	ENSG00000225140	NA	NA	-0.318776419198044	2.51399826533173	-3.36597622016327	0.000801170133370187	0.0097744748397168	-1.49309702536345
1575	ENSG00000103710	RASL12	RAS like family 12	-0.315776405873085	2.83624183815111	-3.37282633434646	0.000781791823595331	0.00959293302667909	-1.49335579772763
1576	ENSG00000231690	LINC00574	long intergenic non-protein coding RNA 574	-0.368741002275003	-0.286686490564628	-3.20494874795772	0.00140747369405534	0.0150004578936905	-1.49633858335136
1577	ENSG00000137571	SLCO5A1	solute carrier organic anion transporter family member 5A1	-0.199202493056421	2.05576449186403	-3.3206408873134	0.000941110057871125	0.0109485917355263	-1.49638402678953
1578	ENSG00000165025	SYK	spleen associated tyrosine kinase	-0.318285839593741	2.60232403081505	-3.35685080712303	0.000827679244250283	0.0100141305894815	-1.49700619306901
1579	ENSG00000153113	CAST	calpastatin	0.14946408518774	6.46372980020681	3.47021514598754	0.000549464139769475	0.00729629556298604	-1.5020880281824
1580	ENSG00000111325	OGFOD2	2-oxoglutarate and iron dependent oxygenase domain containing 2	-0.297640101366287	-0.166505004716542	-3.21013464905141	0.0013826625591845	0.0147939459448736	-1.50226010908279
1581	ENSG00000107745	MICU1	mitochondrial calcium uptake 1	0.0983585230776578	6.3434590916128	3.46344720135475	0.000563250581344309	0.00742459961529967	-1.51057846616033
1582	ENSG00000006757	PNPLA4	patatin like phospholipase domain containing 4	0.168598875616649	3.61607724288205	3.37366462488355	0.000779450553124011	0.00957653755018127	-1.51178540450741
1583	ENSG00000138018	SELENOI	selenoprotein I	0.148705449684285	7.33831786604166	3.47165449712135	0.000546573060148539	0.00727339122499341	-1.51768153721804
1584	ENSG00000205929	C21orf62	chromosome 21 open reading frame 62	0.316218428165704	0.342998444731541	3.27296665497689	0.00111250408055692	0.0124631850435583	-1.52332901562144
1585	ENSG00000273576	NA	NA	-0.286068365726938	-0.0636799697650425	-3.22023076702737	0.00133551472931191	0.014451770972043	-1.52408170654383
1586	ENSG00000279875	NA	NA	0.490630212934015	-0.434827351326608	3.17703765101763	0.00154822026633144	0.0162371411090874	-1.52423317495144
1587	ENSG00000126217	MCF2L	MCF.2 cell line derived transforming sequence like	-0.155728342497511	7.22551270699725	-3.47076895127076	0.000548350081595254	0.00729194637465398	-1.52688714363434
1588	ENSG00000187775	DNAH17	dynein axonemal heavy chain 17	-0.260481648829341	2.92467929233329	-3.3628364010826	0.000810200836228911	0.00986350780000264	-1.53123876114384
1589	ENSG00000154310	TNIK	TRAF2 and NCK interacting kinase	-0.12859289188598	7.5407033364671	-3.46987744736335	0.000550144505127739	0.00729629556298604	-1.53216826056942
1590	ENSG00000176927	EFCAB5	EF-hand calcium binding domain 5	-0.211668506222496	1.89899739983518	-3.30052848736011	0.00101018705604157	0.011558280320882	-1.53340896474206
1591	ENSG00000109099	PMP22	peripheral myelin protein 22	0.205393518311338	5.22589262213292	3.43321273964908	0.000628872697624258	0.00811910442136034	-1.53636063149667
1592	ENSG00000138030	KHK	ketohexokinase	0.175193877124987	3.00863904916318	3.33714881657405	0.000887716970133164	0.0105332095783671	-1.53712327659133
1593	ENSG00000089177	KIF16B	kinesin family member 16B	-0.109777752502771	5.37088017986399	-3.44100747675668	0.000611304606911473	0.00794070933149627	-1.53766807334651
1594	ENSG00000073969	NSF	N-ethylmaleimide sensitive factor, vesicle fusing ATPase	0.173599507202121	8.14138680185886	3.46751721042873	0.000554921699936012	0.00733836774044459	-1.53781408972809
1595	ENSG00000253716	MINCR	MYC-induced long non-coding RNA	0.286379017918575	0.970659179180053	3.25528675533246	0.0011831053187218	0.013104500548179	-1.53838281943679
1596	ENSG00000204267	TAP2	transporter 2, ATP binding cassette subfamily B member	0.231810265641187	3.18666167344241	3.35519642655162	0.000832571626777523	0.0100541729530244	-1.54015279426784
1597	ENSG00000196597	ZNF782	zinc finger protein 782	0.126475511872238	4.63244757097867	3.42240889566632	0.000654001983355095	0.00835299047909832	-1.54212290307494
1598	ENSG00000140511	HAPLN3	hyaluronan and proteoglycan link protein 3	-0.430765996996372	-0.132941141885798	-3.20635117003097	0.00140072375809429	0.0149536089267478	-1.54490235192103
1599	ENSG00000266714	MYO15B	myosin XVB	-0.323449645405197	3.78350632749508	-3.39945513959214	0.000710528105592935	0.00896083625425477	-1.54512785847998
1600	ENSG00000168824	NSG1	neuronal vesicle trafficking associated 1	0.178678818147446	5.93122879362249	3.43687673400902	0.000620556827884878	0.00804444279739744	-1.54673726892109
1601	ENSG00000240086	NA	NA	-0.257089795024498	0.419293566204615	-3.23300087980676	0.0012780085318537	0.0139199403475922	-1.55112860927816
1602	ENSG00000173436	MICOS10	mitochondrial contact site and cristae organizing system subunit 10	-0.151335041861298	4.76134582862603	-3.40761487123083	0.00068993225601192	0.00874158847776805	-1.55280238082232
1603	ENSG00000250326	USP38-DT	USP38 divergent transcript	-0.253087622865269	0.284185762833159	-3.21437445523563	0.0013626788261615	0.014662454947111	-1.56240850046366
1604	ENSG00000207417	NA	NA	0.259882175311984	0.17141893766951	3.21510108035502	0.00135928089447018	0.0146507108173211	-1.56245662189093
1605	ENSG00000258708	SLC25A21-AS1	SLC25A21 antisense RNA 1	-0.309512050100132	0.675873768448614	-3.22898492930849	0.00129584140668787	0.0140784229451791	-1.56308684563405
1606	ENSG00000136449	MYCBPAP	MYCBP associated protein	-0.268505708953404	0.871611371237066	-3.24940458117015	0.00120749942230602	0.013300641035528	-1.56323523186839
1607	ENSG00000260664	NA	NA	0.205423991628773	4.38381982351576	3.39149156296122	0.000731179535912466	0.00916041223249661	-1.56380739044282
1608	ENSG00000135324	MRAP2	melanocortin 2 receptor accessory protein 2	0.207813812729033	4.93165633623103	3.40716348794162	0.00069105690040849	0.00875002012902603	-1.56561558757311
1609	ENSG00000104998	IL27RA	interleukin 27 receptor subunit alpha	0.237393216319751	1.73347678512205	3.27057592682836	0.00112181724865758	0.0125527595363587	-1.56614936836594
1610	ENSG00000185946	RNPC3	RNA binding region (RNP1, RRM) containing 3	-0.135720796744943	5.66999904148143	-3.43861647575086	0.000616644276675456	0.0080046139893239	-1.57245304656698
1611	ENSG00000112139	MDGA1	MAM domain containing glycosylphosphatidylinositol anchor 1	-0.306239301715779	3.53898672235866	-3.35572114538956	0.000831017009876148	0.0100417629297399	-1.57729018991072
1612	ENSG00000253477	NA	NA	-0.299338099950564	0.00744510840535117	-3.19167825393337	0.00147284928429185	0.0155692823164118	-1.57729922956442
1613	ENSG00000167202	TBC1D2B	TBC1 domain family member 2B	-0.11599776743397	4.53205403120366	-3.40942126303155	0.000685448577065314	0.00870793872303775	-1.58056444123286
1614	ENSG00000139505	MTMR6	myotubularin related protein 6	0.172014086729588	6.81845144855825	3.44711648781199	0.000597856901942219	0.00779792000233465	-1.58200805530436
1615	ENSG00000183549	ACSM5	acyl-CoA synthetase medium chain family member 5	0.339656025058137	1.69044090956944	3.2864862673735	0.00106117210554596	0.0119938882819003	-1.58260866237499
1616	ENSG00000143429	LSP1P4	LSP1 pseudogene 4	0.441037489784273	0.374833102889204	3.2022389678091	0.00142060122017548	0.0151065719038303	-1.58423728813119
1617	ENSG00000227392	HPN-AS1	HPN antisense RNA 1	0.358227455408124	-0.0285332614777368	3.20536063840227	0.00140548813200407	0.0149960704610692	-1.59153764961863
1618	ENSG00000126709	IFI6	interferon alpha inducible protein 6	0.405910913975236	5.33342343898468	3.42389214653097	0.000650497443405745	0.00831938206814757	-1.59363277453279
1619	ENSG00000174370	C11orf45	chromosome 11 open reading frame 45	-0.307388173648458	0.192573431873955	-3.19625965155127	0.00144996910950231	0.0153845274781047	-1.59565887163682
1620	ENSG00000267080	ASB16-AS1	ASB16 antisense RNA 1	-0.288773513679919	0.334349987354913	-3.20231406556233	0.00142023589051891	0.0151065719038303	-1.59601971838317
1621	ENSG00000167491	GATAD2A	GATA zinc finger domain containing 2A	-0.173433482477422	4.35526675681431	-3.38724491728284	0.000742419150163927	0.00924071804410437	-1.59695027440664
1622	ENSG00000198682	PAPSS2	3'-phosphoadenosine 5'-phosphosulfate synthase 2	0.202519143404837	3.14577789526495	3.35403057319372	0.000836035452797536	0.0100832225243733	-1.59758101797171
1623	ENSG00000188321	ZNF559	zinc finger protein 559	0.195469689952588	4.50458030424613	3.40029872123715	0.000708372602588559	0.0089454925877585	-1.59910847767658
1624	ENSG00000203546	NA	NA	-0.296803331158241	-0.667308236447593	-3.15219433983433	0.00168430650754416	0.0173412552335745	-1.59974308071213
1625	ENSG00000184923	NUTM2A	NUT family member 2A	0.463710032389566	-0.197570402438244	3.21124150118378	0.00137741960852917	0.0147793401239481	-1.60003657354411
1626	ENSG00000159713	TPPP3	tubulin polymerization promoting protein family member 3	-0.276479515533468	4.69157865683651	-3.3978330543347	0.000714689995439636	0.0090043293732826	-1.60141039564245
1627	ENSG00000163106	HPGDS	hematopoietic prostaglandin D synthase	-0.480293308316147	-0.0560236840550919	-3.17891835742996	0.00153834288689876	0.0161424350510698	-1.60291551629722
1628	ENSG00000051620	HEBP2	heme binding protein 2	-0.200591996191603	3.66857476519556	-3.36979891946141	0.000790301697405955	0.00967865626334697	-1.60427753938361
1629	ENSG00000123243	ITIH5	inter-alpha-trypsin inhibitor heavy chain 5	-0.369520374496861	3.69858102064439	-3.36599836157808	0.000801106784198595	0.0097744748397168	-1.60528402664942
1630	ENSG00000205704	LINC00634	long intergenic non-protein coding RNA 634	-0.289100529998235	3.3480317699532	-3.31743549300526	0.000951817115023659	0.0110394564478946	-1.60798605647053
1631	ENSG00000118503	TNFAIP3	TNF alpha induced protein 3	0.393972490410075	1.54436875911301	3.26997303042289	0.00112417722981994	0.0125570464779887	-1.6092876092898
1632	ENSG00000059769	DNAJC25	DnaJ heat shock protein family (Hsp40) member C25	0.179803232784337	2.855266117615	3.30541040877174	0.000993000518540962	0.0114254046801737	-1.6126249797721
1633	ENSG00000273226	NA	NA	0.274093359468693	0.028374412284772	3.20261293496641	0.00141878283389565	0.0151040925601763	-1.61698109708828
1634	ENSG00000101104	PABPC1L	poly(A) binding protein cytoplasmic 1 like	-0.24902070083717	1.43125805291872	-3.26527562047661	0.00114272291906096	0.0127237936168571	-1.61901553748428
1635	ENSG00000135127	BICDL1	BICD family like cargo adaptor 1	-0.174966596547287	4.52838568452619	-3.39285634044397	0.000727601135390321	0.00913383875889193	-1.61919115991785
1636	ENSG00000247774	PCED1B-AS1	PCED1B antisense RNA 1	-0.378037980163169	-0.441346213603274	-3.17292584213588	0.0015700194528044	0.0164295940102365	-1.62104811187811
1637	ENSG00000267121	FMNL1-DT	FMNL1 divergent transcript	-0.24424223042784	1.38796524398098	-3.24698356644849	0.0012176742456827	0.0133923855878285	-1.62150493303869
1638	ENSG00000106733	NMRK1	nicotinamide riboside kinase 1	0.227339209321046	4.65640431549126	3.38936231360959	0.000736795082502351	0.00920508616515879	-1.62181197592216
1639	ENSG00000083457	ITGAE	integrin subunit alpha E	0.195059652221343	2.9207020898826	3.31550367787909	0.000958324491613973	0.0111014173326419	-1.62326462505732
1640	ENSG00000196378	ZNF34	zinc finger protein 34	0.147568090931245	3.1698294647437	3.33290043175424	0.0009011823144977	0.0106268132333343	-1.62897083887147
1641	ENSG00000145063	NA	NA	-0.23176482665708	2.89333927236204	-3.31473241467135	0.000960934028219599	0.0111181292299652	-1.63031303008874
1642	ENSG00000226375	NA	NA	-0.349917354914867	-1.06540886845561	-3.13824612514196	0.00176546256391161	0.0179331847643388	-1.63339215561516
1643	ENSG00000283294	NA	NA	-0.355201289208762	-0.142270562312147	-3.18420412303927	0.00151089284607371	0.0159157402292872	-1.63551329994998
1644	ENSG00000164111	ANXA5	annexin A5	0.192469943731051	5.53478164214494	3.41641804477142	0.000668336619839547	0.00852464700646748	-1.63753669707079
1645	ENSG00000212127	TAS2R14	taste 2 receptor member 14	0.159789530099457	2.92902538614945	3.32825379258804	0.000916126971886868	0.010740028992283	-1.6431322545903
1646	ENSG00000123179	EBPL	EBP like	0.268576107656541	2.86001343574737	3.30309446514157	0.00100111957095415	0.0114785406402541	-1.64332333865679
1647	ENSG00000228857	NA	NA	-0.337315682126337	-0.54502909557098	-3.13842116230522	0.00176442218914333	0.0179331847643388	-1.64605043297997
1648	ENSG00000089050	RBBP9	RB binding protein 9, serine hydrolase	0.143992079475865	4.29654870064479	3.37028901092074	0.00078891826223401	0.00966792694863748	-1.65135557871724
1649	ENSG00000280106	NA	NA	0.299883563715202	0.542407275537361	3.19372704183143	0.00146257643877104	0.0154752118918495	-1.65571284765008
1650	ENSG00000161243	FBXO27	F-box protein 27	-0.179325844015044	3.44710209165705	-3.31393913083126	0.000963624948905412	0.0111357410711592	-1.65722686556084
1651	ENSG00000151729	SLC25A4	solute carrier family 25 member 4	0.12870564907251	7.3211330200434	3.42788420616709	0.000641151972060703	0.00823035303241805	-1.65780452637889
1652	ENSG00000092295	TGM1	transglutaminase 1	-0.413262567266996	-0.913894419984544	-3.1472860827427	0.00171246412876529	0.0175762356040486	-1.65795530509876
1653	ENSG00000173083	HPSE	heparanase	-0.282391845826667	1.3257864395166	-3.23862800601474	0.00125340287480168	0.0136954387512734	-1.65871449461374
1654	ENSG00000073331	ALPK1	alpha kinase 1	-0.205999623866427	2.48789870861744	-3.30703091492312	0.000987355845860114	0.0113754854889422	-1.6587473554862
1655	ENSG00000106399	RPA3	replication protein A3	0.196415109598514	3.87177075611347	3.3414940053155	0.000874138303715813	0.0104185543774746	-1.66042237942866
1656	ENSG00000276248	NA	NA	-0.19608730055066	1.34958243419221	-3.24618347662535	0.00122105419736376	0.0134189208679146	-1.66315173750491
1657	ENSG00000243701	DUBR	DPPA2 upstream binding RNA	-0.131360387894256	4.52586456653524	-3.38075755975077	0.000759900061791669	0.00939737859013502	-1.66362284947014
1658	ENSG00000121060	TRIM25	tripartite motif containing 25	0.175478095839011	4.14929736966163	3.36286319636378	0.000810123369232209	0.00986350780000264	-1.66709157544544
1659	ENSG00000155066	PROM2	prominin 2	-0.297046731698199	0.994145407813648	-3.23962183925712	0.00124910296293088	0.0136641251788811	-1.66866279306016
1660	ENSG00000203685	STUM	stum, mechanosensory transduction mediator homolog	-0.284798734432215	6.16017171384588	-3.4100553116386	0.000683881238216636	0.00869382313239241	-1.66989806769074
1661	ENSG00000273841	TAF9	TATA-box binding protein associated factor 9	0.158087009238224	5.21556254602635	3.38691111669413	0.00074330940282774	0.00924575977825418	-1.67081856976917
1662	ENSG00000137766	UNC13C	unc-13 homolog C	-0.154033339925876	8.10726375289715	-3.4317914501589	0.000632126355225451	0.00814455701499405	-1.67096157706213
1663	ENSG00000178718	RPP25	ribonuclease P and MRP subunit p25	0.196229276026561	3.12594120697382	3.29593314796961	0.00102661638343143	0.0116725547748624	-1.67136153028996
1664	ENSG00000260563	NA	NA	-0.304263986084566	0.835131579787606	-3.19162818320186	0.00147310117634816	0.0155692823164118	-1.67213387312497
1665	ENSG00000226711	FAM66C	family with sequence similarity 66 member C	-0.15655292378077	4.64551622528328	-3.38388766702497	0.000751418371635057	0.00931621892640055	-1.67318917585266
1666	ENSG00000156384	SFR1	SWI5 dependent homologous recombination repair protein 1	0.209171795106406	2.64241695745925	3.293592788191	0.00103507857984137	0.0117407484627721	-1.67503916996556
1667	ENSG00000148225	WDR31	WD repeat domain 31	0.184497883114197	3.43212806300886	3.318737813705	0.000947453377597598	0.0110098615055513	-1.67505664856685
1668	ENSG00000176381	PRR18	proline rich 18	0.2732682830319	3.82392403956032	3.34156030591208	0.000873932617650986	0.0104185543774746	-1.67508201274843
1669	ENSG00000196312	MFSD14C	major facilitator superfamily domain containing 14C	-0.103455279443383	5.18604541365515	-3.39608182551221	0.000719208707552103	0.00905233892411683	-1.67562216130273
1670	ENSG00000123374	CDK2	cyclin dependent kinase 2	0.315261235244426	0.450031290317009	3.19573003233189	0.00145259722455656	0.0154038356767668	-1.67726602398189
1671	ENSG00000138944	SHISAL1	shisa like 1	-0.162188546024437	6.60943696195183	-3.41698527609264	0.000666966932913583	0.00851287466416694	-1.67846727185199
1672	ENSG00000272853	SUV39H2-DT	SUV39H2 divergent transcript	-0.25028080646873	0.382586690824848	-3.17570853582232	0.00155523597173532	0.0163017473472983	-1.68201558449305
1673	ENSG00000198408	OGA	O-GlcNAcase	0.0998233206839316	8.66862473300442	3.43111600750738	0.000633678092451447	0.00815774177065446	-1.68327687179611
1674	ENSG00000139687	RB1	RB transcriptional corepressor 1	-0.145607291662159	6.16063316733882	-3.41267660135767	0.000677436889680003	0.0086349413844429	-1.68333370839288
1675	ENSG00000157827	FMNL2	formin like 2	-0.100393177266765	8.168572569388	-3.42830342224926	0.000640177874901822	0.0082260482698106	-1.68671262788117
1676	ENSG00000001084	GCLC	glutamate-cysteine ligase catalytic subunit	0.111360293888149	5.86032147711382	3.40245517643144	0.000702890113602295	0.00888803849024906	-1.69500920941582
1677	ENSG00000278662	GOLGA6L10	golgin A6 family like 10	-0.485677457254584	-0.824427469772808	-3.1242063882238	0.00185077534434822	0.0186309429275751	-1.69599477113326
1678	ENSG00000179774	ATOH7	atonal bHLH transcription factor 7	0.295322145949644	0.905220359012508	3.17056311309987	0.00158267346586875	0.0165347727881551	-1.69916673217988
1679	ENSG00000049449	RCN1	reticulocalbin 1	0.228466394196221	4.30882397243252	3.34804914360638	0.000854018267779529	0.0102288951042154	-1.70070128411801
1680	ENSG00000172005	MAL	mal, T cell differentiation protein	0.259036273230813	4.19048278698198	3.34610399451705	0.000859943259233252	0.0102933911733347	-1.70525962200812
1681	ENSG00000242085	RPS20P33	ribosomal protein S20 pseudogene 33	-0.353217560669275	-0.512518678008641	-3.14963795717183	0.00169891823533857	0.017462020438302	-1.70789667590018
1682	ENSG00000196460	RFX8	regulatory factor X8	0.245262319230151	1.09310093439282	3.20174894835982	0.00142298716036097	0.0151235043657773	-1.71128339999358
1683	ENSG00000138759	FRAS1	Fraser extracellular matrix complex subunit 1	0.186203826063032	5.73735352995485	3.3958334963394	0.000719851622464505	0.00905445050672185	-1.71235699206675
1684	ENSG00000059573	ALDH18A1	aldehyde dehydrogenase 18 family member A1	0.0977437726180757	4.81781729536845	3.37204103542705	0.000783991025420672	0.00961372778662569	-1.71266489929169
1685	ENSG00000167858	TEKT1	tektin 1	0.398566055508799	-0.306951847315082	3.13081444920778	0.00181015931696734	0.0182800190482934	-1.71313503718574
1686	ENSG00000159346	ADIPOR1	adiponectin receptor 1	0.10392522276003	5.5447359984275	3.38923159490871	0.000737141136021847	0.00920508616515879	-1.71350395826975
1687	ENSG00000197712	FAM114A1	family with sequence similarity 114 member A1	0.153851192973624	2.90009590890713	3.30044020658427	0.00101050036810397	0.011558280320882	-1.71390991698663
1688	ENSG00000266127	ZNF415P1	zinc finger protein 415 pseudogene 1	-0.348843901515869	-0.879238005997612	-3.11969337408216	0.00187899464447828	0.0188453273395674	-1.72402650186921
1689	ENSG00000034533	ASTE1	asteroid homolog 1	0.13423439215486	3.16293253227324	3.30586282181818	0.000991421633586202	0.0114154263743919	-1.72760466434778
1690	ENSG00000228058	LINC01736	long intergenic non-protein coding RNA 1736	-0.566255170614717	-0.262941958842514	-3.1420084828177	0.00174322410629683	0.0177771941311783	-1.73157888624448
1691	ENSG00000117411	B4GALT2	beta-1,4-galactosyltransferase 2	-0.212260993612746	5.07267966794668	-3.36239098252554	0.000811489581057777	0.00986350780000264	-1.73313251963101
1692	ENSG00000135605	TEC	tec protein tyrosine kinase	0.274158076736677	0.817981040271683	3.19046397915924	0.00147896919218838	0.0156139816766437	-1.74002100225782
1693	ENSG00000132842	AP3B1	adaptor related protein complex 3 subunit beta 1	0.12585327664615	5.59757651133634	3.3873318811801	0.000742187378738016	0.00924071804410437	-1.74083967258868
1694	ENSG00000087253	LPCAT2	lysophosphatidylcholine acyltransferase 2	-0.288478546740769	3.97888693860132	-3.33506067480245	0.000894311852849681	0.0105785267957191	-1.74273618052938
1695	ENSG00000103707	MTFMT	mitochondrial methionyl-tRNA formyltransferase	0.122160104724633	3.45966634270897	3.30450090742952	0.000996181665209186	0.0114425785486596	-1.74547183974846
1696	ENSG00000007541	PIGQ	phosphatidylinositol glycan anchor biosynthesis class Q	-0.26529270794733	3.88178280080307	-3.3264465824134	0.000922001277819716	0.0107988053780778	-1.7472407039495
1697	ENSG00000258631	NA	NA	-0.350794902683749	-0.56705013012276	-3.11676123967659	0.00189754056557105	0.0189813821614289	-1.75123079654997
1698	ENSG00000185418	TARS3	threonyl-tRNA synthetase 3	0.121900426650983	6.10372831407113	3.39246492656417	0.000728625738732577	0.00914067944521921	-1.75174189870147
1699	ENSG00000196151	WDSUB1	WD repeat, sterile alpha motif and U-box domain containing 1	0.145391509800572	3.92409326360649	3.32868212801432	0.000914739778510245	0.010735351774147	-1.75325899409
1700	ENSG00000187527	ATP13A5	ATPase 13A5	-0.24367826565093	1.51017467688716	-3.23390263524002	0.00127403560939457	0.0138890289317065	-1.75361902119261
1701	ENSG00000122694	GLIPR2	GLI pathogenesis related 2	0.260912546923167	2.94743725727767	3.28346299456576	0.00107245667493667	0.0121142468272632	-1.75512225838208
1702	ENSG00000198712	MT-CO2	mitochondrially encoded cytochrome c oxidase II	-0.476247022532876	8.95718755436202	-3.40215026007665	0.000703662915648567	0.00889191015954847	-1.7602856049703
1703	ENSG00000109667	SLC2A9	solute carrier family 2 member 9	0.2737014795713	0.356391853346087	3.1505768063027	0.00169353845735968	0.0174161191815683	-1.76197443344823
1704	ENSG00000135678	CPM	carboxypeptidase M	-0.191635536700306	3.90119762684675	-3.32387161570968	0.000930431594089583	0.0108508595207901	-1.76630663319151
1705	ENSG00000132676	DAP3	death associated protein 3	0.112941616147101	5.10873147561181	3.36176285123953	0.000813310214061126	0.00987790913903685	-1.76789285273217
1706	ENSG00000178502	KLHL11	kelch like family member 11	0.111803431180303	6.20563757341688	3.38452439024935	0.000749703852395052	0.00930101341877611	-1.76920661322184
1707	ENSG00000141452	RMC1	regulator of MON1-CCZ1	0.104251839334795	4.35029266325476	3.33649146840856	0.000889788155138504	0.0105424911014026	-1.76924310869976
1708	ENSG00000261064	LINC02256	long intergenic non-protein coding RNA 2256	-0.314810115782624	0.740306518959256	-3.15250767201569	0.00168252355984253	0.0173402752603349	-1.76935354518877
1709	ENSG00000141665	FBXO15	F-box protein 15	-0.180360295691579	1.80405460574927	-3.21955616550691	0.00133861811233494	0.0144736492474124	-1.76978327714189
1710	ENSG00000152104	PTPN14	protein tyrosine phosphatase non-receptor type 14	-0.157601628371028	5.34954942502993	-3.37313288934539	0.000780934885330323	0.00958859225183933	-1.76994091378151
1711	ENSG00000235448	LURAP1L-AS1	LURAP1L antisense RNA 1	-0.545170026615174	0.161025619520197	-3.1543823717281	0.00167189228657073	0.0172680647224346	-1.77256972348923
1712	ENSG00000211451	GNRHR2	gonadotropin releasing hormone receptor 2 (pseudogene)	-0.184737099396047	2.18601785825378	-3.22725966451549	0.00130357290031775	0.0141382385819323	-1.77458125671909
1713	ENSG00000255178	LINC02720	long intergenic non-protein coding RNA 2720	-0.329279294195383	-0.407422913855943	-3.12250615704473	0.00186136054952429	0.0187182655544602	-1.77827298905989
1714	ENSG00000241860	NA	NA	-0.489573986978602	-0.84826685010666	-3.09621696825052	0.00203228329316913	0.0200244004315569	-1.78582931977598
1715	ENSG00000111077	TNS2	tensin 2	-0.245702158950341	4.3111400857417	-3.33139612218375	0.000905995554265431	0.0106769643055548	-1.78794390576283
1716	ENSG00000203797	DDO	D-aspartate oxidase	0.24307460389224	1.84936513907311	3.22121271939716	0.0013310093194396	0.0144112009041142	-1.79164798675562
1717	ENSG00000112685	EXOC2	exocyst complex component 2	0.0878904378128116	5.97107631245761	3.37584593106586	0.000773388887953067	0.00952047716332922	-1.79600957530413
1718	ENSG00000078579	FGF20	fibroblast growth factor 20	-0.416304661568843	-0.264545602185587	-3.09923138759441	0.00201197700179002	0.0198448414834941	-1.79993200149091
1719	ENSG00000078487	ZCWPW1	zinc finger CW-type and PWWP domain containing 1	-0.158531535556051	2.569086747857	-3.25375189756985	0.00118942618655778	0.0131395393687218	-1.80182518736854
1720	ENSG00000213614	HEXA	hexosaminidase subunit alpha	-0.127864861363221	4.57661325424359	-3.33679448862388	0.000888832836329578	0.0105398870747333	-1.8032703814546
1721	ENSG00000235310	GXYLT1P6	GXYLT1 pseudogene 6	-0.455316841151319	2.04911307983138	-3.23178219337574	0.0012833959872323	0.0139591289570199	-1.80399050223253
1722	ENSG00000235296	NA	NA	0.390223151431069	-0.0474340466502794	3.10778584518399	0.00195536253054424	0.0194369934925324	-1.80418114037187
1723	ENSG00000256637	LINC01965	long intergenic non-protein coding RNA 1965	-0.411267794745013	-0.829991926420942	-3.08212163118501	0.00212975889984433	0.0207488167665815	-1.80475040845275
1724	ENSG00000141449	GREB1L	GREB1 like retinoic acid receptor coactivator	0.186553314961636	3.42560672324371	3.30382593074356	0.000998548627644875	0.0114628570171089	-1.80621901577817
1725	ENSG00000171385	KCND3	potassium voltage-gated channel subfamily D member 3	0.116153004392933	7.25330947527999	3.38620577555653	0.000745193829708514	0.00926185777890757	-1.80817315793297
1726	ENSG00000077616	NAALAD2	N-acetylated alpha-linked acidic dipeptidase 2	-0.161393609496704	5.12089054148357	-3.36257863747371	0.000810946400385449	0.00986350780000264	-1.80865753812507
1727	ENSG00000204764	RANBP17	RAN binding protein 17	0.191442192816055	4.19649949308281	3.32118219829532	0.000939312976018724	0.0109343604587739	-1.80878301116344
1728	ENSG00000164199	ADGRV1	adhesion G protein-coupled receptor V1	-0.239152399534181	8.41951354875316	-3.39346303516292	0.000726015641832022	0.00911994335580158	-1.81021628882071
1729	ENSG00000138760	SCARB2	scavenger receptor class B member 2	0.131857371349035	8.44009166576484	3.39191565362804	0.000730065834157584	0.00915272008928086	-1.8114784389068
1730	ENSG00000115840	SLC25A12	solute carrier family 25 member 12	0.152268102575717	7.06847378598455	3.38193422964218	0.000756701230564261	0.00936952478858516	-1.81161382286141
1731	ENSG00000204520	MICA	MHC class I polypeptide-related sequence A	-0.270056663042254	1.48986446011194	-3.21047445537097	0.00138105100207968	0.0147939459448736	-1.81219961596401
1732	ENSG00000175093	SPSB4	splA/ryanodine receptor domain and SOCS box containing 4	0.291391560028331	0.106833524313754	3.11240232968047	0.00192542244287099	0.0191897751419192	-1.81380117712322
1733	ENSG00000225265	TAF1A-AS1	TAF1A antisense RNA 1	0.308372657311319	0.183993658914252	3.11472399439031	0.00191052528194736	0.0190812210549208	-1.81521761782669
1734	ENSG00000169313	P2RY12	purinergic receptor P2Y12	-0.449998741135881	4.54411564152113	-3.32449696647766	0.000928377672139223	0.0108472969848251	-1.81834453134767
1735	ENSG00000230555	LINC02916	long intergenic non-protein coding RNA 2916	0.369648859348523	0.354458432269393	3.11258302997753	0.00192425913967454	0.0191882167271784	-1.81913575032956
1736	ENSG00000271335	CCNY-AS1	CCNY antisense RNA 1	0.22110684956689	1.78099898893353	3.21438416777465	0.00136263335549989	0.014662454947111	-1.83682574054004
1737	ENSG00000119599	DCAF4	DDB1 and CUL4 associated factor 4	-0.133946845881088	3.31652705725584	-3.26199223915669	0.00115585374616126	0.0128388399151782	-1.83766131004192
1738	ENSG00000234056	LINC00463	long intergenic non-protein coding RNA 463	0.52747977945812	-0.874279613439346	3.07568298903196	0.00217569877071902	0.0210671319994013	-1.84431660837285
1739	ENSG00000173705	SUSD5	sushi domain containing 5	0.152154580269662	4.76400406748992	3.32393796731217	0.000930213466896057	0.0108508595207901	-1.84673080578895
1740	ENSG00000259964	THSD4-AS1	THSD4 antisense RNA 1	0.232001966857918	2.01194838305061	3.1940752894892	0.00146083688018234	0.0154653931048637	-1.84703294530413
1741	ENSG00000116096	SPR	sepiapterin reductase	0.305654948045932	2.70700395791537	3.24031103849702	0.00124612909670827	0.0136472621073982	-1.84923019991797
1742	ENSG00000169715	MT1E	metallothionein 1E	0.391935874885269	5.59783094837572	3.36235048269687	0.000811606855079982	0.00986350780000264	-1.8535363292025
1743	ENSG00000172671	ZFAND4	zinc finger AN1-type containing 4	0.131050934950451	3.33941028084579	3.2697563457119	0.00112502654461396	0.0125591715490121	-1.8583898822938
1744	ENSG00000136197	C7orf25	chromosome 7 open reading frame 25	-0.216659462506944	1.43301406908641	-3.16914115741318	0.00159033428116752	0.0165775042979424	-1.86034475627528
1745	ENSG00000233290	NA	NA	0.29368171874886	2.1624333488268	3.20100874296073	0.00142659829373299	0.0151534320431303	-1.86158020687238
1746	ENSG00000135778	NTPCR	nucleoside-triphosphatase, cancer-related	-0.123235357193845	5.87600955461906	-3.35274067886345	0.000839883417173574	0.0101102746619194	-1.8634559500738
1747	ENSG00000231028	LINC00271	long intergenic non-protein coding RNA 271	-0.242365894273804	0.840890552636104	-3.14336601906927	0.00173526357760321	0.0177215417488458	-1.8656589318177
1748	ENSG00000107625	DDX50	DExD-box helicase 50	0.106924719044733	5.420761443114	3.33753719290481	0.000886495372000934	0.0105318303047692	-1.8714574812445
1749	ENSG00000123901	GPR83	G protein-coupled receptor 83	0.295861444914619	3.55758178628028	3.26192045328253	0.00115614238530887	0.0128388399151782	-1.87671342334108
1750	ENSG00000229352	NA	NA	0.408268463262992	-0.836827278602304	3.06053067766953	0.00228742460422682	0.0219261384598322	-1.87787645828478
1751	ENSG00000187753	C9orf153	chromosome 9 open reading frame 153	-0.447682601915085	-0.630792237531638	-3.08809836495975	0.00208791408852695	0.0204246873054259	-1.87812746336746
1752	ENSG00000177352	CCDC71	coiled-coil domain containing 71	0.181281981210773	2.54433476523311	3.21459809160735	0.00136163219553948	0.014662454947111	-1.87839663301802
1753	ENSG00000186088	GSAP	gamma-secretase activating protein	0.155547223641744	4.69184002195562	3.32177501814128	0.0009373485462138	0.0109181625285148	-1.88091486259531
1754	ENSG00000136205	TNS3	tensin 3	-0.283193839773431	6.54190419936893	-3.35689501682417	0.00082754887337263	0.0100141305894815	-1.8822591670374
1755	ENSG00000179242	CDH4	cadherin 4	-0.220201050275747	4.31449937402054	-3.2981963719759	0.0010184941501753	0.0116109467815386	-1.88439732000278
1756	ENSG00000118777	ABCG2	ATP binding cassette subfamily G member 2 (Junior blood group)	-0.407146491266788	4.94308487760787	-3.33010811305654	0.000910135670973267	0.0107026347004099	-1.88657426790813
1757	ENSG00000185885	IFITM1	interferon induced transmembrane protein 1	0.404354576716915	2.41571097619203	3.23119252676459	0.00128601026402349	0.0139795844787402	-1.88852694170954
1758	ENSG00000164347	GFM2	GTP dependent ribosome recycling factor mitochondrial 2	0.15946501542717	5.82899908970939	3.33990880049187	0.000879069537822739	0.0104587572791874	-1.88921541783907
1759	ENSG00000186854	TRABD2A	TraB domain containing 2A	-0.215438624323063	3.32554474848685	-3.24549567742467	0.00122396671916557	0.013443175677475	-1.88924378343964
1760	ENSG00000275450	NA	NA	-0.490340198872441	-0.89282562752826	-3.03566295930871	0.00248225361175167	0.0233704668110375	-1.88968440736845
1761	ENSG00000162543	UBXN10	UBX domain protein 10	0.191583167194092	4.19272726752943	3.29462012210034	0.00103135604650159	0.0117054918535642	-1.88988652547086
1762	ENSG00000142512	SIGLEC10	sialic acid binding Ig like lectin 10	0.414189903269965	1.19396201416474	3.15799278328957	0.00165159219557416	0.0171047504776419	-1.89095614780365
1763	ENSG00000165171	METTL27	methyltransferase like 27	0.555137754518137	-1.00318588506368	3.03259487246093	0.00250731731993606	0.0234903829147992	-1.89703027717168
1764	ENSG00000102178	UBL4A	ubiquitin like 4A	0.12971498396079	5.57109524368837	3.33317774076743	0.000900297623662902	0.0106229544993934	-1.89768550409021
1765	ENSG00000205959	NA	NA	-0.303499701323751	1.01729215363666	-3.15373613805595	0.00167555001263443	0.0172871039744243	-1.89776090586313
1766	ENSG00000124942	AHNAK	AHNAK nucleoprotein	-0.229910460047382	8.74104778398856	-3.36797512835006	0.000795469757379835	0.00972944268076389	-1.89836661663389
1767	ENSG00000259668	NA	NA	-0.252425137601549	0.603477255544071	-3.16036738615554	0.00163836477308924	0.0169954703952033	-1.89890432943526
1768	ENSG00000148702	HABP2	hyaluronan binding protein 2	0.318492753913443	0.235204594183213	3.09409353471729	0.00204670049111679	0.0201248320736437	-1.9004336076848
1769	ENSG00000101017	CD40	CD40 molecule	-0.255509272738252	0.480433878391882	-3.12209951110184	0.00186390046775796	0.0187235041189223	-1.90497639505483
1770	ENSG00000117899	MESD	mesoderm development LRP chaperone	0.114742496153934	4.93893378055646	3.31821068738866	0.000949217398870878	0.0110160089847037	-1.90526723364451
1771	ENSG00000198870	STKLD1	serine/threonine kinase like domain containing 1	0.230370106956581	1.32290424251934	3.17250249855136	0.00157227985810726	0.0164351974635721	-1.90717140205349
1772	ENSG00000198805	PNP	purine nucleoside phosphorylase	0.306873880582006	2.52119459472305	3.21015871142035	0.00138254838444066	0.0147939459448736	-1.91197077883368
1773	ENSG00000136297	MMD2	monocyte to macrophage differentiation associated 2	-0.472401874877523	3.26168695145597	-3.22140299325016	0.00133013792867251	0.0144099535922589	-1.9157041626697
1774	ENSG00000154262	ABCA6	ATP binding cassette subfamily A member 6	-0.220379431286602	4.9092911021486	-3.32366410552963	0.000931114078741446	0.0108521772993865	-1.91836341795833
1775	ENSG00000186160	CYP4Z1	cytochrome P450 family 4 subfamily Z member 1	-0.181475336227969	1.38985095706372	-3.16074964597994	0.00163624459414113	0.0169919765591027	-1.92028613289059
1776	ENSG00000110876	SELPLG	selectin P ligand	-0.479202223907937	2.22254078864159	-3.18591222266847	0.00150211945941994	0.0158320732404349	-1.92443035257933
1777	ENSG00000278637	H4C1	H4 clustered histone 1	0.472394919418353	0.724458548563307	3.07352783010539	0.00219127805420093	0.0211856898025636	-1.92943805812609
1778	ENSG00000198286	CARD11	caspase recruitment domain family member 11	-0.320983329758474	1.12706177589306	-3.11910855401975	0.00188268029283944	0.0188624372557037	-1.93103992345745
1779	ENSG00000185684	EP400P1	EP400 pseudogene 1	-0.186217507039419	3.67651193525554	-3.27013031017647	0.00112356113004885	0.0125570464779887	-1.9322490048393
1780	ENSG00000130997	POLN	DNA polymerase nu	-0.16546713680577	3.76934499121628	-3.27447164233988	0.00110667814151414	0.0124125124571474	-1.93568934342914
1781	ENSG00000123700	KCNJ2	potassium inwardly rectifying channel subfamily J member 2	-0.179150627948315	4.92771562292529	-3.31243813893466	0.000968735648925847	0.0111744712626701	-1.93616060696072
1782	ENSG00000141668	CBLN2	cerebellin 2 precursor	0.152919188705596	6.86380883393008	3.33985193535526	0.000879246912324631	0.0104587572791874	-1.93841419735462
1783	ENSG00000120907	ADRA1A	adrenoceptor alpha 1A	-0.175804383052388	4.05414355665105	-3.27352293350109	0.00111034737487089	0.012446340926788	-1.94424715651213
1784	ENSG00000221923	ZNF880	zinc finger protein 880	-0.172845010431582	4.99792978412685	-3.30749107159188	0.000985758427520055	0.0113639519629898	-1.94442004120143
1785	ENSG00000233695	GAS6-AS1	GAS6 antisense RNA 1	-0.369132840626138	-0.123475798863223	-3.11629253337613	0.0019005207285111	0.0190012187841068	-1.94469071408829
1786	ENSG00000137267	TUBB2A	tubulin beta 2A class IIa	0.239296347258499	7.37056952830123	3.33832370990716	0.000884026244479617	0.0105090481065525	-1.94535897979336
1787	ENSG00000154305	MIA3	MIA SH3 domain ER export factor 3	0.104655349125853	7.15119520476139	3.34253407714653	0.00087091683675724	0.010411663263015	-1.94804525996561
1788	ENSG00000272368	NA	NA	-0.213828097076463	0.65188406464901	-3.13510002334984	0.00178425878227325	0.0180855507207442	-1.94856048092473
1789	ENSG00000140939	NOL3	nucleolar protein 3	0.208267815886109	3.216791556195	3.22790040977644	0.00130069653888331	0.014115075879818	-1.948624054752
1790	ENSG00000213659	RSU1P3	Ras suppressor protein 1 pseudogene 3	-0.268320387501189	-0.322207916482857	-3.0764160238198	0.00217042301500139	0.0210489563492366	-1.94984278852532
1791	ENSG00000110628	SLC22A18	solute carrier family 22 member 18	0.352327353880325	1.00703091456879	3.10542947724657	0.00197080923045984	0.0195669967784435	-1.94990615570667
1792	ENSG00000189067	LITAF	lipopolysaccharide induced TNF factor	0.17952778978732	4.25011474978566	3.27826711681309	0.00109211082884775	0.012285279784252	-1.95660834312633
1793	ENSG00000163541	SUCLG1	succinate-CoA ligase GDP/ADP-forming subunit alpha	0.11066253198068	5.70497068351068	3.31854151732099	0.000948109924990011	0.0110098615055513	-1.95683598316794
1794	ENSG00000229419	RALGAPA1P1	RALGAPA1 pseudogene 1	0.134232176731595	3.41128867901324	3.24502213242644	0.0012259757057882	0.0134574844755184	-1.95878485978874
1795	ENSG00000168077	SCARA3	scavenger receptor class A member 3	0.270842974412671	5.42377305607662	3.31359865292114	0.000964782037043982	0.0111423554532789	-1.95904997667873
1796	ENSG00000272416	NA	NA	-0.330221275089302	-0.514002597566189	-3.0409445423176	0.00243964489134656	0.0230442420558835	-1.96105202540463
1797	ENSG00000096401	CDC5L	cell division cycle 5 like	0.113483641443404	6.40508072074765	3.32863462034504	0.000914893539106569	0.010735351774147	-1.96371827529172
1798	ENSG00000103544	VPS35L	VPS35 endosomal protein sorting factor like	0.0745432225231264	6.03543348732364	3.32448454809791	0.000928418418463986	0.0108472969848251	-1.96408756506122
1799	ENSG00000158887	MPZ	myelin protein zero	-0.32334237271873	0.157031841214329	-3.07595359895449	0.00217374978255688	0.0210671319994013	-1.97684667385721
1800	ENSG00000236107	SCN1A-AS1	SCN1A and SCN9A antisense RNA 1	-0.181713163526836	3.72209833182678	-3.27990103676126	0.0010858946034683	0.0122297917043096	-1.97887799014684
1801	ENSG00000172893	DHCR7	7-dehydrocholesterol reductase	0.220424104248292	4.42354609749727	3.26626741120224	0.00113878382395606	0.0126904471048577	-1.98261990843455
1802	ENSG00000162367	TAL1	TAL bHLH transcription factor 1, erythroid differentiation factor	-0.304134698665895	1.67868383717255	-3.15217112469563	0.00168443867744261	0.0173412552335745	-1.98568767745579
1803	ENSG00000091592	NLRP1	NLR family pyrin domain containing 1	-0.363465810720844	1.03101508314564	-3.10901562787634	0.00194734523717529	0.0193677509601317	-1.99217046563333
1804	ENSG00000187762	HSPE1P11	heat shock protein family E (Hsp10) member 1 pseudogene 11	-0.268689314235866	-0.574110404508147	-3.04960218853627	0.00237124851028917	0.0225481594870611	-1.99317315308112
1805	ENSG00000108582	CPD	carboxypeptidase D	0.137117356432416	7.34612215155559	3.33050898095514	0.000908845260652604	0.0106973164218629	-1.99364437691768
1806	ENSG00000068079	IFI35	interferon induced protein 35	0.282666092964315	1.47807319975716	3.14063938014288	0.00175128652453359	0.0178416711259086	-1.99440790229751
1807	ENSG00000170889	RPS9	ribosomal protein S9	0.176160715119037	6.90492363606244	3.32816358924467	0.00091641935041206	0.010740028992283	-1.99626382449051
1808	ENSG00000160208	RRP1B	ribosomal RNA processing 1B	-0.107508238519944	4.74017664608136	-3.28223923402738	0.00107705598562996	0.0121517932872495	-2.00017949079174
1809	ENSG00000165475	CRYL1	crystallin lambda 1	-0.147865879236971	5.11170287030741	-3.29573490740683	0.00102733068053186	0.0116735820930625	-2.00268462047425
1810	ENSG00000285367	NA	NA	-0.26011184643839	1.51567170635987	-3.14417917855974	0.00173051130253625	0.0177103240500165	-2.00601647962273
1811	ENSG00000205632	LINC01310	long intergenic non-protein coding RNA 1310	-0.348957118349915	0.624680755532598	-3.08996835531895	0.00207497777181341	0.0203399055656772	-2.00605710535546
1812	ENSG00000205358	MT1H	metallothionein 1H	-0.773832467948982	-0.538961014658142	-3.04602064526724	0.00239932692257447	0.0227583742342355	-2.00830474323919
1813	ENSG00000255085	NA	NA	0.275424678470166	0.567332374580728	3.07640421161529	0.00217050793588633	0.0210489563492366	-2.00945237195367
1814	ENSG00000180104	EXOC3	exocyst complex component 3	0.120699183263015	5.75176439586485	3.30174388996566	0.00100588269201369	0.0115192912133491	-2.0109519080584
1815	ENSG00000125037	EMC3	ER membrane protein complex subunit 3	0.108284567022344	5.7039759424811	3.29613451233561	0.0010258913022125	0.0116712744208724	-2.0219092545699
1816	ENSG00000212747	RTL8B	retrotransposon Gag like 8B	0.205855431098343	1.90320086995468	3.12234020585625	0.00186239669874352	0.0187182655544602	-2.02304636757788
1817	ENSG00000198885	ITPRIPL1	ITPRIP like 1	0.290477477194649	0.565199375054097	3.07703513613796	0.00216597633162956	0.0210264110929867	-2.02486590243883
1818	ENSG00000070214	SLC44A1	solute carrier family 44 member 1	0.123038317124948	7.97298153520499	3.32546441462337	0.0009252084462255	0.0108297126236321	-2.02569206197785
1819	ENSG00000214189	ZNF788P	zinc finger family member 788, pseudogene	0.333459206703148	-0.224867130721005	3.05498848560432	0.00232958845567645	0.0222296633006362	-2.02613503454438
1820	ENSG00000284471	NA	NA	-0.599027129993328	0.065312077653486	-3.059998768709	0.00229144065922581	0.021953591353548	-2.03256467577401
1821	ENSG00000183955	KMT5A	lysine methyltransferase 5A	-0.13299419190788	4.56756392220683	-3.26151186609116	0.001157786518492	0.0128496097241605	-2.03458517384977
1822	ENSG00000202191	SNORD113-1	small nucleolar RNA, C/D box 113-1	0.231227845736171	0.911623299993499	3.1001261621692	0.00200598546254095	0.0198404993905183	-2.03643495775635
1823	ENSG00000116852	KIF21B	kinesin family member 21B	-0.261803779090646	6.15062992695314	-3.29970453137318	0.00101311481650966	0.0115677647939276	-2.04154224545161
1824	ENSG00000140836	ZFHX3	zinc finger homeobox 3	-0.173891941642031	4.53759625421405	-3.26059972242395	0.00116146475134827	0.0128758252149559	-2.04408095867149
1825	ENSG00000113212	PCDHB7	protocadherin beta 7	-0.208487988640994	2.27159686296961	-3.15960071273474	0.00164262471383674	0.0170211291717634	-2.04492282574147
1826	ENSG00000147894	C9orf72	C9orf72-SMCR8 complex subunit	0.173521925110392	6.258883574725	3.30527103766982	0.000993487382191849	0.0114254046801737	-2.04566748243574
1827	ENSG00000172936	MYD88	MYD88 innate immune signal transduction adaptor	0.292093580718334	1.04280670914707	3.08786321382235	0.00208954606524472	0.0204301640940499	-2.04822153738215
1828	ENSG00000125877	ITPA	inosine triphosphatase	0.201668766699953	3.60297586265122	3.20657082408137	0.00139966926390388	0.0149507272942558	-2.04842278875657
1829	ENSG00000144476	ACKR3	atypical chemokine receptor 3	0.250093577053266	2.26739843680911	3.15183918109749	0.00168632956565122	0.0173513478418195	-2.04907100775591
1830	ENSG00000259048	NA	NA	-0.284973086249542	0.947288475674547	-3.08859781786213	0.0020844517118714	0.0204222682886485	-2.05284843609101
1831	ENSG00000135636	DYSF	dysferlin	0.231122538810925	4.30652567362359	3.25201789575182	0.00119660477361478	0.0131958915312519	-2.05721130843047
1832	ENSG00000119686	FLVCR2	FLVCR heme transporter 2	0.317492705904478	-0.215081744767648	3.04115446921031	0.00243796526522	0.0230442420558835	-2.0597367976839
1833	ENSG00000179104	TMTC2	transmembrane O-mannosyltransferase targeting cadherins 2	-0.0954075953750353	5.96074356428487	-3.29641883681178	0.00102486830341974	0.0116666011887495	-2.06496762645769
1834	ENSG00000213411	RBM22P2	RNA binding motif protein 22 pseudogene 2	-0.392416911259933	-0.331747379108912	-3.04535316175049	0.00240459341956938	0.0227969811956787	-2.06660911167279
1835	ENSG00000109466	KLHL2	kelch like family member 2	0.143368133273348	6.98563943564803	3.30454233892304	0.000996036545736262	0.0114425785486596	-2.06671012166507
1836	ENSG00000236824	BCYRN1	brain cytoplasmic RNA 1	-0.985342065327355	5.09705097666221	-3.2780186966058	0.00109305882279243	0.0122886896325266	-2.07070525835614
1837	ENSG00000279410	NA	NA	-0.344512303720478	-0.88427912261461	-3.00778872557965	0.0027186429014655	0.0248949827632516	-2.07187564918367
1838	ENSG00000253250	C8orf88	chromosome 8 open reading frame 88	0.278851793472881	0.747980798937807	3.05897236371818	0.00229920858984964	0.022016944164912	-2.07628286808012
1839	ENSG00000271383	NBPF19	NBPF member 19	-0.335152245438499	-0.461984096384785	-3.03026660024704	0.00252649193647387	0.023601800263982	-2.07694882983208
1840	ENSG00000170909	OSCAR	osteoclast associated Ig-like receptor	0.319149023121486	-0.292211547146161	3.02831979040756	0.00254262806569949	0.0237046577397111	-2.07764239128243
1841	ENSG00000051108	HERPUD1	homocysteine inducible ER protein with ubiquitin like domain 1	0.159988279966575	5.62974170429507	3.27937452951236	0.0010878941031341	0.0122450738507522	-2.08441803467897
1842	ENSG00000118004	COLEC11	collectin subfamily member 11	0.581198223355962	-0.831243954993559	2.99288098246826	0.00285336363043416	0.0258177073376618	-2.08561514174279
1843	ENSG00000064012	CASP8	caspase 8	-0.215390158508967	1.74235746217339	-3.15454004933868	0.00167100093845571	0.0172680647224346	-2.08792890234663
1844	ENSG00000167670	CHAF1A	chromatin assembly factor 1 subunit A	0.174263843383715	3.1017860720033	3.16631004186309	0.00160568891741133	0.0167202229563882	-2.09101972553646
1845	ENSG00000138600	SPPL2A	signal peptide peptidase like 2A	0.148520588291445	5.39141719919836	3.27561489538991	0.00110227141449242	0.0123776570857794	-2.09223025158626
1846	ENSG00000204706	MAMDC2-AS1	MAMDC2 antisense RNA 1	-0.166302622498278	1.77481535821805	-3.14194868031056	0.00174357555789107	0.0177771941311783	-2.0960818986631
1847	ENSG00000167081	PBX3	PBX homeobox 3	-0.1600509904769	3.05372128050892	-3.17262630033232	0.00157161851911771	0.0164351974635721	-2.0962987549129
1848	ENSG00000273243	NA	NA	0.269285838802462	-0.130584978751038	3.03311964557671	0.00250301398325317	0.0234731468823191	-2.09819257577981
1849	ENSG00000262503	NA	NA	-0.205460955351915	0.454824828868485	-3.06302917936498	0.00226864655103256	0.0217790068899126	-2.10186506838838
1850	ENSG00000184500	PROS1	protein S	0.172838808024726	3.68997171601502	3.20932774122034	0.00138649634544248	0.014826641054294	-2.10239041483111
1851	ENSG00000108556	CHRNE	cholinergic receptor nicotinic epsilon subunit	-0.365073156539876	-0.907378870584884	-2.97138533195704	0.00305838851973889	0.027248825347349	-2.10241267375859
1852	ENSG00000128000	ZNF780B	zinc finger protein 780B	0.100020279183028	6.42016636603709	3.29015899622024	0.00104761149075529	0.0118758385293473	-2.10335430020934
1853	ENSG00000146242	TPBG	trophoblast glycoprotein	0.231890500035699	4.2437806973809	3.21032310791257	0.00138176856432202	0.0147939459448736	-2.10513456774985
1854	ENSG00000226121	AHCTF1P1	AT-hook containing transcription factor 1 pseudogene 1	0.251987603036755	1.00024177295457	3.10153856589793	0.00199656118597798	0.0197849557774292	-2.10537330880564
1855	ENSG00000285735	LINC02717	long intergenic non-protein coding RNA 2717	-0.529828204026855	-0.140275996074018	-2.97635718700277	0.00300980501605018	0.026927156988663	-2.10892556802644
1856	ENSG00000177752	YIPF7	Yip1 domain family member 7	0.233354869789034	0.435319067929735	3.04248227274707	0.00242736604382253	0.0229671734513814	-2.11075204284839
1857	ENSG00000229619	MBNL1-AS1	MBNL1 antisense RNA 1	0.201763715020762	2.00674443601784	3.09029887350003	0.00207269897162708	0.0203280244999102	-2.11127560811333
1858	ENSG00000226519	LINC00390	long intergenic non-protein coding RNA 390	-0.372021097318324	0.261397492752384	-3.01050767203384	0.00269470907253621	0.0247591012952025	-2.11228257773463
1859	ENSG00000185164	NOMO2	NODAL modulator 2	0.214703514781482	5.32542883452775	3.25472789405834	0.00118540321837489	0.013104500548179	-2.11285754813984
1860	ENSG00000230303	NA	NA	0.226979148631404	0.675232716541934	3.05259528640381	0.00234801492676327	0.0223718862222004	-2.11379404173891
1861	ENSG00000187193	MT1X	metallothionein 1X	0.50111215033642	3.43258809379525	3.218519378636	0.00134340066209188	0.014512382662598	-2.113997126952
1862	ENSG00000245768	NA	NA	0.256396966792019	-0.340031809122474	3.00871256062972	0.00271048899897158	0.0248441935374711	-2.1170637392576
1863	ENSG00000232450	NA	NA	0.285490075551224	-0.4759276041963	3.00594756538435	0.00273496025949326	0.024996356213383	-2.1192578044303
1864	ENSG00000214376	VSTM5	V-set and transmembrane domain containing 5	0.167875998618586	2.57244232205441	3.13291642550811	0.00179741273998845	0.0181802001980998	-2.12199713209467
1865	ENSG00000250538	NPY2R-AS1	NPY2R antisense RNA 1	-0.429548027238656	-0.224218582675805	-2.98733025882106	0.00290506628375329	0.0261744411835474	-2.12362227721615
1866	ENSG00000064995	TAF11	TATA-box binding protein associated factor 11	0.118732823749894	4.19109236404026	3.21577342614115	0.00135614376750137	0.0146251701378077	-2.12673304959289
1867	ENSG00000136881	BAAT	bile acid-CoA:amino acid N-acyltransferase	0.308686103320047	0.956198801557509	3.04759844389477	0.00238692000255314	0.0226632524009231	-2.12831738502096
1868	ENSG00000234350	NA	NA	-0.223516958764151	0.542082323754488	-3.0394451243485	0.00245167263216404	0.0231282542962961	-2.12870108459027
1869	ENSG00000146263	MMS22L	MMS22 like, DNA repair protein	-0.15433776693277	3.54560260109402	-3.20684089341292	0.00139837374613089	0.0149452664645374	-2.13342386877445
1870	ENSG00000153404	PLEKHG4B	pleckstrin homology and RhoGEF domain containing G4B	0.501531369177755	-0.84724308440877	2.97647409060966	0.00300867120430518	0.026927156988663	-2.1340418832836
1871	ENSG00000233230	NA	NA	-0.235239979584193	0.0976958557705895	-3.01831293973994	0.00262707015828591	0.0243371166437998	-2.13442427180144
1872	ENSG00000170624	SGCD	sarcoglycan delta	0.152225872932294	4.76983957368842	3.23604015850079	0.00126466377514875	0.0138026534359878	-2.1352814770684
1873	ENSG00000167555	ZNF528	zinc finger protein 528	-0.108711227933179	5.32594727287046	-3.26289591680225	0.00115222591061598	0.0128102782687854	-2.14249450179595
1874	ENSG00000185100	ADSS1	adenylosuccinate synthase 1	-0.224750236852131	1.63187783340393	-3.08584826164193	0.00210357820732066	0.0205568134967705	-2.14413526310261
1875	ENSG00000226696	LENG8-AS1	LENG8 antisense RNA 1	-0.203467731010978	1.7601101342154	-3.11705245128181	0.00189569112911962	0.0189728414687518	-2.14654015389514
1876	ENSG00000248713	C4orf54	chromosome 4 open reading frame 54	0.331017424207438	1.51182488675084	3.06732540694737	0.00223668782998292	0.0215047039798963	-2.14898855280661
1877	ENSG00000285669	NA	NA	0.208097951264544	3.88987950896554	3.19521717898875	0.0014551463344891	0.0154222850667544	-2.14963678488992
1878	ENSG00000108381	ASPA	aspartoacylase	0.201391485778177	5.28356841192434	3.25468817384202	0.00118556669526977	0.013104500548179	-2.15382053115454
1879	ENSG00000106477	CEP41	centrosomal protein 41	0.132906122843779	4.57964715504496	3.21694075117995	0.0013507129863624	0.0145831085938368	-2.15407044165248
1880	ENSG00000072041	SLC6A15	solute carrier family 6 member 15	0.190544235711691	6.85068964197135	3.27536399680461	0.00110323712099625	0.0123812052872229	-2.15409283072446
1881	ENSG00000101421	CHMP4B	charged multivesicular body protein 4B	0.153314972262748	5.94546475544447	3.2511376935963	0.00120026404521667	0.0132285897314337	-2.15540645103125
1882	ENSG00000154889	MPPE1	metallophosphoesterase 1	0.152759359585707	4.05619585896811	3.19456494234728	0.00145839420920617	0.0154481156479337	-2.16650053179069
1883	ENSG00000247796	MOCS2-DT	MOCS2 divergent transcript	-0.194535213690043	2.37661472494828	-3.11401883145096	0.00191503876753877	0.0191162801226919	-2.16766752037276
1884	ENSG00000145388	METTL14	methyltransferase 14, N6-adenosine-methyltransferase subunit	0.112470895736624	5.0430754502926	3.23814303457045	0.00125550611683975	0.0137105584885377	-2.17048497719527
1885	ENSG00000248508	SRP14-DT	SRP14 divergent transcript	-0.213145223499536	2.48838525009418	-3.13534482922561	0.00178278961601967	0.0180829392375696	-2.17302247398946
1886	ENSG00000180353	HCLS1	hematopoietic cell-specific Lyn substrate 1	0.300638980248823	2.63118784474246	3.14722841513542	0.00171279751871947	0.0175762356040486	-2.17422137276172
1887	ENSG00000256682	NA	NA	0.182513411629589	1.02449357762447	3.06939568531444	0.00222143552481943	0.0214120765609303	-2.17525232827057
1888	ENSG00000253598	SLC10A5	solute carrier family 10 member 5	0.201261515560913	2.04468971076055	3.1076351152133	0.0019563472669331	0.0194369934925324	-2.17542841181232
1889	ENSG00000175322	ZNF519	zinc finger protein 519	-0.13289874206051	5.68480586743978	-3.25475440015084	0.00118529413859254	0.013104500548179	-2.17574645937838
1890	ENSG00000118705	RPN2	ribophorin II	0.096443657431049	5.70085536223303	3.25343739889907	0.00119072521144167	0.0131462686148508	-2.17606321437607
1891	ENSG00000147789	ZNF7	zinc finger protein 7	0.104905035499377	4.26754198061277	3.2128772417845	0.00136970504242675	0.0147297400047879	-2.17753253399445
1892	ENSG00000141696	P3H4	prolyl 3-hydroxylase family member 4 (inactive)	0.188303682087624	2.36282380011472	3.11266209463954	0.00192375034461407	0.0191882167271784	-2.17813695287871
1893	ENSG00000094914	AAAS	aladin WD repeat nucleoporin	-0.154099211383608	3.56997952940995	-3.17894703371005	0.00153819273156751	0.0161424350510698	-2.1788348016556
1894	ENSG00000105559	PLEKHA4	pleckstrin homology domain containing A4	0.348097923893318	-0.00227426344058925	2.99427506516219	0.00284051127729944	0.0257388411318203	-2.17893869811656
1895	ENSG00000234741	GAS5	growth arrest specific 5	0.171922353308344	5.38524442404455	3.24909804638504	0.00120878333391935	0.0133070913987101	-2.18024155293941
1896	ENSG00000143198	MGST3	microsomal glutathione S-transferase 3	0.12883637334125	6.75363309584747	3.26716329756984	0.00113523644716077	0.0126583181609688	-2.18125400790935
1897	ENSG00000198829	SUCNR1	succinate receptor 1	0.638143876394769	-0.410117038924537	2.956953644874	0.00320349775119971	0.0282097288109342	-2.18857891403299
1898	ENSG00000148803	FUOM	fucose mutarotase	0.338505136813799	0.190594204380261	2.99984618216285	0.00278967692689495	0.0253626352666556	-2.18885845857866
1899	ENSG00000271590	NA	NA	-0.318256808665007	-0.869463810442336	-2.96774635428803	0.00309440058009264	0.0274647868906592	-2.19011973355662
1900	ENSG00000137177	KIF13A	kinesin family member 13A	-0.102305039994984	5.94182611077119	-3.25494316506758	0.00118451758829043	0.013104500548179	-2.19463387693141
1901	ENSG00000261187	NA	NA	-0.300263183066387	-0.708198983653893	-2.96859676848974	0.00308595019005771	0.0274281095250652	-2.20064700145456
1902	ENSG00000255455	NA	NA	0.140032060235484	4.49307889463425	3.21158467514562	0.00137579779280638	0.0147702550646301	-2.20189359371064
1903	ENSG00000128849	CGNL1	cingulin like 1	-0.214549215772526	5.05056336238042	-3.22519124400111	0.0013128984109138	0.0142312810684718	-2.20346551395541
1904	ENSG00000281091	NA	NA	-0.362917861905893	-0.833358626005215	-2.93138031177772	0.00347616290265489	0.0300724644693262	-2.20891349882457
1905	ENSG00000187098	MITF	melanocyte inducing transcription factor	-0.133510543045868	3.56586035219338	-3.16487814870009	0.00161350678856978	0.0167924551408989	-2.21106382470027
1906	ENSG00000230190	NA	NA	-0.198111145999384	1.55971867998901	-3.07973560701124	0.00214667828407628	0.0208816239823163	-2.21446980783282
1907	ENSG00000099785	MARCHF2	membrane associated ring-CH-type finger 2	0.166788773549956	5.3210634756265	3.23194906097716	0.00128265707538637	0.0139590595251642	-2.21498579052368
1908	ENSG00000196109	ZNF676	zinc finger protein 676	0.358738558366271	1.53981303412554	3.07364350108762	0.00219043929299627	0.0211856898025636	-2.21615037842951
1909	ENSG00000257398	NA	NA	-0.291071160728526	0.0317392198499674	-2.9800289136442	0.00297437995567435	0.0266728397342731	-2.22366019379919
1910	ENSG00000172059	KLF11	Kruppel like factor 11	0.197117478436243	2.23196139647404	3.08816413418624	0.00208745785199189	0.0204246873054259	-2.22964522396815
1911	ENSG00000136861	CDK5RAP2	CDK5 regulatory subunit associated protein 2	-0.115145728753275	5.8486143755844	-3.24326011395419	0.00123347779676539	0.0135164766504665	-2.23409314710465
1912	ENSG00000196071	OR2L13	olfactory receptor family 2 subfamily L member 13	0.509191965240247	2.59137790172281	3.09989273430214	0.00200754694528234	0.0198404993905183	-2.23576391861775
1913	ENSG00000253741	LNCOC1	lncRNA associated with ovarian cancer 1	-0.298308459522789	1.83650471655547	-3.04082518413624	0.00244060034985827	0.0230442420558835	-2.23621853727716
1914	ENSG00000268895	A1BG-AS1	A1BG antisense RNA 1	-0.221981603028787	1.79942523798938	-3.03852283740446	0.00245909783725868	0.0231753552852628	-2.23764814425646
1915	ENSG00000134851	TMEM165	transmembrane protein 165	0.127198579687558	6.24177607905446	3.24692133496782	0.00121793682953961	0.0133923855878285	-2.23874013884879
1916	ENSG00000242028	HYPK	huntingtin interacting protein K	-0.213813303739821	0.988649142239748	-3.03521025566537	0.00248593732021342	0.0233935909007343	-2.23946704712432
1917	ENSG00000149488	TMC2	transmembrane channel like 2	0.279076713854418	-0.0563153488611874	2.9878416979373	0.00290026685430406	0.0261435596857229	-2.25013684910751
1918	ENSG00000205221	VIT	vitrin	-0.335562220773676	0.312060228479244	-2.95831158138886	0.00318958062798424	0.0281131583935558	-2.25297679163037
1919	ENSG00000261971	MMP25-AS1	MMP25 antisense RNA 1	-0.325126327304157	0.417542913882327	-2.96888254628788	0.00308311521181319	0.0274281095250652	-2.25409030573747
1920	ENSG00000238250	ST6GAL2-IT1	ST6GAL2 intronic transcript 1	0.292437277599128	-0.368313888010993	2.94825851435136	0.00329393391936541	0.0288726792858451	-2.25457428487014
1921	ENSG00000079215	SLC1A3	solute carrier family 1 member 3	0.257321745547326	9.55152769893885	3.26059100018049	0.00116149997609725	0.0128758252149559	-2.25563886468477
1922	ENSG00000170891	CYTL1	cytokine like 1	-0.467174726993254	-0.810378398748269	-2.93213051800329	0.00346787179276874	0.0300430162624187	-2.25799731629957
1923	ENSG00000163312	HELQ	helicase, POLQ like	-0.116445087770373	4.24179492857096	-3.18367249934753	0.00151363308426405	0.0159357967147711	-2.25826211054645
1924	ENSG00000228775	WEE2-AS1	WEE2 antisense RNA 1	-0.364272173276935	0.0636960837456986	-2.96784045798294	0.00309346445196229	0.0274647868906592	-2.26074490240306
1925	ENSG00000153094	BCL2L11	BCL2 like 11	-0.144040468495288	2.48987808961714	-3.1007523126144	0.00200180243182704	0.0198162842290369	-2.2618943190136
1926	ENSG00000280734	LINC01232	long intergenic non-protein coding RNA 1232	-0.251363505184871	0.896684780024022	-3.00466414163652	0.00274638763042782	0.025064733086893	-2.26547535679084
1927	ENSG00000175390	EIF3F	eukaryotic translation initiation factor 3 subunit F	0.0927230544471715	6.16964488563565	3.2329275626229	0.00127833205333157	0.0139199403475922	-2.2677934384357
1928	ENSG00000204248	COL11A2	collagen type XI alpha 2 chain	-0.281586128192567	2.58358139492104	-3.10952591140035	0.00194402744375958	0.0193448495917924	-2.26788387729044
1929	ENSG00000175106	TVP23C	trans-golgi network vesicle protein 23 homolog C	-0.159522253452857	3.1647993413449	-3.14512777960741	0.00172498263413913	0.0176727253097609	-2.26855513110026
1930	ENSG00000129518	EAPP	E2F associated phosphoprotein	0.147427769202605	4.88953328832255	3.18924638574925	0.0014851293929146	0.0156703353883613	-2.27264107927157
1931	ENSG00000143340	FAM163A	family with sequence similarity 163 member A	-0.354940955935878	1.40181637293135	-3.01265937658531	0.0026759053714064	0.0246787486054193	-2.27730773275942
1932	ENSG00000210196	MT-TP	mitochondrially encoded tRNA-Pro (CCN)	-0.495978878344278	3.81969942952316	-3.13839867654049	0.00176455580698082	0.0179331847643388	-2.28043671407741
1933	ENSG00000154814	OXNAD1	oxidoreductase NAD binding domain containing 1	0.0862752496365191	4.85949805749067	3.20267578188759	0.00141847745673097	0.0151040925601763	-2.2847186047673
1934	ENSG00000073605	GSDMB	gasdermin B	-0.24415037582432	2.77628699735057	-3.12961860875263	0.00181744809948041	0.0183341932152984	-2.28591507870109
1935	ENSG00000131386	GALNT15	polypeptide N-acetylgalactosaminyltransferase 15	0.224957890835059	5.33784266668024	3.21265864836666	0.00137073366762491	0.0147324877440836	-2.30180090991329
1936	ENSG00000149633	KIAA1755	KIAA1755	-0.240007810038	3.92704042516042	-3.16086557419027	0.00163560210609333	0.0169919765591027	-2.30464300120675
1937	ENSG00000175820	CCDC168	coiled-coil domain containing 168	0.275345773345093	1.8323584525555	3.11939016763784	0.00188090467995285	0.0188545605371813	-2.30622765588375
1938	ENSG00000224795	NTM-AS1	NTM antisense RNA 1	-0.238430844261971	2.09233797394999	-3.0926835870183	0.00205632530638313	0.0202090433411227	-2.30833918622669
1939	ENSG00000251602	NA	NA	0.207945477674114	1.27027513122923	2.9979205628803	0.00280715256546348	0.0255084050227875	-2.30878165937435
1940	ENSG00000237476	LINC01637	long intergenic non-protein coding RNA 1637	-0.296770759233226	-0.301285272902348	-2.92852144087147	0.00350792445655967	0.0303298586407446	-2.30883732712833
1941	ENSG00000040275	SPDL1	spindle apparatus coiled-coil protein 1	-0.142417037392089	3.3691331350459	-3.11857201941959	0.00188606748804124	0.0188864435376321	-2.3093485266787
1942	ENSG00000143858	SYT2	synaptotagmin 2	0.414818506176072	4.43099466706234	3.16382386756795	0.00161928539039924	0.0168342075283403	-2.30983641851418
1943	ENSG00000261173	DNAJA2-DT	DNAJA2 divergent transcript	-0.253008307154268	-0.408979736288193	-2.93449918837087	0.00344181200126363	0.0299075100301321	-2.31323102092492
1944	ENSG00000174021	GNG5	G protein subunit gamma 5	0.309182059740312	0.652223975490631	2.96386409058374	0.00313324703289923	0.0277063366398736	-2.31327663553019
1945	ENSG00000171766	GATM	glycine amidinotransferase	0.182979569886935	7.78111775865043	3.23578142718828	0.00126579476388245	0.0138070893076955	-2.31376523992139
1946	ENSG00000007001	UPP2	uridine phosphorylase 2	-0.201806547461571	2.45326435558777	-3.08485584442794	0.0021105211889921	0.0206140911211857	-2.31470984399233
1947	ENSG00000123977	DAW1	dynein assembly factor with WD repeats 1	-0.292103230903399	1.31676261157133	-3.00763705590167	0.00271998370406781	0.0248952975334852	-2.31621513315872
1948	ENSG00000067533	RRP15	ribosomal RNA processing 15 homolog	0.172268077197181	5.16986881703437	3.19078220839848	0.00147736306030681	0.0156056709962342	-2.31925773382342
1949	ENSG00000224223	VSTM2A-OT1	VSTM2A overlapping transcript 1	0.229224190888031	4.8170861259941	3.18323537070273	0.00151588968642473	0.0159507420566039	-2.31993397154867
1950	ENSG00000274080	NA	NA	-0.40887403599232	-0.527379563117987	-2.95776998458372	0.00319512467446963	0.0281490040668947	-2.3237751567933
1951	ENSG00000248079	DPH6-DT	DPH6 divergent transcript	-0.327938703055456	1.14817274275742	-2.9925969139345	0.00285598903588324	0.0258177073376618	-2.32831310564345
1952	ENSG00000181991	MRPS11	mitochondrial ribosomal protein S11	-0.103489717273373	4.55126060093818	-3.16052628831567	0.00163748312526876	0.0169954703952033	-2.33108307094582
1953	ENSG00000196335	STK31	serine/threonine kinase 31	0.318712342303974	1.53281787141441	3.0263556833763	0.00255900321888862	0.0238107252632527	-2.33237729570495
1954	ENSG00000106100	NOD1	nucleotide binding oligomerization domain containing 1	0.197468984010768	1.89077150452041	3.05762281200049	0.00230945890498692	0.0220707366566854	-2.3335731250384
1955	ENSG00000260708	TBC1D22A-DT	TBC1D22A divergent transcript	0.350040046876352	0.701119109719437	2.95634758536419	0.00320972696849417	0.0282515275342378	-2.3360595451011
1956	ENSG00000167088	SNRPD1	small nuclear ribonucleoprotein D1 polypeptide	0.139328272830056	5.18677558311404	3.18126453038336	0.00152610242560166	0.0160493420652678	-2.33800607913988
1957	ENSG00000269896	NA	NA	-0.302448340010912	0.453854302187776	-2.9641745302947	0.00313012442264235	0.0276915742794209	-2.3393555844185
1958	ENSG00000176268	CYCSP34	CYCS pseudogene 34	-0.307515704801653	-0.785404432272379	-2.91361667770926	0.00367784044375495	0.0314564306535881	-2.34004517614015
1959	ENSG00000213694	S1PR3	sphingosine-1-phosphate receptor 3	0.209196728255533	2.68835360390149	3.09202922774019	0.00206080632095957	0.0202426418825802	-2.34111668818109
1960	ENSG00000118785	SPP1	secreted phosphoprotein 1	0.46122621795941	6.87749654799747	3.2194611811609	0.00133905560575085	0.0144736492474124	-2.3420564203621
1961	ENSG00000140545	MFGE8	milk fat globule EGF and factor V/VIII domain containing	-0.248056228229892	4.32591569394029	-3.14740397249474	0.00171178276655327	0.0175762356040486	-2.34230411215754
1962	ENSG00000161149	TUBA3FP	tubulin alpha 3f pseudogene	-0.278169751128898	-0.241248396113325	-2.92604903195836	0.00353560560329766	0.0305414779584951	-2.34631952244659
1963	ENSG00000125148	MT2A	metallothionein 2A	0.417699167329507	4.70466018645869	3.17390154440416	0.0015648211905612	0.0163932009935867	-2.34691452367993
1964	ENSG00000259251	VPS13C-DT	VPS13C divergent transcript	-0.274788146274844	-0.339630896179739	-2.92002392799246	0.00360389868041869	0.0309909265586907	-2.35011937431998
1965	ENSG00000244627	TPTEP2	TPTE pseudogene 2	-0.159379815907802	2.40377483786329	-3.07950235203101	0.00214833891213873	0.0208871154641406	-2.35406001354014
1966	ENSG00000225877	PSG8-AS1	PSG8 antisense RNA 1	0.314675205101893	0.213662086886617	2.95219800907891	0.00325267522157249	0.0285899349733788	-2.35476598759757
1967	ENSG00000279255	NA	NA	-0.360666508119531	-0.207270964130263	-2.89359362625564	0.0039179091328357	0.0330498789000961	-2.3553083424024
1968	ENSG00000130363	RSPH3	radial spoke head 3	0.101559248208556	5.19198972724297	3.17892383141444	0.00153831422286341	0.0161424350510698	-2.35609633400734
1969	ENSG00000010030	ETV7	ETS variant transcription factor 7	0.455202340654686	-0.884633143719907	2.88382168376717	0.00404017432347714	0.0339095131717882	-2.3568190707786
1970	ENSG00000146950	SHROOM2	shroom family member 2	0.142847976892927	5.18162898122635	3.17367847805578	0.00156600822205321	0.016396622351344	-2.35710662289978
1971	ENSG00000144810	COL8A1	collagen type VIII alpha 1 chain	0.356675941378903	0.959444427196135	3.0057160023534	0.00273701883094954	0.0250031787356541	-2.36293504934638
1972	ENSG00000169016	E2F6	E2F transcription factor 6	0.124619687050341	3.97003111524316	3.13246136259581	0.0018001652520364	0.0181983814550693	-2.36324925013077
1973	ENSG00000212743	LINC02656	long intergenic non-protein coding RNA 2656	-0.395444784754323	0.795492643539706	-2.99369590606439	0.00284584422711369	0.0257749085512731	-2.36493940746827
1974	ENSG00000244879	GABPB1-AS1	GABPB1 antisense RNA 1	-0.241731530001938	5.04634317985306	-3.18651485890359	0.00149903535207108	0.0158083108295886	-2.36619738534092
1975	ENSG00000051825	MPHOSPH9	M-phase phosphoprotein 9	-0.103632832396671	6.09673884405631	-3.20504133757276	0.00140702713022854	0.0150004578936905	-2.36756995151816
1976	ENSG00000214353	VAC14-AS1	VAC14 antisense RNA 1	-0.267770522200413	1.6446627833129	-3.03131311648046	0.00251785672625253	0.0235543828058264	-2.36776737293179
1977	ENSG00000183426	NPIPA1	nuclear pore complex interacting protein family member A1	0.283510688204951	2.59670961688363	3.07430564925505	0.00218564355213428	0.0211526782780451	-2.36896595932131
1978	ENSG00000101000	PROCR	protein C receptor	-0.311890577227458	-0.119138073865849	-2.93207884759184	0.00346844226371333	0.0300430162624187	-2.36913259358777
1979	ENSG00000168970	JMJD7-PLA2G4B	JMJD7-PLA2G4B readthrough	-0.26334374098391	1.65116861384655	-3.05046884821711	0.00236449956336697	0.0224952090262211	-2.37022705364487
1980	ENSG00000176393	RNPEP	arginyl aminopeptidase	0.143387793991572	3.13905132904018	3.07761677796264	0.00216180640001063	0.0209966272979626	-2.37309752879981
1981	ENSG00000144821	MYH15	myosin heavy chain 15	-0.197487674728236	2.96600870541877	-3.08353576358309	0.00211978915021301	0.020683411186103	-2.37371030621054
1982	ENSG00000261786	NA	NA	-0.205492451294169	3.99652115099416	-3.14541086941275	0.00172333587667981	0.0176653515147986	-2.37459509197524
1983	ENSG00000238098	ABCA17P	ATP binding cassette subfamily A member 17, pseudogene	0.195352514212967	2.61068026152427	3.0757134627749	0.00217547921240372	0.0210671319994013	-2.37588480206661
1984	ENSG00000184925	LCN12	lipocalin 12	-0.373676651352898	0.352072197435754	-2.93826058065559	0.00340079647810703	0.0296254678989479	-2.37690094825303
1985	ENSG00000185303	SFTPA2	surfactant protein A2	0.475352128344938	-0.988206783118065	2.88231887324514	0.00405928217496505	0.0339938772359152	-2.37706241312835
1986	ENSG00000139780	METTL21C	methyltransferase 21C, AARS1 lysine	0.392932906604898	0.471017679811286	2.93980167747152	0.00338412096919059	0.0295409112180009	-2.3787589400034
1987	ENSG00000158806	NPM2	nucleophosmin/nucleoplasmin 2	-0.174561114736862	5.03448578959359	-3.1690955923236	0.00159058032866297	0.0165775042979424	-2.38169566252854
1988	ENSG00000159231	CBR3	carbonyl reductase 3	0.266170554115178	1.17768686469448	2.96257950108763	0.00314619856477186	0.0278079591142358	-2.38363951626039
1989	ENSG00000128487	SPECC1	sperm antigen with calponin homology and coiled-coil domains 1	-0.107985078883358	7.40906833683618	-3.2102835401483	0.00138195621815178	0.0147939459448736	-2.3839490524549
1990	ENSG00000138496	PARP9	poly(ADP-ribose) polymerase family member 9	0.222608289338226	3.71814039376034	3.1343029585009	0.00178904997838982	0.0181090455413461	-2.3850854254342
1991	ENSG00000279113	NA	NA	-0.234843547973724	1.03260039652934	-2.96446419722709	0.00312721332288421	0.0276786702651563	-2.3863630518445
1992	ENSG00000168004	PLAAT5	phospholipase A and acyltransferase 5	0.198937903753801	2.56197798162683	3.03926712214063	0.00245310410050975	0.0231303076394427	-2.38789921319744
1993	ENSG00000225660	NA	NA	-0.393670127696011	-1.05029262510869	-2.89618603816161	0.00388604333372648	0.0328411468159817	-2.38917255929672
1994	ENSG00000262619	LINC00621	long intergenic non-protein coding RNA 621	-0.245831037289414	0.330635072573694	-2.91304493525545	0.00368450525110963	0.0314878537716419	-2.39005293412474
1995	ENSG00000175354	PTPN2	protein tyrosine phosphatase non-receptor type 2	0.109339358679056	4.91342648058856	3.16914313286081	0.00159032361471734	0.0165775042979424	-2.39134824569942
1996	ENSG00000166839	ANKDD1A	ankyrin repeat and death domain containing 1A	-0.16333459510168	3.96053768437578	-3.12970572900489	0.00181691618040279	0.0183341932152984	-2.39686728751368
1997	ENSG00000108829	LRRC59	leucine rich repeat containing 59	0.0910275405270315	5.29187566750793	3.16411040827203	0.00161771295138893	0.0168270403939233	-2.40203309736555
1998	ENSG00000267904	NA	NA	-0.211402539392532	1.52053539606982	-3.00124468544527	0.00277704751316273	0.0252719280854006	-2.40469372228683
1999	ENSG00000171316	CHD7	chromodomain helicase DNA binding protein 7	-0.132566087828075	5.15510958296677	-3.16899691154773	0.00159111331658987	0.0165775042979424	-2.40478291539059
[truncated: 17,059 more rows]
