# Supplementary material for: Reported race-associated differences in control and schizophrenia post-mortem brain transcriptomes implicate stress-related and neuroimmune pathways
Source: Front Mol Neurosci. 2024 Nov 18;17:1450664. doi: 10.3389/fnmol.2024.1450664 (PMC11609921; doi:10.3389/fnmol.2024.1450664)
Supplement: Supplementary file 4 [file Data_Sheet_3.CSV]

	...1	ensembl_gene_id	gene	name	logFC	AveExpr	t	P.Value	adj.P.Val	B	lead_variant	distance
1	542	ENSG00000105928	GSDME	gasdermin E	0.256094412469944	4.59020269242983	4.98665422032063	7.62115487039641e-07	2.81451021725337e-05	4.85898650749279	rs146678232	0
2	1156	ENSG00000137872	SEMA6D	semaphorin 6D	0.139501246547545	6.40562084938458	3.86916502202673	0.00011860661389993	0.00209081187278184	-0.0607844844862813	rs281299	0
3	1555	ENSG00000213593	TMX2	thioredoxin related transmembrane protein 2	0.106775030926494	5.62128572378012	3.48158606159244	0.00052700824258673	0.00706235518335635	-1.40332625679986	rs7129727	0
4	1621	ENSG00000167491	GATAD2A	GATA zinc finger domain containing 2A	-0.173433482477422	4.35526675681431	-3.38724491728284	0.00074241915016392	0.00924071804410437	-1.59695027440664	rs2905432	12340
5	1975	ENSG00000051825	MPHOSPH9	M-phase phosphoprotein 9	-0.103632832396671	6.09673884405631	-3.20504133757276	0.00140702713022854	0.0150004578936905	-2.36756995151816	rs2851447	0
6	2042	ENSG00000178538	CA8	carbonic anhydrase 8	0.180430404000147	4.82757870985286	3.12692969901751	0.00183393611368109	0.0184809553581739	-2.5065288044934	rs1473594	401445
7	2916	ENSG00000184588	PDE4B	phosphodiesterase 4B	0.087130180765568	7.02351013898247	2.73213612032073	0.00643901813661216	0.0480618604039488	-3.7772487747751	rs12129719	0
8	3345	ENSG00000131374	TBC1D5	TBC1 domain family member 5	-0.0594210495702985	7.1677892676602	-2.57511031002101	0.0102093745375521	0.0670168243842899	-4.1923332429957	rs11409090	0
9	3555	ENSG00000132164	SLC6A11	solute carrier family 6 member 11	0.170904712754211	4.857609637985	2.44372476278708	0.014763609326151	0.087834948273223	-4.37596895409863	rs6800435	53335
10	3645	ENSG00000166501	PRKCB	protein kinase C beta	-0.100188161272094	9.49040441190392	-2.486722495056	0.0131068301007099	0.0806209665587887	-4.44478922023972	rs198160	8793
11	3966	ENSG00000183715	OPCML	opioid binding protein/cell adhesion molecule like	0.0872115218418594	7.83882441266605	2.38565094788075	0.0172936437127211	0.0977016527096392	-4.66445797775419	rs2917569	0
