# Supplementary material for: Reported race-associated differences in control and schizophrenia post-mortem brain transcriptomes implicate stress-related and neuroimmune pathways
Source: Front Mol Neurosci. 2024 Nov 18;17:1450664. doi: 10.3389/fnmol.2024.1450664 (PMC11609921; doi:10.3389/fnmol.2024.1450664)
Supplement: Supplementary file 5 [file Data_Sheet_4.CSV]

	ensembl_gene_id	symbol	name	logFC	AveExpr	t	P.Value	adj.P.Val	B
1	ENSG00000064300	NGFR	nerve growth factor receptor	0.176383122986128	-0.220275988030649	4.09108380584919	4.75366185792084e-05	0.452928901822697	1.77450877407453
2	ENSG00000279561	NA	NA	0.0878241864263131	3.56234434846891	4.1294942053723	4.03986393325038e-05	0.452928901822697	1.57950763476844
3	ENSG00000197258	EIF4BP6	eukaryotic translation initiation factor 4B pseudogene 6	0.0940343194854899	1.202520102634	3.95806994628037	8.26645399333072e-05	0.525085157656367	1.20086757592443
4	ENSG00000224165	DNAJC27-AS1	DNAJC27 antisense RNA 1	-0.0553905855884754	2.42727103968542	-3.87005188148382	0.000118184355751304	0.563030270799211	0.723554974465604
5	ENSG00000182366	FAM87A	family with sequence similarity 87 member A	0.098767365046706	1.06831198584368	3.73992102271978	0.000197959200317653	0.628718420208867	0.41942479786354
6	ENSG00000260947	NA	NA	-0.0587453953906307	2.74768743344755	-3.7630677538809	0.000180804641437811	0.628718420208867	0.343579794564462
7	ENSG00000132031	MATN3	matrilin 3	0.107441120984179	0.588522952965829	3.58954617165681	0.000352580136059159	0.728647605338551	-0.0954661909452614
8	ENSG00000196656	NA	NA	-0.0973887077821068	0.373194065645347	-3.57455368093895	0.000373052319640404	0.728647605338551	-0.110067793135458
9	ENSG00000262202	NA	NA	0.232037867031187	-0.88144994061524	3.53684506449209	0.000429571378463953	0.744173835273553	-0.158614581915237
10	ENSG00000251364	NA	NA	-0.0521342613950725	1.29505778761385	-3.56798247055277	0.000382371749233077	0.728647605338551	-0.299834308197297
11	ENSG00000183281	PLGLB1	plasminogen like B1	0.0976245721438115	0.501972154025984	3.42787974417059	0.000641162347452476	0.814532646203626	-0.62194131173985
12	ENSG00000108381	ASPA	aspartoacylase	-0.0497081010141571	5.28356841192434	-3.57898476355786	0.000366888631182641	0.728647605338551	-0.63751393151589
13	ENSG00000271964	NA	NA	0.063933062853092	-0.00937865841987013	3.39396704324056	0.000724700948436845	0.863118829588282	-0.694477997466307
14	ENSG00000140749	IGSF6	immunoglobulin superfamily member 6	-0.0724925343600787	2.24136062680557	-3.45141110432358	0.000588568912803453	0.814532646203626	-0.767685436358945
15	ENSG00000235098	ANKRD65	ankyrin repeat domain 65	0.0909796157987373	2.67126182684024	3.43868680891854	0.000616486587289551	0.814532646203626	-0.780037195929108
16	ENSG00000245768	NA	NA	-0.0631121356280062	-0.340031809122474	-3.30049800115554	0.00101029524263466	0.982165927754877	-0.943544420085963
17	ENSG00000147642	SYBU	syntabulin	0.0233751674420588	6.84761673775515	3.50221512721834	0.000488441340760945	0.775644849128381	-0.963863837968986
18	ENSG00000159625	DRC7	dynein regulatory complex subunit 7	-0.0987371706800695	-1.08317158321512	-3.25657698238834	0.0011778159651891	0.999293570181447	-1.01356139905813
19	ENSG00000203865	ATP1A1-AS1	ATP1A1 antisense RNA 1	-0.0443484679847158	1.20633186222406	-3.31268105891426	0.000967906832820364	0.982165927754877	-1.07442831071714
20	ENSG00000236671	PRKG1-AS1	PRKG1 antisense RNA 1	-0.062034682140112	0.0765696681380331	-3.2120854164686	0.00137343449078129	0.999293570181447	-1.25665878178105
21	ENSG00000248508	SRP14-DT	SRP14 divergent transcript	-0.0500582463980924	2.48838525009418	-3.28083352017587	0.00108236169620342	0.982165927754877	-1.31840998520877
22	ENSG00000160282	FTCD	formimidoyltransferase cyclodeaminase	0.113842834950969	1.07924808464288	3.2412042744106	0.0012422845673677	0.999293570181447	-1.31906300324176
23	ENSG00000125378	BMP4	bone morphogenetic protein 4	0.082229913375495	0.804495644960497	3.18397934483593	0.00151205089929102	0.999293570181447	-1.3915113314665
24	ENSG00000245888	NSMCE1-DT	NSMCE1 divergent transcript	-0.0731327179532029	-0.468537842214805	-3.11351969489557	0.00191823948288856	0.999293570181447	-1.48386879148706
25	ENSG00000073417	PDE8A	phosphodiesterase 8A	-0.0259289509314897	5.96982842216599	-3.33502397328898	0.000894428171423018	0.982165927754877	-1.50580987055921
26	ENSG00000123130	ACOT9	acyl-CoA thioesterase 9	0.0276680354668366	4.66414077019405	3.29295043821278	0.00103741245411496	0.982165927754877	-1.52959981631183
27	ENSG00000280106	NA	NA	0.0655347413694879	0.542407275537361	3.11206677410106	0.00192758438213578	0.999293570181447	-1.5718515986828
28	ENSG00000247081	BAALC-AS1	BAALC antisense RNA 1	0.0722136120780338	2.9376920000951	3.22327284214191	0.00132160265904197	0.999293570181447	-1.6065200397367
29	ENSG00000225526	MKRN2OS	MKRN2 opposite strand	-0.0540931729495098	1.02316181326144	-3.13419076412563	0.00178972533482658	0.999293570181447	-1.61919991800013
30	ENSG00000275910	NA	NA	0.114424213457508	0.0482653389472605	3.08813353110466	0.00208767013203457	0.999293570181447	-1.64775510223843
31	ENSG00000255121	CENATAC-DT	CENATAC divergent transcript	-0.0673350201894142	0.0157930623010282	-3.06200978867543	0.00227629085644778	0.999293570181447	-1.65364319009628
32	ENSG00000226913	BSN-DT	BSN divergent transcript	-0.0610663695364011	0.396945985481065	-3.06390441105884	0.00226210208859029	0.999293570181447	-1.69260656067255
33	ENSG00000237585	LINC00407	long intergenic non-protein coding RNA 407	-0.0721538087001493	-0.528285556014856	-3.04008227721675	0.0024465550148398	0.999293570181447	-1.70195254527321
34	ENSG00000272156	NA	NA	-0.068465878765842	-0.562607752808001	-3.02019637436183	0.00261098330291837	0.999293570181447	-1.75066254398008
35	ENSG00000285804	NA	NA	-0.0631137770348465	0.220006437877971	-3.05176964606215	0.00235440291717209	0.999293570181447	-1.75532372206246
36	ENSG00000283078	NA	NA	-0.049541689073247	1.03753038747848	-3.04424205532979	0.00241338365491526	0.999293570181447	-1.79527696847601
37	ENSG00000235159	NA	NA	-0.0544991744379902	0.627254107901055	-3.06230717923709	0.00227405831629533	0.999293570181447	-1.8152018946733
38	ENSG00000253284	NA	NA	0.0331023183983348	3.06044256925708	3.12853532193574	0.00182407417379068	0.999293570181447	-1.88852055418386
39	ENSG00000263316	NA	NA	-0.0500632310263323	0.400086731021144	-3.01556872805047	0.00265067165512645	0.999293570181447	-1.89033705959085
40	ENSG00000100058	CRYBB2P1	crystallin beta B2 pseudogene 1	-0.0495563276718525	3.37679328499723	-3.11896206012627	0.00188360456700377	0.999293570181447	-1.8903408045699
41	ENSG00000268543	NA	NA	-0.0558478219523801	-0.213201777197656	-2.97411003607081	0.00303167547844683	0.999293570181447	-1.89749462848253
42	ENSG00000235823	OLMALINC	oligodendrocyte maturation-associated long intergenic non-coding RNA	-0.0610402108977868	3.93506259115372	-3.12375069204964	0.00185360694328097	0.999293570181447	-1.93925120565831
43	ENSG00000204706	MAMDC2-AS1	MAMDC2 antisense RNA 1	0.036360372355638	1.77481535821805	3.06136827111046	0.00228111364421412	0.999293570181447	-1.94368750541607
44	ENSG00000121289	CEP89	centrosomal protein 89	-0.0274139600387033	4.08332619794855	-3.12362898404198	0.00185436388541967	0.999293570181447	-1.99601796075511
45	ENSG00000198682	PAPSS2	3'-phosphoadenosine 5'-phosphosulfate synthase 2	0.0418182981464917	3.14577789526495	3.08705435113114	0.00209516862376766	0.999293570181447	-2.02376701756615
46	ENSG00000227258	SMIM2-AS1	SMIM2 antisense RNA 1	-0.0695309531525999	0.0617391450179844	-2.92832721073835	0.00351009188850327	0.999293570181447	-2.03147932094725
47	ENSG00000275450	NA	NA	0.104705205821887	-0.89282562752826	2.89015741375228	0.00396051336699639	0.999293570181447	-2.04474013631916
48	ENSG00000278231	NA	NA	0.0781870471049239	-1.21738893309435	2.89002024311012	0.00396222280789979	0.999293570181447	-2.06353160854295
49	ENSG00000119900	OGFRL1	opioid growth factor receptor like 1	0.0406425201206937	8.45506507350847	3.16870087856041	0.00159271321847902	0.999293570181447	-2.09212074060905
50	ENSG00000269473	ZNF132-DT	ZNF132 divergent transcript	-0.0626610884016185	0.0373269076223787	-2.90361242551036	0.00379605997729265	0.999293570181447	-2.12227141467142
51	ENSG00000245750	DRAIC	downregulated RNA in cancer, inhibitor of cell invasion and migration	-0.0406389525097646	1.56594144125161	-2.96170686782884	0.00315502452879986	0.999293570181447	-2.13669480296594
52	ENSG00000253636	NA	NA	-0.0412959484105142	1.42524766388663	-2.96847775547673	0.00308713152749447	0.999293570181447	-2.14495033607282
53	ENSG00000263327	TAPT1-AS1	TAPT1 antisense RNA 1 (head to head)	-0.0391619818375379	3.48609861498564	-3.02209440304929	0.00259486313121183	0.999293570181447	-2.23470370199303
54	ENSG00000106609	TMEM248	transmembrane protein 248	0.0209064651069795	6.74096147677315	3.10861445315416	0.0019499572766438	0.999293570181447	-2.23992067243289
55	ENSG00000285280	NA	NA	0.0723096649425786	0.201411646027316	2.86647956311844	0.00426573156027506	0.999293570181447	-2.26219745040373
56	ENSG00000260296	NA	NA	0.0496561897985346	1.19083548564009	2.89992108805317	0.00384054695537651	0.999293570181447	-2.29109627091476
57	ENSG00000250198	LINC02199	long intergenic non-protein coding RNA 2199	-0.0597221108280693	0.846585277163211	-2.89124296326303	0.00394700873839223	0.999293570181447	-2.29450227974642
58	ENSG00000254682	NA	NA	0.0762885937548003	0.33403962861823	2.84464147228338	0.00456602072335931	0.999293570181447	-2.29621482213238
59	ENSG00000224635	NA	NA	-0.104004831216462	-0.975815861786164	-2.80830415837434	0.00510844539330858	0.999293570181447	-2.29671681257298
60	ENSG00000213988	ZNF90	zinc finger protein 90	-0.0592174848996737	-0.108824362181274	-2.81849818300867	0.00495066822923027	0.999293570181447	-2.33618766078722
61	ENSG00000232454	NA	NA	0.0578449788725552	-0.590137225265496	2.8086026782617	0.0051037610946096	0.999293570181447	-2.3445614602148
62	ENSG00000280321	NA	NA	-0.0758133749409627	-1.09301575519592	-2.78629978216954	0.00546464382628869	0.999293570181447	-2.36424760298098
63	ENSG00000109685	NSD2	nuclear receptor binding SET domain protein 2	-0.0121043254635573	7.06028547240556	-3.06620530597359	0.00224497994504355	0.999293570181447	-2.37865147363078
64	ENSG00000261819	NA	NA	0.106914145389226	0.117945005436978	2.8251893927117	0.00484951996227476	0.999293570181447	-2.406567752378
65	ENSG00000124198	ARFGEF2	ADP ribosylation factor guanine nucleotide exchange factor 2	0.0221968395900967	7.6398229677888	3.05835843403355	0.00230386641164091	0.999293570181447	-2.41412132990024
66	ENSG00000262074	SNORD3B-2	small nucleolar RNA, C/D box 3B-2	0.174777504913306	-0.510434410973893	2.7750616880576	0.00565509603419842	0.999293570181447	-2.43362435490262
67	ENSG00000165879	FRAT1	FRAT regulator of WNT signaling pathway 1	0.0490496023889665	1.6842681654304	2.85630941528214	0.00440327192856842	0.999293570181447	-2.44563990116618
68	ENSG00000248708	LINC02144	long intergenic non-protein coding RNA 2144	-0.0866768327505927	-1.08206605322676	-2.70419949373684	0.00700051243260442	0.999293570181447	-2.51278285842806
69	ENSG00000254427	LINC02696	long intergenic non-protein coding RNA 2696	-0.0748551692897007	0.203241599128523	-2.76116087768028	0.00589896342796084	0.999293570181447	-2.51486665644781
70	ENSG00000227383	RPL35AP2	ribosomal protein L35a pseudogene 2	-0.0619769049266345	-0.781677406429057	-2.72397523326993	0.00659869127470922	0.999293570181447	-2.54210599882384
71	ENSG00000107551	RASSF4	Ras association domain family member 4	0.0348235955238678	5.55537263693548	2.98997673097547	0.00288030957345316	0.999293570181447	-2.55633930946526
72	ENSG00000188818	ZDHHC11	zinc finger DHHC-type containing 11	-0.099558464139464	2.44115882777861	-2.87765176544555	0.00411914839032511	0.999293570181447	-2.5675282907955
73	ENSG00000131781	FMO5	flavin containing dimethylaniline monoxygenase 5	0.0364952161770925	2.83642924245329	2.90258078611221	0.00380844552949072	0.999293570181447	-2.57670465818301
74	ENSG00000271105	SCML2P2	SCML2 pseudogene 2	-0.056074496039581	0.131100122798946	-2.72182301817245	0.00664139102893445	0.999293570181447	-2.62725751886472
75	ENSG00000119138	KLF9	Kruppel like factor 9	0.033989009681344	7.14909073063061	2.98123959704448	0.00296278303080061	0.999293570181447	-2.62918944167711
76	ENSG00000255583	NA	NA	0.0861233703897246	0.294286966921065	2.70240897047503	0.00703795933650856	0.999293570181447	-2.64151746171249
77	ENSG00000224525	NA	NA	-0.127623377554441	-1.49114110605252	-2.66018734575176	0.00797484747283323	0.999293570181447	-2.64705467107026
78	ENSG00000132640	BTBD3	BTB domain containing 3	0.0257425005049832	7.75731912035764	2.9745348221074	0.0030275301360741	0.999293570181447	-2.66125139239553
79	ENSG00000153250	RBMS1	RNA binding motif single stranded interacting protein 1	0.0250681239253867	4.66382996260396	2.92193770495305	0.00358207730698611	0.999293570181447	-2.66609413347413
80	ENSG00000230269	LINC02525	long intergenic non-protein coding RNA 2525	-0.0859757044936855	-0.364350175690093	-2.67757587843999	0.00757622556208812	0.999293570181447	-2.68333032988226
81	ENSG00000274512	TBC1D3L	TBC1 domain family member 3L	0.177459026447861	-1.09201486892847	2.65667217758436	0.00805768118283938	0.999293570181447	-2.69789469567224
82	ENSG00000198482	ZNF808	zinc finger protein 808	-0.0245779860458455	4.92307589976663	-2.91238722843134	0.00369218575331199	0.999293570181447	-2.71511562615339
83	ENSG00000160183	TMPRSS3	transmembrane serine protease 3	0.0884690201173907	-0.286350948312714	2.67452465990146	0.00764485116078943	0.999293570181447	-2.72807484648862
84	ENSG00000262503	NA	NA	-0.0407565903337956	0.454824828868485	-2.70751919932386	0.00693155835196817	0.999293570181447	-2.72846684888497
85	ENSG00000224957	LINC01266	long intergenic non-protein coding RNA 1266	-0.080969678136156	0.858922348696071	-2.69779645194911	0.00713525682366408	0.999293570181447	-2.75047575868958
86	ENSG00000177842	ZNF620	zinc finger protein 620	0.0269224682484619	2.83427408285563	2.78976582067826	0.00540708643297383	0.999293570181447	-2.78275160475103
87	ENSG00000175773	ZBTB44-DT	ZBTB44 divergent transcript	-0.0653208888781136	-0.761626973423775	-2.61293423190945	0.00915482680702307	0.999293570181447	-2.78736816410855
88	ENSG00000273035	NA	NA	0.0470768406444497	0.597053721600071	2.68480876767199	0.00741575481218287	0.999293570181447	-2.79256275597023
89	ENSG00000272865	NA	NA	-0.146478400673489	-0.389189438061096	-2.64679315391648	0.00829462503773624	0.999293570181447	-2.79332558773121
90	ENSG00000152056	AP1S3	adaptor related protein complex 1 subunit sigma 3	-0.0381653394043857	1.10239212293569	-2.69749955905467	0.00714156079851339	0.999293570181447	-2.79403448073202
91	ENSG00000103710	RASL12	RAS like family 12	0.058864218813414	2.83624183815111	2.80124935113542	0.00522028709288172	0.999293570181447	-2.80425723248574
92	ENSG00000273173	SNURF	SNRPN upstream open reading frame	0.0606036289847553	2.26061251766985	2.75747586078298	0.0059651841745875	0.999293570181447	-2.80804064276332
93	ENSG00000284879	NA	NA	-0.0610240922067281	0.293913095981209	-2.65368883959063	0.00812858710238948	0.999293570181447	-2.81364325455991
94	ENSG00000277130	NA	NA	0.0447593290971868	0.919831013517965	2.67702798351084	0.00758850746995928	0.999293570181447	-2.82510757308213
95	ENSG00000257818	C1GALT1P1	C1GALT1 pseudogene 1	0.0507195346801005	1.06398830317809	2.69799547690788	0.00713103369732651	0.999293570181447	-2.82898437488495
96	ENSG00000047346	FAM214A	family with sequence similarity 214 member A	0.0279425905028787	5.72219331909531	2.89454429328272	0.00390619607143361	0.999293570181447	-2.8292659781566
97	ENSG00000151651	ADAM8	ADAM metallopeptidase domain 8	-0.0608424216509717	0.496890418683384	-2.67221864571259	0.00769708607026982	0.999293570181447	-2.82978774898746
98	ENSG00000166387	PPFIBP2	PPFIA binding protein 2	-0.0337771524865831	3.65140106722483	-2.81761774707446	0.00496411879249168	0.999293570181447	-2.83580718878669
99	ENSG00000286220	NA	NA	-0.0598656582248514	0.566952891023665	-2.67102462243917	0.0077242583505512	0.999293570181447	-2.84438206148657
100	ENSG00000180447	GAS1	growth arrest specific 1	0.0537042685466858	2.34491264017942	2.733565231352	0.00641141775971434	0.999293570181447	-2.84504474677787
101	ENSG00000127377	CRYGN	crystallin gamma N	-0.0862039356290635	-1.0923905069411	-2.56657786337244	0.0104617438898515	0.999293570181447	-2.85305110692265
102	ENSG00000185885	IFITM1	interferon induced transmembrane protein 1	0.0774942765412837	2.41571097619203	2.75968083657324	0.00592547997757997	0.999293570181447	-2.85852174798717
103	ENSG00000267213	DPY19L3-DT	DPY19L3 divergent transcript	-0.0676519834187141	-0.570262823047427	-2.58775807499459	0.00984527105594463	0.999293570181447	-2.85853884409017
104	ENSG00000259577	CERNA1	competing endogenous lncRNA 1 for miR-4707-5p and miR-4767	0.047040172546437	1.58875728763262	2.6692280950804	0.00776530406842492	0.999293570181447	-2.87791792886343
105	ENSG00000159263	SIM2	SIM bHLH transcription factor 2	-0.0519745942573269	0.730859673212884	-2.68768418371152	0.00735281333578034	0.999293570181447	-2.89572178487432
106	ENSG00000271401	NA	NA	-0.0546641233040026	-0.0307229718241953	-2.61502528134545	0.00909947666015169	0.999293570181447	-2.89588510934708
107	ENSG00000251621	NA	NA	0.0441773577870957	1.2131531322011	2.6531761060264	0.00814082959840337	0.999293570181447	-2.90581575858399
108	ENSG00000253161	LINC01605	long intergenic non-protein coding RNA 1605	-0.0619736611933244	0.0421193030918009	-2.58271305368249	0.00998909369084457	0.999293570181447	-2.91187027482182
109	ENSG00000259755	NA	NA	-0.0804890849590801	-1.18066247207782	-2.53540827506271	0.0114315836761475	0.999293570181447	-2.91269912226954
110	ENSG00000103599	IQCH	IQ motif containing H	-0.0273572700625432	2.33676403414398	-2.72008960406668	0.00667596260997716	0.999293570181447	-2.91993828089931
111	ENSG00000261114	NA	NA	0.0733846749489209	-0.74764829892645	2.55625704525343	0.0107744304748537	0.999293570181447	-2.9200355862035
112	ENSG00000167705	RILP	Rab interacting lysosomal protein	0.042550346823318	2.55111299106804	2.7106174364842	0.00686775655676135	0.999293570181447	-2.92284946932939
113	ENSG00000258162	NA	NA	-0.030996357129901	2.174296883314	-2.76251613720289	0.00587477651694735	0.999293570181447	-2.92446454467106
114	ENSG00000276900	NA	NA	-0.0395432161168468	0.711883996177755	-2.60275241783946	0.00942866568688467	0.999293570181447	-2.961414710866
115	ENSG00000223509	NA	NA	-0.0471243590937369	3.49074129013404	-2.7676132901551	0.00578460900198823	0.999293570181447	-2.9640653986281
116	ENSG00000214264	KCTD9P4	potassium channel tetramerization domain containing 9 pseudogene 4	0.0472271973544768	-0.226658902984405	2.57725384978417	0.0101468334314753	0.999293570181447	-2.97361424259504
117	ENSG00000278784	NA	NA	-0.0386720114949272	0.844392640945005	-2.61074749910811	0.00921303161948853	0.999293570181447	-2.98797742039399
118	ENSG00000013297	CLDN11	claudin 11	0.0527298977819735	5.52778901401232	2.83107239479628	0.00476214069748852	0.999293570181447	-2.99047333547182
119	ENSG00000148660	CAMK2G	calcium/calmodulin dependent protein kinase II gamma	0.0213143838839096	7.74510643704257	2.85866207385725	0.00437110142524785	0.999293570181447	-2.9954560152168
120	ENSG00000237684	RPSAP35	ribosomal protein SA pseudogene 35	0.0665518353782805	-0.129865920951351	2.58034535986975	0.0100572357473944	0.999293570181447	-3.01225727224131
121	ENSG00000109063	MYH3	myosin heavy chain 3	-0.0474364331280163	1.16650179562755	-2.62592581371097	0.00881575843123141	0.999293570181447	-3.02741816231613
122	ENSG00000080819	CPOX	coproporphyrinogen oxidase	0.03122871636226	4.92197126386702	2.79802315414788	0.00527216764395831	0.999293570181447	-3.03241204381128
123	ENSG00000245498	MSANTD2-AS1	MSANTD2 antisense RNA 1	-0.0440655852849613	1.7617900868389	-2.6335649107545	0.00862167500343121	0.999293570181447	-3.03254437742897
124	ENSG00000101447	FAM83D	family with sequence similarity 83 member D	0.0571740093575637	0.721876905904218	2.5738986656322	0.0102448780534603	0.999293570181447	-3.03445442033614
125	ENSG00000083828	ZNF586	zinc finger protein 586	-0.0274418030156609	4.00483946725938	-2.77313954141651	0.00568826504530783	0.999293570181447	-3.0355782764922
126	ENSG00000107672	NSMCE4A	NSE4 homolog A, SMC5-SMC6 complex component	0.0249131314122193	3.95823423987438	2.7515329975224	0.00607339406285496	0.999293570181447	-3.04531486464884
127	ENSG00000239381	NA	NA	-0.0402340390733984	0.556140046130826	-2.59860372894746	0.00954232749845471	0.999293570181447	-3.0488567606369
128	ENSG00000271590	NA	NA	0.0604412870681602	-0.869463810442336	2.51272298288459	0.0121869034848176	0.999293570181447	-3.0566974394559
129	ENSG00000267733	NA	NA	0.0739261101640664	-0.520324136459171	2.53035230816763	0.0115962226724297	0.999293570181447	-3.05849682513131
130	ENSG00000237505	PKN2-AS1	PKN2 antisense RNA 1	-0.0366713705322017	2.4596813192747	-2.67790208383015	0.0075689216498065	0.999293570181447	-3.06281092906222
131	ENSG00000174226	SNX31	sorting nexin 31	-0.0824276134099855	0.636628852391509	-2.58469001924504	0.00993251274746545	0.999293570181447	-3.06342395662182
132	ENSG00000156486	KCNS2	potassium voltage-gated channel modifier subfamily S member 2	0.0345764656715279	5.59992941198801	2.80077879572602	0.00522782520418657	0.999293570181447	-3.07009623679894
133	ENSG00000265043	NA	NA	-0.0615015274171618	-0.52916665032495	-2.51025122934022	0.0122718216879946	0.999293570181447	-3.07438812940984
134	ENSG00000042062	RIPOR3	RIPOR family member 3	-0.0547032704805644	0.875885334972707	-2.61468676465533	0.00910841685071924	0.999293570181447	-3.07913340350956
135	ENSG00000247137	ANKRD42-DT	ANKRD42 divergent transcript	-0.0335943066062538	2.24633598446046	-2.65796557096229	0.00802711349336376	0.999293570181447	-3.08061141999877
136	ENSG00000280063	NA	NA	-0.0672780946788155	-0.384987808165926	-2.51580290623041	0.0120818216656375	0.999293570181447	-3.11616902466903
137	ENSG00000249898	MCPH1-AS1	MCPH1 antisense RNA 1	-0.0409273081579569	1.77622387944876	-2.60537589066911	0.00935741629260904	0.999293570181447	-3.1191441960501
138	ENSG00000184451	CCR10	C-C motif chemokine receptor 10	0.0516863542289729	0.175057513709065	2.50698391606785	0.0123848775853534	0.999293570181447	-3.12067135369875
139	ENSG00000231535	LINC00278	long intergenic non-protein coding RNA 278	0.0565986395560345	-2.23325613412531	2.46818132815613	0.0137999097316163	0.999293570181447	-3.12214616181006
140	ENSG00000264589	MAPT-AS1	MAPT antisense RNA 1	-0.0437295129480486	1.88883755290961	-2.63504186620507	0.00858459514043332	0.999293570181447	-3.12318598865893
141	ENSG00000215374	FAM66B	family with sequence similarity 66 member B	0.0783187308737298	2.72787558527087	2.66169767616039	0.00793949233870824	0.999293570181447	-3.12723109552971
142	ENSG00000261777	DDX19A-DT	DDX19A divergent transcript	-0.0598895723575772	-0.625972494208642	-2.47657371408623	0.0134822779556603	0.999293570181447	-3.13822556067435
143	ENSG00000246898	LINC00920	long intergenic non-protein coding RNA 920	-0.0951527145540692	-0.865199689690227	-2.463990667924	0.0139609809501447	0.999293570181447	-3.14906450908183
144	ENSG00000182107	TMEM30B	transmembrane protein 30B	0.0955550443434353	-0.790768029135301	2.45302163671781	0.0143904826575162	0.999293570181447	-3.15355088245917
145	ENSG00000136048	DRAM1	DNA damage regulated autophagy modulator 1	0.0357862521371268	1.49664868279789	2.58770270439226	0.00984683946497502	0.999293570181447	-3.15525334255092
146	ENSG00000184564	SLITRK6	SLIT and NTRK like family member 6	-0.0895076908605197	-0.963247026099972	-2.43741060763456	0.0150218727570326	0.999293570181447	-3.16854550518795
147	ENSG00000234473	ZNF101P2	zinc finger protein 101 pseudogene 2	0.0587524191801999	0.281437966686175	2.50993081421413	0.0122828680640348	0.999293570181447	-3.17689779331144
148	ENSG00000274642	NA	NA	0.073301139480999	2.27094353026468	2.61051642806453	0.00921920138595303	0.999293570181447	-3.18203742080055
149	ENSG00000220785	MTMR9LP	myotubularin related protein 9 like, pseudogene	-0.0446099683955302	1.1697457170897	-2.55667891493771	0.0107614878169917	0.999293570181447	-3.18326492514601
150	ENSG00000278997	NA	NA	-0.0589775718824804	-0.448147980486835	-2.49015659619651	0.0129819019017851	0.999293570181447	-3.18345584606402
151	ENSG00000158023	CFAP251	cilia and flagella associated protein 251	-0.0296022878168861	2.70890037757476	-2.63347252269517	0.00862399922191326	0.999293570181447	-3.18735635623613
152	ENSG00000245213	GALNT7-DT	GALNT7 divergent transcript	-0.048938541179716	1.31413898425546	-2.55531738502424	0.0108033084223156	0.999293570181447	-3.18894571294857
153	ENSG00000174977	NA	NA	0.0609337290409437	2.09085290670728	2.57382948131684	0.0102469086066592	0.999293570181447	-3.19369480621204
154	ENSG00000215126	CBWD6	COBW domain containing 6	0.046930865863385	3.43576719676039	2.67775585422133	0.0075721950259862	0.999293570181447	-3.19466252284665
155	ENSG00000214376	VSTM5	V-set and transmembrane domain containing 5	0.0313011035529763	2.57244232205441	2.60473193851156	0.00937486030744775	0.999293570181447	-3.19573469650876
156	ENSG00000228782	MRPL45P2	mitochondrial ribosomal protein L45 pseudogene 2	-0.0269042566495393	2.45904226101677	-2.62769584133015	0.00877044318193641	0.999293570181447	-3.19638191842277
157	ENSG00000286117	NA	NA	-0.0996693028276072	-0.614094811895666	-2.4365720938252	0.0150564681080482	0.999293570181447	-3.19813376143291
158	ENSG00000279456	NA	NA	0.0453233243306326	1.91930372736299	2.58222302932805	0.010003162646599	0.999293570181447	-3.19966173106769
159	ENSG00000176236	RPP38-DT	RPP38 divergent transcript	-0.0712968992642131	-0.801888115049089	-2.42416326655385	0.0155767124570517	0.999293570181447	-3.20048932366435
160	ENSG00000158987	RAPGEF6	Rap guanine nucleotide exchange factor 6	0.0247503494164114	4.72514760551886	2.73012798201537	0.00647798224963401	0.999293570181447	-3.21095891030078
161	ENSG00000121005	CRISPLD1	cysteine rich secretory protein LCCL domain containing 1	0.0571041072449221	3.44835599294822	2.66033908688094	0.00797128901138073	0.999293570181447	-3.21643498814455
162	ENSG00000134013	LOXL2	lysyl oxidase like 2	-0.0466985526993855	0.86633844795619	-2.53333630776579	0.0114988006973211	0.999293570181447	-3.21835140071345
163	ENSG00000269967	NA	NA	-0.0530709621600831	-0.0356846328985533	-2.47873305768902	0.013401606231276	0.999293570181447	-3.22682501445972
164	ENSG00000162981	LRATD1	LRAT domain containing 1	0.0286008352801566	6.53394481228577	2.76047272183837	0.00591127913176566	0.999293570181447	-3.22686069319761
165	ENSG00000259205	PRKXP1	PRKX pseudogene 1	-0.105955475722463	-1.21756407345895	-2.41080318369348	0.0161544952106938	0.999293570181447	-3.23890529980804
166	ENSG00000255542	NA	NA	-0.0660018143040951	-0.0899120290901018	-2.46287827642127	0.0140040148882703	0.999293570181447	-3.24456345866926
167	ENSG00000268257	AIRN	antisense of IGF2R non-protein coding RNA	-0.0805059283997521	-1.04765186059495	-2.40614226709049	0.016360461430778	0.999293570181447	-3.24610919957248
168	ENSG00000173250	GPR151	G protein-coupled receptor 151	0.049544000961846	0.0223596139596126	2.46046143720544	0.0140979172033948	0.999293570181447	-3.24851452429659
169	ENSG00000236700	LINC01010	long intergenic non-protein coding RNA 1010	0.0815576814022857	0.0375311508422946	2.4911359666378	0.01294646761416	0.999293570181447	-3.25408312605533
170	ENSG00000258738	BAZ1A-AS1	BAZ1A antisense RNA 1	0.0620864821520607	-0.332672830508731	2.42769258125343	0.0154271555656613	0.999293570181447	-3.25783266976983
171	ENSG00000021355	SERPINB1	serpin family B member 1	0.044227245792102	3.26656034501454	2.64543744619305	0.00832762387489891	0.999293570181447	-3.27115618557704
172	ENSG00000196391	ZNF774	zinc finger protein 774	-0.0332002731527005	3.53504965550819	-2.64137277684521	0.00842726712623808	0.999293570181447	-3.27197636529882
173	ENSG00000231875	NA	NA	0.044509106422155	0.313840046231665	2.47879650953427	0.0133992421886757	0.999293570181447	-3.27505220891395
174	ENSG00000270021	NA	NA	-0.0639003772793951	1.13172863003484	-2.48754205073313	0.0130769193266509	0.999293570181447	-3.28526474143763
175	ENSG00000280165	PCDH20	protocadherin 20	0.0838046681030252	-0.290296722354023	2.40001635187497	0.0166346799473147	0.999293570181447	-3.28873903495432
176	ENSG00000277977	NA	NA	-0.0529481474934855	-0.263632997428653	-2.41589960075227	0.0159319009249238	0.999293570181447	-3.29444123903082
177	ENSG00000231768	LINC01354	long intergenic non-protein coding RNA 1354	-0.0619293841633498	1.4104286412152	-2.53016295465858	0.0116024293965159	0.999293570181447	-3.29991768173252
178	ENSG00000167720	SRR	serine racemase	-0.0296646394181275	3.05085620129366	-2.56525062687084	0.010501496245924	0.999293570181447	-3.31094768717092
179	ENSG00000217512	NA	NA	-0.0603516608485624	-0.991886914826336	-2.38487291949892	0.0173299790599161	0.999293570181447	-3.3109488797497
180	ENSG00000260233	ZNRD2-DT	ZNRD2 divergent transcript	-0.0505801433345675	-0.0127504180158009	-2.43440216064168	0.0151463217093266	0.999293570181447	-3.31187664506034
181	ENSG00000238113	LINC01410	long intergenic non-protein coding RNA 1410	0.0577194480805838	1.71903183249246	2.60056573551747	0.00948842261523659	0.999293570181447	-3.3233472560505
182	ENSG00000239998	LILRA2	leukocyte immunoglobulin like receptor A2	0.07244267907785	-1.02502936448705	2.38470614879775	0.0173377762817235	0.999293570181447	-3.32652598234751
183	ENSG00000143375	CGN	cingulin	-0.038610446509595	1.92575705784064	-2.54089416646157	0.0112552995359706	0.999293570181447	-3.32733622056678
184	ENSG00000176381	PRR18	proline rich 18	0.0483057020201305	3.82392403956032	2.63171124632869	0.00866841533703358	0.999293570181447	-3.32830677264824
185	ENSG00000231551	PDE4DIPP6	PDE4DIP pseudogene 6	-0.0306349990619195	2.49507711132988	-2.61696264944493	0.0090484618189319	0.999293570181447	-3.34415007240081
186	ENSG00000206384	COL6A6	collagen type VI alpha 6 chain	-0.0477341520622749	1.77262390898085	-2.57231036348493	0.0102915851398472	0.999293570181447	-3.35148715802223
187	ENSG00000135723	FHOD1	formin homology 2 domain containing 1	-0.042349722992352	2.00517835254458	-2.53086894216321	0.0115793031966263	0.999293570181447	-3.35727573825357
188	ENSG00000135643	KCNMB4	potassium calcium-activated channel subfamily M regulatory beta subunit 4	0.0245523230427287	6.74604255017419	2.71832274982789	0.00671136787278816	0.999293570181447	-3.35944821414302
189	ENSG00000118689	FOXO3	forkhead box O3	0.0188322523970401	7.06498539644207	2.72162753499656	0.00664528170218324	0.999293570181447	-3.35969669931897
190	ENSG00000078401	EDN1	endothelin 1	0.080010180690435	2.1616047540062	2.5611064401844	0.0106264876417011	0.999293570181447	-3.36580491738806
191	ENSG00000259326	NA	NA	0.031666610248345	1.93423680304886	2.53500857596902	0.0114445231080377	0.999293570181447	-3.36622606000602
192	ENSG00000277462	ZNF670	zinc finger protein 670	0.0340718746417351	3.44679208671622	2.58933594257315	0.00980067054409951	0.999293570181447	-3.36718259978925
193	ENSG00000233608	TWIST2	twist family bHLH transcription factor 2	0.0888010352557362	-1.34902525393293	2.32020556334681	0.0205945058754214	0.999293570181447	-3.37114140651985
194	ENSG00000115457	IGFBP2	insulin like growth factor binding protein 2	0.0550226148788389	3.07199316304698	2.54734043223849	0.0110512487690201	0.999293570181447	-3.3888886493239
195	ENSG00000105707	HPN	hepsin	-0.047578959276278	0.800532031302415	-2.44954782709505	0.0145289161865265	0.999293570181447	-3.39549611469292
196	ENSG00000227331	RPL7AP22	ribosomal protein L7a pseudogene 22	0.0365324950700235	0.759759995666269	2.44977573365363	0.0145197980331437	0.999293570181447	-3.39883976133628
197	ENSG00000215067	ALOX12-AS1	ALOX12 antisense RNA 1	-0.0281174520434575	2.3728873425703	-2.53614029081336	0.011407919911334	0.999293570181447	-3.39921742737531
198	ENSG00000182541	LIMK2	LIM domain kinase 2	0.0438100286026686	3.88761611918068	2.63806613610148	0.00850911440965365	0.999293570181447	-3.40576290198837
199	ENSG00000280344	NA	NA	-0.0533911887567764	0.544542583632061	-2.43822573113452	0.0149883097112531	0.999293570181447	-3.40787393213623
200	ENSG00000286177	NA	NA	-0.0461306318759834	0.00823528200037912	-2.39437465537282	0.0168907919026447	0.999293570181447	-3.40941256628344
201	ENSG00000205808	PLPP6	phospholipid phosphatase 6	0.0247799798806209	3.44923348771378	2.5841675128774	0.0099474390496744	0.999293570181447	-3.41177321391121
202	ENSG00000273247	RAB33B-AS1	RAB33B antisense RNA 1	-0.0213179078177269	3.13981475991073	-2.58012107574536	0.0100637120858456	0.999293570181447	-3.41722810123863
203	ENSG00000271761	NA	NA	0.102323312666977	-0.0271096750303145	2.37668287558044	0.0177165577362405	0.999293570181447	-3.41935273064567
204	ENSG00000180953	ST20	suppressor of tumorigenicity 20	-0.0360895234464418	0.741061683618227	-2.41711655342736	0.0158791499034143	0.999293570181447	-3.42247776029893
205	ENSG00000256533	NA	NA	-0.0460807655622191	0.0301060918372292	-2.39662677204176	0.0167881412795753	0.999293570181447	-3.4294324889828
206	ENSG00000249839	NA	NA	0.0640174116106514	-0.33474907320134	2.34969618067751	0.0190444542394848	0.999293570181447	-3.43713179443868
207	ENSG00000108479	GALK1	galactokinase 1	0.0435491284033696	1.83911360361205	2.47668049382738	0.0134782786492336	0.999293570181447	-3.43745282357518
208	ENSG00000285569	NA	NA	-0.0497536913136712	0.249481771216274	-2.36588410261268	0.0182378337651536	0.999293570181447	-3.44031224156363
209	ENSG00000144407	PTH2R	parathyroid hormone 2 receptor	0.0408517651206972	3.54712636325912	2.56828176957027	0.0104109064923452	0.999293570181447	-3.44765776510891
210	ENSG00000167981	ZNF597	zinc finger protein 597	0.0254113113416322	3.68292961241753	2.57314043750699	0.0102671515769495	0.999293570181447	-3.45225340856615
211	ENSG00000245468	LINC02447	long intergenic non-protein coding RNA 2447	-0.0566563095622214	-0.438801654226426	-2.36123087400384	0.0184665702726198	0.999293570181447	-3.45245039519803
212	ENSG00000078579	FGF20	fibroblast growth factor 20	0.0703846588017676	-0.264545602185587	2.33562463565973	0.0197708372651888	0.999293570181447	-3.45418048987051
213	ENSG00000228223	HCG11	HLA complex group 11	0.0281601439301067	4.53489824068232	2.61863112605506	0.00900473266625018	0.999293570181447	-3.45697557932807
214	ENSG00000213903	LTB4R	leukotriene B4 receptor	0.0507912821850531	-0.106324190273289	2.36653384888299	0.0182060930793259	0.999293570181447	-3.47349752458027
215	ENSG00000146263	MMS22L	MMS22 like, DNA repair protein	0.0279083516252043	3.54560260109402	2.58395544926459	0.00995350272481875	0.999293570181447	-3.47442449412639
216	ENSG00000197471	SPN	sialophorin	-0.0605394445370518	0.0908698735053415	-2.3685025718686	0.0181102149088213	0.999293570181447	-3.49536990291869
217	ENSG00000228358	LINC02263	long intergenic non-protein coding RNA 2263	0.0561481792645775	2.0030442554561	2.45547763746472	0.0142933141151119	0.999293570181447	-3.49730940364858
218	ENSG00000224152	NA	NA	-0.0350197184072597	1.27442623300333	-2.40475115906788	0.0164223808881341	0.999293570181447	-3.49757355964011
219	ENSG00000255374	TAS2R43	taste 2 receptor member 43	-0.138154148699149	-1.25032834552915	-2.30987211591004	0.021163144371119	0.999293570181447	-3.50806521668285
220	ENSG00000121211	MND1	meiotic nuclear divisions 1	-0.0559875403536809	-0.28728111161953	-2.31496171969651	0.0208813785879994	0.999293570181447	-3.51325372334607
221	ENSG00000130038	CRACR2A	calcium release activated channel regulator 2A	-0.0378086435856967	0.888161062946379	-2.39621024906939	0.0168070847769722	0.999293570181447	-3.51370106387183
222	ENSG00000158423	RIBC1	RIB43A domain with coiled-coils 1	-0.0590420862601944	-0.669195459338277	-2.30310103638595	0.0215431394490851	0.999293570181447	-3.51520564699761
223	ENSG00000278383	NA	NA	-0.0477934440882503	-0.644671781758823	-2.31239905737043	0.0210228381076345	0.999293570181447	-3.51859743246613
224	ENSG00000279355	AGPAT4-IT1	AGPAT4 intronic transcript 1	-0.0434585062571206	1.49687852716663	-2.45310020103891	0.0143873653446195	0.999293570181447	-3.5252453152162
225	ENSG00000228049	POLR2J2	RNA polymerase II subunit J2	-0.0760410012771799	-0.142783438645605	-2.34475765197033	0.0192966770905437	0.999293570181447	-3.53440925824567
226	ENSG00000155876	RRAGA	Ras related GTP binding A	0.0225024548696666	5.94764893241616	2.62772061655103	0.00876981038334915	0.999293570181447	-3.53590178075686
227	ENSG00000224745	NA	NA	0.044118382474188	0.242921126042192	2.34543631997305	0.0192618433814983	0.999293570181447	-3.553324192851
228	ENSG00000143156	NME7	NME/NM23 family member 7	-0.021052591488449	4.21509573251141	-2.56481835161263	0.0105144724545457	0.999293570181447	-3.55484065141048
229	ENSG00000094963	FMO2	flavin containing dimethylaniline monoxygenase 2	0.0739709986939073	1.0212040507651	2.38897705666141	0.0171390621777897	0.999293570181447	-3.55610624917622
230	ENSG00000108551	RASD1	ras related dexamethasone induced 1	0.0568705246157346	5.60695446436865	2.61767494760935	0.00902976998753821	0.999293570181447	-3.5629072239657
231	ENSG00000197275	RAD54B	RAD54 homolog B	0.0362654353604623	0.669760336202728	2.34628646533699	0.0192182860260873	0.999293570181447	-3.57124886416697
232	ENSG00000159403	C1R	complement C1r	0.0577232453609069	2.78821695444645	2.48744279024477	0.0130805387479357	0.999293570181447	-3.57930343891126
233	ENSG00000226632	UBE2V1P1	UBE2V1 pseudogene 1	-0.0548621658442756	-0.728631366277379	-2.28616731846668	0.022519625654148	0.999293570181447	-3.5935092619498
234	ENSG00000182326	C1S	complement C1s	0.0419015871147947	4.07357772599572	2.54881580294126	0.0110050128972719	0.999293570181447	-3.60080924386501
235	ENSG00000178404	CEP295NL	CEP295 N-terminal like	-0.0571086992433578	0.405679593365902	-2.3563808703773	0.0187076532990616	0.999293570181447	-3.60246017746857
236	ENSG00000181915	ADO	2-aminoethanethiol dioxygenase	0.0235822698137169	5.94661551011479	2.60532048805352	0.00935891595203438	0.999293570181447	-3.60299164538587
237	ENSG00000265164	MIR2681	microRNA 2681	0.0507937503688928	-0.554288963109549	2.27377334030121	0.0232585498408123	0.999293570181447	-3.60820142114187
238	ENSG00000236451	NA	NA	-0.041747974892779	2.69874492871646	-2.4541244279103	0.0143467801476102	0.999293570181447	-3.6136020730224
239	ENSG00000268061	NAPA-AS1	NAPA antisense RNA 1	-0.0559582221081049	-0.56077533783976	-2.26288353618554	0.0239251136361272	0.999293570181447	-3.61484763516506
240	ENSG00000248019	FAM13A-AS1	FAM13A antisense RNA 1	0.0230038605649385	2.97996971999161	2.50189692469089	0.0125627385177681	0.999293570181447	-3.6152375035447
241	ENSG00000182632	CCNYL2	cyclin Y like 2 (pseudogene)	0.0668675919306427	0.46248293293879	2.30405268574591	0.0214893756587904	0.999293570181447	-3.61581750756016
242	ENSG00000171241	SHCBP1	SHC binding and spindle associated 1	0.0558136052254942	0.430434735364406	2.3224653982894	0.0204719435960464	0.999293570181447	-3.62277561693177
243	ENSG00000247934	NA	NA	-0.0424550154271133	0.369561082431945	-2.30143736855149	0.0216374108924555	0.999293570181447	-3.62467306219952
244	ENSG00000131730	CKMT2	creatine kinase, mitochondrial 2	-0.0322159363362878	2.79099644965262	-2.48312450343169	0.0132388620527485	0.999293570181447	-3.62517413057234
245	ENSG00000235888	NA	NA	-0.0427915867925273	1.63455165563446	-2.40976307382776	0.0162002587558982	0.999293570181447	-3.62790433070203
246	ENSG00000134291	TMEM106C	transmembrane protein 106C	-0.0250329881670961	4.5026642070249	-2.55110979153781	0.0109334648025233	0.999293570181447	-3.62939922193871
247	ENSG00000265683	SYPL1P2	synaptophysin like 1 pseudogene 2	-0.0545819335477804	-0.0157475820648024	-2.25456594955518	0.0244453551656668	0.999293570181447	-3.63415928203611
248	ENSG00000158427	TMSB15B	thymosin beta 15B	-0.0486201632402567	-0.3504642319874	-2.23599369523954	0.0256425686549575	0.999293570181447	-3.63782527309606
249	ENSG00000214189	ZNF788P	zinc finger family member 788, pseudogene	-0.0560055377000261	-0.224867130721005	-2.28651996688752	0.0224989034999714	0.999293570181447	-3.64350600950332
250	ENSG00000198468	FLVCR1-DT	FLVCR1 divergent transcript	-0.0673172332670757	0.309523981123539	-2.28205049791298	0.0227627686591536	0.999293570181447	-3.64975718184903
251	ENSG00000178460	MCMDC2	minichromosome maintenance domain containing 2	-0.0370751373694951	1.66264699000656	-2.41273956048269	0.0160696002262493	0.999293570181447	-3.65343550773989
252	ENSG00000163898	LIPH	lipase H	-0.0632728495537956	0.0542056080069901	-2.2705189299022	0.0234560385985746	0.999293570181447	-3.65821052451665
253	ENSG00000099974	DDTL	D-dopachrome tautomerase like	-0.0683725382272508	-0.512052470841688	-2.25388516889624	0.024488367724001	0.999293570181447	-3.65883773507602
254	ENSG00000145979	TBC1D7	TBC1 domain family member 7	0.0265584471754476	3.82100267848488	2.49570650451681	0.0127822336026727	0.999293570181447	-3.66247482644712
255	ENSG00000145863	GABRA6	gamma-aminobutyric acid type A receptor subunit alpha6	0.0525269467074271	0.371511791097801	2.28717029960615	0.0224607325176833	0.999293570181447	-3.6655317898411
256	ENSG00000198496	NBR2	neighbor of BRCA1 lncRNA 2	-0.0502295553203309	1.37212324683349	-2.34214302186048	0.0194313932534635	0.999293570181447	-3.67205816462996
257	ENSG00000274487	NPEPPSP1	NPEPPS pseudogene 1	-0.0435341045004126	0.966686030663378	-2.32242501589076	0.0204741281321587	0.999293570181447	-3.67274286724202
258	ENSG00000114054	PCCB	propionyl-CoA carboxylase subunit beta	0.0204939186962179	5.6278535435392	2.57164438844096	0.0103112258609652	0.999293570181447	-3.67883857183317
259	ENSG00000160223	ICOSLG	inducible T cell costimulator ligand	-0.181853426617531	-1.05337096936207	-2.18930511051659	0.028879010709677	0.999293570181447	-3.69481017681593
260	ENSG00000225140	NA	NA	0.0519599819134741	2.51399826533173	2.44412086183407	0.0147475394530312	0.999293570181447	-3.69605129394087
261	ENSG00000113248	PCDHB15	protocadherin beta 15	0.0245749273440014	3.16547416271118	2.44087389022902	0.0148797270519171	0.999293570181447	-3.70410435992604
262	ENSG00000164270	HTR4	5-hydroxytryptamine receptor 4	0.0267555316014708	2.56202148783131	2.41131022989633	0.0161322271127964	0.999293570181447	-3.70781973187407
263	ENSG00000261499	NA	NA	0.0837345604718611	-0.705081940815243	2.20808323069785	0.0275372309073082	0.999293570181447	-3.70829292127129
264	ENSG00000114993	RTKN	rhotekin	0.0319893047666231	4.32941133099541	2.51351417527374	0.0121598321593721	0.999293570181447	-3.71248032850146
265	ENSG00000226828	LINC02774	long intergenic non-protein coding RNA 2774	0.0415430601769936	0.673916842375687	2.27863233938272	0.0229663815267337	0.999293570181447	-3.7208519878593
266	ENSG00000277369	NA	NA	-0.0628292043387019	-0.639286914680202	-2.18786481639704	0.028984216331216	0.999293570181447	-3.72250624034551
267	ENSG00000010438	PRSS3	serine protease 3	-0.0978038939453907	2.25518531471812	-2.37379090602629	0.0178548596149375	0.999293570181447	-3.74246460659041
268	ENSG00000187775	DNAH17	dynein axonemal heavy chain 17	-0.042356211329343	2.92467929233329	-2.43526565637963	0.015110509151176	0.999293570181447	-3.74366954593201
269	ENSG00000135697	BCO1	beta-carotene oxygenase 1	0.0512189614915859	0.581120571705905	2.318915174465	0.0206647773482396	0.999293570181447	-3.74860195301741
270	ENSG00000156795	NTAQ1	N-terminal glutamine amidase 1	0.0248610118702138	3.44908397874492	2.43535620010541	0.0151067582792785	0.999293570181447	-3.74893725558563
271	ENSG00000173567	ADGRF3	adhesion G protein-coupled receptor F3	-0.0486120693309226	-0.0434216717853267	-2.22646137121269	0.0262765480335355	0.999293570181447	-3.74933713631161
272	ENSG00000228696	ARL17B	ADP ribosylation factor like GTPase 17B	-0.0899186869508875	0.868764412738096	-2.28516901304792	0.0225783777482416	0.999293570181447	-3.75177097056557
273	ENSG00000175899	A2M	alpha-2-macroglobulin	-0.0460028881881591	6.79094674580402	-2.56880462351008	0.0103953509510834	0.999293570181447	-3.75324993474909
274	ENSG00000272619	FAM131B-AS1	FAM131B antisense RNA 1	-0.0439046259518006	0.220459308005948	-2.21374996918087	0.027143049501375	0.999293570181447	-3.75780240006002
275	ENSG00000284959	NA	NA	-0.0541982259884379	2.19925944880492	-2.38641320685109	0.0172581097703064	0.999293570181447	-3.75789777913724
276	ENSG00000183055	FAM133CP	family with sequence similarity 133 member C, pseudogene	0.0544948880989019	-0.629625466930844	2.2070463790488	0.0276098878253771	0.999293570181447	-3.76164205552713
277	ENSG00000134326	CMPK2	cytidine/uridine monophosphate kinase 2	0.0397822579478176	3.43125589027069	2.43745876014879	0.0150198882154197	0.999293570181447	-3.76346198927607
278	ENSG00000184500	PROS1	protein S	0.0296933509106629	3.68997171601502	2.45779645524166	0.0142021057602655	0.999293570181447	-3.76400936944648
279	ENSG00000105643	ARRDC2	arrestin domain containing 2	0.0373290612907997	4.64739662839945	2.50878698540974	0.0123223738226503	0.999293570181447	-3.76981799093877
280	ENSG00000128311	TST	thiosulfate sulfurtransferase	0.0480339477781173	2.91264870165084	2.40557045341345	0.0163858884462581	0.999293570181447	-3.77257569916709
281	ENSG00000174442	ZWILCH	zwilch kinetochore protein	0.0367977851860961	3.5471190064768	2.42146511835365	0.0156919088470459	0.999293570181447	-3.77477704207193
282	ENSG00000105355	PLIN3	perilipin 3	0.039495653169858	3.2743475559832	2.42766434604298	0.0154283470074297	0.999293570181447	-3.7853101757556
283	ENSG00000237298	TTN-AS1	TTN antisense RNA 1	-0.0274944026672146	4.44962943514223	-2.4634815664393	0.0139806614945921	0.999293570181447	-3.79657525709075
284	ENSG00000177575	CD163	CD163 molecule	0.11167325934363	2.11853218170503	2.37795626567928	0.0176559596345639	0.999293570181447	-3.80043163329907
285	ENSG00000196873	CBWD3	COBW domain containing 3	0.0308882002068475	2.90191443120914	2.39283599153355	0.0169612406207507	0.999293570181447	-3.80402404397916
286	ENSG00000134755	DSC2	desmocollin 2	0.0367192915404105	2.98028891453002	2.41032016936043	0.0161757330648591	0.999293570181447	-3.80665200344014
287	ENSG00000234886	MTND5P26	MT-ND5 pseudogene 26	0.0520009698517161	-0.0818001044241262	2.20276519101628	0.0279116471385422	0.999293570181447	-3.80961715694697
288	ENSG00000279302	NA	NA	-0.0542295836111883	0.884811093081143	-2.27745245415988	0.0230370320136057	0.999293570181447	-3.81498034119404
289	ENSG00000284196	NA	NA	-0.0451220767282338	0.907816711215206	-2.29021249345343	0.0222829205109406	0.999293570181447	-3.81607361931965
290	ENSG00000155508	CNOT8	CCR4-NOT transcription complex subunit 8	0.0200632806491865	5.69106554469079	2.5207562240704	0.0119145098676612	0.999293570181447	-3.81643229167528
291	ENSG00000275377	MIR1299	microRNA 1299	0.0743959431122802	-0.186748018365522	2.20569044297959	0.0277051543906276	0.999293570181447	-3.81688771976545
292	ENSG00000181626	ANKRD62	ankyrin repeat domain 62	0.0557614706863092	1.8655363390301	2.34487910944221	0.0192904390440543	0.999293570181447	-3.81831602407673
293	ENSG00000112118	MCM3	minichromosome maintenance complex component 3	0.0228529003310909	4.0101518869369	2.44120753771671	0.0148660958600412	0.999293570181447	-3.82895484156412
294	ENSG00000144452	ABCA12	ATP binding cassette subfamily A member 12	-0.048249341206504	-0.207706736677351	-2.19045898244476	0.028794964483053	0.999293570181447	-3.83809146678388
295	ENSG00000277494	GPIHBP1	glycosylphosphatidylinositol anchored high density lipoprotein binding protein 1	0.0623324767202779	2.19687815386668	2.35046839433923	0.0190052776037104	0.999293570181447	-3.84235471832366
296	ENSG00000234584	NA	NA	-0.0477864406482052	-0.378528715802735	-2.17112914111478	0.0302311036387267	0.999293570181447	-3.84865824858601
297	ENSG00000267651	NA	NA	0.0461724919994267	1.05092911770085	2.26542048154179	0.02376836179561	0.999293570181447	-3.85032803830942
298	ENSG00000262728	NA	NA	0.0527243653047364	-0.817401788474086	2.1024074311434	0.0358469783280406	0.999293570181447	-3.85365510216835
299	ENSG00000224972	NA	NA	-0.0465675523958803	-0.712680060650789	-2.15192056133144	0.0317189000076219	0.999293570181447	-3.8539640185462
300	ENSG00000169242	EFNA1	ephrin A1	0.0471305638746831	2.74430161960839	2.3825172863136	0.0174404007907441	0.999293570181447	-3.85402932506278
301	ENSG00000121039	RDH10	retinol dehydrogenase 10	0.0474211044456505	2.77085680347536	2.36265623790096	0.0183962385265243	0.999293570181447	-3.856463983881
302	ENSG00000164038	SLC9B2	solute carrier family 9 member B2	0.0201131292771912	6.08054958792641	2.50463217847419	0.0124668237923432	0.999293570181447	-3.86547699979557
303	ENSG00000157326	DHRS4	dehydrogenase/reductase 4	0.0484435854780734	1.43413787722653	2.26215717000112	0.0239701591859123	0.999293570181447	-3.87100621574106
304	ENSG00000286269	NA	NA	-0.0679060976135687	1.95006729672179	-2.27537282151373	0.0231620191192378	0.999293570181447	-3.87406429935163
305	ENSG00000130037	KCNA5	potassium voltage-gated channel subfamily A member 5	0.0420807930688449	2.00228935163659	2.29310065060836	0.0221152478841071	0.999293570181447	-3.87632728979321
306	ENSG00000260368	NA	NA	-0.0474111598758465	0.218109649116619	-2.19039433360335	0.0287996678171327	0.999293570181447	-3.87805828327931
307	ENSG00000261079	NA	NA	-0.0651921000943124	-0.555529480821664	-2.12862076106311	0.0336076331801322	0.999293570181447	-3.88132887710098
308	ENSG00000107362	ABHD17B	abhydrolase domain containing 17B, depalmitoylase	0.027708348106283	5.7398737145069	2.49753763323713	0.0127169553668347	0.999293570181447	-3.8815612269429
309	ENSG00000166289	PLEKHF1	pleckstrin homology and FYVE domain containing 1	0.0402036388008356	1.25205034200577	2.26067403066376	0.0240623648840269	0.999293570181447	-3.8849661720184
310	ENSG00000156206	CFAP161	cilia and flagella associated protein 161	-0.0387017759581247	0.897899207341424	-2.22246206834956	0.0265465503307024	0.999293570181447	-3.88709405186802
311	ENSG00000136636	KCTD3	potassium channel tetramerization domain containing 3	0.0201959633678908	6.24477174979426	2.50598982903123	0.012419458003914	0.999293570181447	-3.88986705179013
312	ENSG00000235703	LINC00894	long intergenic non-protein coding RNA 894	-0.0288584680990573	3.00706022706677	-2.38272222930347	0.017430769474479	0.999293570181447	-3.89590384542099
313	ENSG00000280388	NA	NA	-0.0522321520864659	-0.133048333253126	-2.16429634403855	0.0307533032283651	0.999293570181447	-3.89636821260049
314	ENSG00000187688	TRPV2	transient receptor potential cation channel subfamily V member 2	0.0551843765055998	2.46494535898117	2.31610302885379	0.0208186460784134	0.999293570181447	-3.89642723840345
315	ENSG00000246982	BRPF3-AS1	BRPF3 antisense RNA 1	-0.0412642969312867	0.954912683397699	-2.23704413734476	0.0255735231479172	0.999293570181447	-3.89645927487093
316	ENSG00000143554	SLC27A3	solute carrier family 27 member 3	0.0397672203184691	2.05265487758664	2.30200360253825	0.0216052850321519	0.999293570181447	-3.89795276763002
317	ENSG00000261529	NA	NA	0.0347628588387097	2.53171440034385	2.42831368154366	0.0154009674998838	0.999293570181447	-3.9011150943498
318	ENSG00000279289	NA	NA	-0.040882521666362	1.93585232149738	-2.30226667515039	0.0215903735006098	0.999293570181447	-3.90115536241178
319	ENSG00000237082	COX5BP6	cytochrome c oxidase subunit 5B pseudogene 6	0.0573151185831705	-0.56961252016877	2.1380109922364	0.0328351496395852	0.999293570181447	-3.90187478716811
320	ENSG00000272779	BMS1P20	BMS1 pseudogene 20	-0.0611068038715633	-1.03852656159185	-2.05968037011563	0.0397701713376402	0.999293570181447	-3.90250221551125
321	ENSG00000205364	MT1M	metallothionein 1M	0.0753747105215625	3.91494184693236	2.44125289905065	0.0148642434711105	0.999293570181447	-3.91354841766319
322	ENSG00000219626	FAM228B	family with sequence similarity 228 member B	-0.0219915978527929	4.85083203311576	-2.4522370309717	0.0144216473827832	0.999293570181447	-3.91642232400509
323	ENSG00000281091	NA	NA	0.0576404541097047	-0.833358626005215	2.07555924163357	0.0382715123982992	0.999293570181447	-3.91988662767622
324	ENSG00000232453	LINC02777	long intergenic non-protein coding RNA 2777	-0.0412331291165673	-0.0322993142628722	-2.1589057240186	0.0311707425646437	0.999293570181447	-3.92103032782972
325	ENSG00000157510	AFAP1L1	actin filament associated protein 1 like 1	0.0395863946740911	1.76256579312504	2.26866961940626	0.0235689095944145	0.999293570181447	-3.92141855478745
326	ENSG00000179163	FUCA1	alpha-L-fucosidase 1	0.0299969660871673	3.47145989456595	2.35930853508744	0.0185617976547695	0.999293570181447	-3.92164827271621
327	ENSG00000090382	LYZ	lysozyme	-0.0809306914597056	0.565545248843929	-2.20857935898718	0.0275025234314038	0.999293570181447	-3.92551732311978
328	ENSG00000279670	NA	NA	0.0531398212284444	-0.350625322850904	2.14678753673701	0.0321269726812984	0.999293570181447	-3.92708314772965
329	ENSG00000146426	TIAM2	TIAM Rac1 associated GEF 2	0.0235959854244587	5.62363902606392	2.4617143769406	0.0140491670148878	0.999293570181447	-3.9287308491536
330	ENSG00000227835	CARM1P1	coactivator associated arginine methyltransferase 1 pseudogene 1	-0.0737943398482321	2.18982895934638	-2.28532980611211	0.022568905774159	0.999293570181447	-3.92878734558912
331	ENSG00000280010	NA	NA	0.050601219311402	-0.593612325901979	2.09760999653444	0.0362703246178759	0.999293570181447	-3.93151126113884
332	ENSG00000224536	NA	NA	-0.0425303678316258	0.00268011996857463	-2.13250466155968	0.033286257024497	0.999293570181447	-3.93348793010008
333	ENSG00000176597	B3GNT5	UDP-GlcNAc:betaGal beta-1,3-N-acetylglucosaminyltransferase 5	-0.0391047166732488	3.20344611931247	-2.38523367631972	0.0173131227240645	0.999293570181447	-3.93487470624301
334	ENSG00000099377	HSD3B7	hydroxy-delta-5-steroid dehydrogenase, 3 beta- and steroid delta-isomerase 7	0.0515761177688834	0.244270999186898	2.14396702706108	0.0323531149193876	0.999293570181447	-3.93602856170877
335	ENSG00000166927	MS4A7	membrane spanning 4-domains A7	-0.0587773374926979	2.00867183794077	-2.290630269421	0.0222585981162743	0.999293570181447	-3.93858643100716
336	ENSG00000225683	PACRG-AS3	PACRG antisense RNA 3	-0.0513673395045199	2.04019537113883	-2.30689064069266	0.0213297387593579	0.999293570181447	-3.93911016316934
337	ENSG00000261884	NA	NA	-0.0396377911721597	0.409461038863644	-2.19028737155411	0.0288074509781425	0.999293570181447	-3.94364984068496
338	ENSG00000261399	NA	NA	-0.0558313350824473	-0.477447888036258	-2.10650979668675	0.0354883239008913	0.999293570181447	-3.95791689353492
339	ENSG00000144810	COL8A1	collagen type VIII alpha 1 chain	0.0591725067073774	0.959444427196135	2.22217190648892	0.0265662329378015	0.999293570181447	-3.95799138687284
340	ENSG00000146966	DENND2A	DENN domain containing 2A	-0.0243281344331887	4.59802703038139	-2.41325663164717	0.0160469972788012	0.999293570181447	-3.96082744127546
341	ENSG00000011295	TTC19	tetratricopeptide repeat domain 19	0.020487221795928	6.29719095669806	2.47358944372385	0.0135944760457408	0.999293570181447	-3.96087018700207
342	ENSG00000168286	THAP11	THAP domain containing 11	0.0255416923538614	3.8296355159032	2.35946748684408	0.0185539073255676	0.999293570181447	-3.9610253869403
343	ENSG00000228495	LINC01013	long intergenic non-protein coding RNA 1013	-0.0438791915740745	-0.236849756429863	-2.10032346737722	0.036030354745588	0.999293570181447	-3.96275166135402
344	ENSG00000163513	TGFBR2	transforming growth factor beta receptor 2	0.0325741878032397	4.04211875278431	2.40286360123578	0.0165067275600757	0.999293570181447	-3.96625522968401
345	ENSG00000162576	MXRA8	matrix remodeling associated 8	0.0476476841306772	2.42792070288575	2.32135949040082	0.0205318427064465	0.999293570181447	-3.97221276181512
346	ENSG00000285509	TBCEL-TECTA	TBCEL-TECTA readthrough	-0.0424707933546514	-0.522812917815138	-2.08529876751482	0.0373763041325437	0.999293570181447	-3.97827463911333
347	ENSG00000265666	RARA-AS1	RARA antisense RNA 1	0.0453764570876009	0.158667206880645	2.10312953116034	0.0357836241390215	0.999293570181447	-3.97964365101431
348	ENSG00000139178	C1RL	complement C1r subcomponent like	0.0379157557533838	2.59175107648049	2.29630197093673	0.0219306803748956	0.999293570181447	-3.98028349322035
349	ENSG00000237352	LINC01358	long intergenic non-protein coding RNA 1358	-0.0509136409139443	-0.659812023592336	-2.07523621922656	0.0383015132673147	0.999293570181447	-3.98148462960356
350	ENSG00000198108	CHSY3	chondroitin sulfate synthase 3	0.0204450711889873	4.34402936443505	2.38654500743913	0.0172519721823967	0.999293570181447	-3.98250076102714
351	ENSG00000198740	ZNF652	zinc finger protein 652	0.020586033773883	5.98558559704335	2.46211921136369	0.0140334473530983	0.999293570181447	-3.98279436067703
352	ENSG00000184154	LRRC51	leucine rich repeat containing 51	-0.0292956303967224	2.45824053645899	-2.29604509514638	0.0219454404672516	0.999293570181447	-3.98854982421742
353	ENSG00000228238	NA	NA	-0.0480121042475038	-0.399864650075864	-2.11362853484473	0.0348732383595992	0.999293570181447	-3.99053710405935
354	ENSG00000185761	ADAMTSL5	ADAMTS like 5	-0.0625605784704484	-0.526184498007504	-2.07269180178983	0.0385385284350085	0.999293570181447	-3.99253831188719
355	ENSG00000237766	GGTA2P	glycoprotein alpha-galactosyltransferase 2, pseudogene	-0.0532214921361116	-0.992896063618388	-2.03910396685176	0.0417861613871982	0.999293570181447	-3.99317947884185
356	ENSG00000271993	NA	NA	-0.046766079270743	-0.370633831883085	-2.09817814421612	0.0362199669557489	0.999293570181447	-3.99617419852484
357	ENSG00000188801	ZNF322P1	zinc finger protein 322 pseudogene 1	0.0618716039498436	0.261536757493957	2.12222940536317	0.0341422791060178	0.999293570181447	-3.99654482714901
358	ENSG00000164930	FZD6	frizzled class receptor 6	0.0318096090348066	3.46772697904593	2.36067654739423	0.0184939860328954	0.999293570181447	-4.00129959488392
359	ENSG00000227533	SLC2A1-AS1	SLC2A1 antisense RNA 1	-0.0431474237554038	0.899633890696711	-2.17404365800513	0.0300106937626519	0.999293570181447	-4.00162905140353
360	ENSG00000266910	NA	NA	0.0343493843144468	0.732173882668977	2.14781299797169	0.0320450905994848	0.999293570181447	-4.00649791378117
361	ENSG00000267056	NA	NA	0.0563875504293609	0.880886106256671	2.18160855095777	0.029445047504171	0.999293570181447	-4.00954117355061
362	ENSG00000106246	PTCD1	pentatricopeptide repeat domain 1	0.034025575051512	1.37588991877045	2.17871722902739	0.0296601447305785	0.999293570181447	-4.01202190785728
363	ENSG00000140067	FAM181A	family with sequence similarity 181 member A	0.0517872038118071	1.15792044510743	2.18460719436154	0.0292233878272183	0.999293570181447	-4.01210868025766
364	ENSG00000156374	PCGF6	polycomb group ring finger 6	0.0292332537211328	3.14547095998836	2.31409329834598	0.0209292222412199	0.999293570181447	-4.01302663430636
365	ENSG00000272853	SUV39H2-DT	SUV39H2 divergent transcript	-0.0374376974578471	0.382586690824848	-2.11735483403151	0.0345549248864913	0.999293570181447	-4.01660507253698
366	ENSG00000214455	RCN1P2	reticulocalbin 1 pseudogene 2	0.0715924726634538	-0.408184670938311	2.08864243199843	0.0370731174151849	0.999293570181447	-4.01690655132331
367	ENSG00000187953	PMS2CL	PMS2 C-terminal like pseudogene	-0.0317401790256135	3.27560770566457	-2.32075525365728	0.0205646345333193	0.999293570181447	-4.01845324570633
368	ENSG00000284610	NA	NA	0.0467520477394809	2.88577151502461	2.28211083423487	0.0227591887058348	0.999293570181447	-4.01864101006956
369	ENSG00000262155	LINC02175	long intergenic non-protein coding RNA 2175	-0.0371705544382007	1.2931743115552	-2.19497246591705	0.0284682333700619	0.999293570181447	-4.01892434968879
370	ENSG00000177076	ACER2	alkaline ceramidase 2	-0.0312795010226609	2.66806342805671	-2.28700280969238	0.0224705578648989	0.999293570181447	-4.01973053636266
371	ENSG00000158122	PRXL2C	peroxiredoxin like 2C	0.0312730853130505	2.83297704115839	2.29315503788176	0.0221121009952272	0.999293570181447	-4.02469340264041
372	ENSG00000258634	NA	NA	-0.0307225298848943	1.80639496562274	-2.21231253173364	0.0272425737153477	0.999293570181447	-4.02673973222436
373	ENSG00000259017	NA	NA	-0.0505113920131773	-0.88169228406778	-2.02254624490562	0.0434707460395765	0.999293570181447	-4.02734106905768
374	ENSG00000099810	MTAP	methylthioadenosine phosphorylase	0.0218212967544575	4.65791563595534	2.40149252912057	0.016568233572237	0.999293570181447	-4.02741210151285
375	ENSG00000273729	NA	NA	-0.0368194190388355	1.16627853976665	-2.16739031367025	0.0305158914762011	0.999293570181447	-4.02757479984773
376	ENSG00000063127	SLC6A16	solute carrier family 6 member 16	-0.0488965973888803	-0.323011050616589	-2.08094399962691	0.037774340910502	0.999293570181447	-4.02925860931232
377	ENSG00000051108	HERPUD1	homocysteine inducible ER protein with ubiquitin like domain 1	0.0265785463300834	5.62974170429507	2.42865399940229	0.0153866349746553	0.999293570181447	-4.03366585212423
378	ENSG00000242689	CNTF	ciliary neurotrophic factor	0.0399412608681313	0.283601097092397	2.11560029633855	0.0347044924694337	0.999293570181447	-4.03515486553847
379	ENSG00000070159	PTPN3	protein tyrosine phosphatase non-receptor type 3	0.0226951375246056	4.91468706272456	2.38706093275543	0.0172279654187331	0.999293570181447	-4.03821498166856
380	ENSG00000066739	ATG2B	autophagy related 2B	0.0158599684788208	7.44870630230727	2.45481335335736	0.0143195382878747	0.999293570181447	-4.04783781412699
381	ENSG00000272777	NA	NA	0.0357364255156462	1.63866507120875	2.19931331476585	0.0281570229337551	0.999293570181447	-4.04828139328366
382	ENSG00000235337	NA	NA	0.0412842478455621	0.10028066942171	2.10118867118292	0.0359541248936474	0.999293570181447	-4.06515789972355
383	ENSG00000170289	CNGB3	cyclic nucleotide gated channel subunit beta 3	0.0492136022709539	0.0541104292798281	2.09659533912224	0.0363604073385915	0.999293570181447	-4.06601655175863
384	ENSG00000256973	NA	NA	0.0298898089032194	1.85833763775107	2.21922862197648	0.0267666002603868	0.999293570181447	-4.07145761515105
385	ENSG00000144741	SLC25A26	solute carrier family 25 member 26	0.0247973668975519	4.94225771394344	2.39337869880334	0.0169363629786821	0.999293570181447	-4.07529120037631
386	ENSG00000155530	LRGUK	leucine rich repeats and guanylate kinase domain containing	-0.0336475707229889	2.37033007610889	-2.22633792284249	0.0262848466197142	0.999293570181447	-4.07847702833975
387	ENSG00000106305	AIMP2	aminoacyl tRNA synthetase complex interacting multifunctional protein 2	0.0252162087820343	2.72070549897215	2.23045440579438	0.0260093444774355	0.999293570181447	-4.07850307831401
388	ENSG00000272980	NA	NA	0.039231818570282	0.9306850372893	2.12915802787786	0.0335630187704266	0.999293570181447	-4.08315642943272
389	ENSG00000277112	ANKRD20A21P	ankyrin repeat domain 20 family member A21, pseudogene	0.0838267294337095	-0.430638242078629	2.04170724326242	0.0415264070767778	0.999293570181447	-4.08441300078143
390	ENSG00000212380	SNORD115-45	small nucleolar RNA, C/D box 115-45	0.0318854019823867	1.50572878638762	2.18976411758449	0.0288455520403231	0.999293570181447	-4.08457095844691
391	ENSG00000273369	NA	NA	0.0342278921499677	0.452048349744784	2.12106246925397	0.0342406772912808	0.999293570181447	-4.08543511676276
392	ENSG00000232450	NA	NA	0.0436173472486615	-0.4759276041963	2.04777070921745	0.0409267028533671	0.999293570181447	-4.08679460691845
393	ENSG00000157404	KIT	KIT proto-oncogene, receptor tyrosine kinase	-0.0336935968035725	5.38890499605355	-2.37834229523742	0.0176376252463992	0.999293570181447	-4.09446585128318
394	ENSG00000229127	KANSL1L-AS1	KANSL1L antisense RNA 1	0.0248772888990011	2.1446807701472	2.22360650270822	0.026469042703315	0.999293570181447	-4.09660572228822
395	ENSG00000279739	NA	NA	0.0436959193996805	-0.412382420594448	2.05504367807639	0.0402170882407844	0.999293570181447	-4.1011356329688
396	ENSG00000285331	NA	NA	-0.0220049879998601	2.06209000642596	-2.20453311705895	0.0277866913695099	0.999293570181447	-4.10172363775249
397	ENSG00000153896	ZNF599	zinc finger protein 599	0.0247342577031446	2.08395539204573	2.20221505437341	0.0279506293013885	0.999293570181447	-4.10476252537002
398	ENSG00000163611	SPICE1	spindle and centriole associated protein 1	0.0269617028122278	2.47117415205138	2.24552950153807	0.0250216652555733	0.999293570181447	-4.10532468778455
399	ENSG00000105982	RNF32	ring finger protein 32	-0.0295207269159057	1.56857007994967	-2.1776271025107	0.0297415944401188	0.999293570181447	-4.10532588155447
400	ENSG00000145545	SRD5A1	steroid 5 alpha-reductase 1	0.0205058257845157	5.71036904834839	2.39384746474605	0.0169149006321839	0.999293570181447	-4.10633620698599
401	ENSG00000260643	NA	NA	-0.0393148941027847	0.77675870949319	-2.0815846953725	0.0377155539702951	0.999293570181447	-4.10663327722811
402	ENSG00000149489	ROM1	retinal outer segment membrane protein 1	0.0397056903099846	2.97555057879824	2.28077403007317	0.0228386206934569	0.999293570181447	-4.10668190357062
403	ENSG00000253932	NA	NA	-0.0550198648699631	0.146019687550798	-2.10164527991754	0.03591395039476	0.999293570181447	-4.11038896878066
404	ENSG00000144199	FAHD2B	fumarylacetoacetate hydrolase domain containing 2B	0.0291245802719973	4.03160609738598	2.32310823120656	0.0204371961682362	0.999293570181447	-4.11168132815176
405	ENSG00000272323	TTC23L-AS1	TTC23L antisense RNA 1	0.036507220956086	0.255250572858738	2.05264237347747	0.040450215526077	0.999293570181447	-4.11607737337401
406	ENSG00000119686	FLVCR2	FLVCR heme transporter 2	0.048103471793418	-0.215081744767648	2.05353142809499	0.040363769411189	0.999293570181447	-4.11631782380541
407	ENSG00000226471	NA	NA	-0.0405497595307451	-0.0174108340111728	-2.04561187297085	0.041139373112226	0.999293570181447	-4.11816454913572
408	ENSG00000121578	B4GALT4	beta-1,4-galactosyltransferase 4	0.0220887820698046	3.49385134352574	2.29090613713578	0.0222425501260207	0.999293570181447	-4.12109386314972
409	ENSG00000279744	NA	NA	-0.0551451177134774	-0.0650674037433889	-2.0613458223736	0.0396106774791709	0.999293570181447	-4.12309703502826
410	ENSG00000285755	NA	NA	-0.0406567369603635	-0.131467495049295	-2.04652673458945	0.0410491344363011	0.999293570181447	-4.12343314150574
411	ENSG00000253854	NA	NA	-0.0260550407356572	1.14940201786286	-2.18279021111549	0.0293575267858807	0.999293570181447	-4.12505591594871
412	ENSG00000256637	LINC01965	long intergenic non-protein coding RNA 1965	-0.0593035965599452	-0.829991926420942	-1.98076616578882	0.0479786978662526	0.999293570181447	-4.12721717922369
413	ENSG00000230051	NA	NA	0.0689878324923118	-0.105976892719972	1.98515245785294	0.0474876446680369	0.999293570181447	-4.12759026902961
414	ENSG00000230156	LINC00443	long intergenic non-protein coding RNA 443	0.105365587763218	-0.275263182940388	2.00199037669393	0.0456417555010035	0.999293570181447	-4.13059895536966
415	ENSG00000119147	ECRG4	ECRG4 augurin precursor	0.0423007220909725	0.371483184721902	2.03778064401572	0.0419187296928406	0.999293570181447	-4.13173629874182
416	ENSG00000166323	C11orf65	chromosome 11 open reading frame 65	-0.027218013563893	1.1287738554793	-2.1516121858693	0.031743289341188	0.999293570181447	-4.13510487189398
417	ENSG00000164123	C4orf45	chromosome 4 open reading frame 45	-0.037591258207933	-0.133029847293977	-2.05067777077989	0.040641799144252	0.999293570181447	-4.13631865434665
418	ENSG00000197083	ZNF300P1	zinc finger protein 300 pseudogene 1	-0.0514799053419734	1.30154457539319	-2.13607076186041	0.0329935013703029	0.999293570181447	-4.14009550912637
419	ENSG00000146070	PLA2G7	phospholipase A2 group VII	-0.0409442549762541	2.40093486351561	-2.18312528814506	0.0293327498523854	0.999293570181447	-4.14093774220661
420	ENSG00000279090	NA	NA	0.0374414341397674	1.78817347484688	2.16005638857505	0.031081230579983	0.999293570181447	-4.14183633273106
421	ENSG00000183401	CCDC159	coiled-coil domain containing 159	-0.0310924558775465	2.35630139798696	-2.20934769219696	0.027448848028299	0.999293570181447	-4.14231888947752
422	ENSG00000174574	AKIRIN1	akirin 1	0.018009533426441	6.13548784801096	2.39248050374287	0.0169775535544583	0.999293570181447	-4.14268225055194
423	ENSG00000272361	NA	NA	0.0495185197082382	0.302413574807502	2.04157820321821	0.0415392503158423	0.999293570181447	-4.145320874503
424	ENSG00000232995	NA	NA	-0.0299189412688515	1.04042781490231	-2.11588602513714	0.0346800974903777	0.999293570181447	-4.14562806500413
425	ENSG00000175806	MSRA	methionine sulfoxide reductase A	-0.0189249826615874	5.37443985150653	-2.3744969565205	0.0178210071882657	0.999293570181447	-4.14781203968866
426	ENSG00000143919	CAMKMT	calmodulin-lysine N-methyltransferase	-0.0215254911747248	2.99609265273802	-2.23824649349893	0.0254946901855132	0.999293570181447	-4.15120609214025
427	ENSG00000239779	WBP1	WW domain binding protein 1	-0.0327252835208621	2.42291142870408	-2.20713497667716	0.0276036729192038	0.999293570181447	-4.15211384956924
428	ENSG00000238276	NA	NA	-0.055491878518239	0.460119749711563	-2.05951509279505	0.0397860290429889	0.999293570181447	-4.15301610076967
429	ENSG00000279700	NA	NA	-0.060403435738759	-0.996324385779109	-1.9865943425289	0.0473271506377177	0.999293570181447	-4.15302567612132
430	ENSG00000012124	CD22	CD22 molecule	-0.0494735360088261	3.19728947218826	-2.29420202539573	0.0220515975260004	0.999293570181447	-4.15314411831353
431	ENSG00000233266	HMGB1P31	high mobility group box 1 pseudogene 31	-0.0453908056418891	-0.491524311491959	-2.00328930145476	0.0455019102359367	0.999293570181447	-4.15729991009705
432	ENSG00000204381	LAYN	layilin	0.0308782246644184	3.0354789878561	2.25084269249278	0.0246813991267849	0.999293570181447	-4.15837485961858
433	ENSG00000251432	LINC02615	long intergenic non-protein coding RNA 2615	-0.0322498267300418	1.33816398772085	-2.14223301573247	0.032492821334667	0.999293570181447	-4.15942308436919
434	ENSG00000074660	SCARF1	scavenger receptor class F member 1	0.034534384756866	1.92524466114157	2.1727946790044	0.0301049775631846	0.999293570181447	-4.16055812272022
435	ENSG00000108561	C1QBP	complement C1q binding protein	0.0286128685399847	5.83006689600476	2.37317130792417	0.017884613473409	0.999293570181447	-4.16350436420984
436	ENSG00000260581	NA	NA	0.0647437376634087	0.0386562505574153	2.00567029644419	0.0452465061796071	0.999293570181447	-4.16685225998619
437	ENSG00000165171	METTL27	methyltransferase like 27	-0.0791837023328892	-1.00318588506368	-1.92855867279966	0.0541589315526266	0.999293570181447	-4.17097374050562
438	ENSG00000279693	NA	NA	-0.0603406690129634	-1.05015833837278	-1.95277610177691	0.051213931247263	0.999293570181447	-4.17455610489138
439	ENSG00000132840	BHMT2	betaine--homocysteine S-methyltransferase 2	-0.0410724785243772	1.64253786190594	-2.15243446328616	0.0316782914106477	0.999293570181447	-4.17482650326471
440	ENSG00000281731	METTL14-DT	METTL14 divergent transcript	-0.0395352252530524	-0.0230332475581136	-2.01248964087005	0.0445217016515404	0.999293570181447	-4.17613977808478
441	ENSG00000118557	PMFBP1	polyamine modulated factor 1 binding protein 1	0.0418372413842051	-0.181782460017715	2.03398158857524	0.0423012961017598	0.999293570181447	-4.17824892416452
442	ENSG00000198520	ARMH1	armadillo like helical domain containing 1	-0.0393212136413661	1.31786376241264	-2.12203252337865	0.0341588635530166	0.999293570181447	-4.17915266946406
443	ENSG00000120913	PDLIM2	PDZ and LIM domain 2	0.0329661238488329	2.26960803690907	2.18681736788636	0.0290609341872259	0.999293570181447	-4.1802830124258
444	ENSG00000271714	NA	NA	0.0484898710052586	1.45496358282898	2.08367778622198	0.0375240460121975	0.999293570181447	-4.18055929377698
445	ENSG00000163683	SMIM14	small integral membrane protein 14	0.025932245074259	6.83441303352555	2.39048293041035	0.017069476754414	0.999293570181447	-4.18289445426039
446	ENSG00000206149	HERC2P9	hect domain and RLD 2 pseudogene 9	0.0410641277508574	4.44163000292259	2.33496350307647	0.0198055537309424	0.999293570181447	-4.18466687958077
447	ENSG00000184139	RPL7AP28	ribosomal protein L7a pseudogene 28	-0.120361064477931	-1.44485641188131	-1.89813939593843	0.0580574741712723	0.999293570181447	-4.1860613067816
448	ENSG00000137177	KIF13A	kinesin family member 13A	-0.016754246737348	5.94182611077119	-2.37600432447545	0.0177489231617444	0.999293570181447	-4.18919545384841
449	ENSG00000003989	SLC7A2	solute carrier family 7 member 2	0.0520511774762999	5.29066502828199	2.36694097182055	0.0181862294666715	0.999293570181447	-4.19309073320971
450	ENSG00000011198	ABHD5	abhydrolase domain containing 5, lysophosphatidic acid acyltransferase	0.0226140854149655	4.96568567905413	2.34562915095887	0.0192519560768757	0.999293570181447	-4.19361031460571
451	ENSG00000233542	NA	NA	-0.0484745338110728	0.0423080981363542	-1.99950921869507	0.0459098914276716	0.999293570181447	-4.19407574393641
452	ENSG00000135185	TMEM243	transmembrane protein 243	0.0234147935658514	3.5729458327875	2.26642485136925	0.0237065512697466	0.999293570181447	-4.19518166877706
453	ENSG00000082497	SERTAD4	SERTA domain containing 4	0.0386557693444193	3.59183893504356	2.22398327122777	0.026443568686621	0.999293570181447	-4.1957906626001
454	ENSG00000187193	MT1X	metallothionein 1X	0.079822205143857	3.43258809379525	2.28470530010925	0.0226057134724404	0.999293570181447	-4.20566582116849
455	ENSG00000248323	LUCAT1	lung cancer associated transcript 1	-0.0416610576561889	0.921918878298439	-2.13472838742928	0.0331034421109248	0.999293570181447	-4.20781544214298
456	ENSG00000224945	NA	NA	-0.0295329783921938	1.71726346263405	-2.12286405857422	0.0340888657259495	0.999293570181447	-4.20833098676505
457	ENSG00000152779	SLC16A12	solute carrier family 16 member 12	0.0882798747919871	-0.354247123201308	1.98570718429256	0.0474258447107573	0.999293570181447	-4.21059406244397
458	ENSG00000261377	PDCD6IPP2	PDCD6IP pseudogene 2	0.0477465417075439	3.73126909988954	2.25905753099521	0.0241632123164189	0.999293570181447	-4.21112137344866
459	ENSG00000080546	SESN1	sestrin 1	0.0254512868206258	6.42076555861877	2.37305878705287	0.0178900215306704	0.999293570181447	-4.2112650583285
460	ENSG00000115616	SLC9A2	solute carrier family 9 member A2	0.0337755408009109	2.03337262253468	2.12782287305348	0.0336739832460986	0.999293570181447	-4.21482766453822
461	ENSG00000133627	ACTR3B	actin related protein 3B	-0.0173569514193894	5.56738756732849	-2.33498772497406	0.0198042808841095	0.999293570181447	-4.21513866427082
462	ENSG00000134815	DHX34	DExH-box helicase 34	-0.0364668941560078	3.22480053387272	-2.23879252078872	0.0254589593027691	0.999293570181447	-4.21656004320015
463	ENSG00000204311	PJVK	pejvakin	0.0263248814638739	2.31865844922934	2.16776223092503	0.0304874593663629	0.999293570181447	-4.21827647556544
464	ENSG00000231023	LINC00326	long intergenic non-protein coding RNA 326	0.0755901986356968	0.357126206641508	2.04947536882224	0.0407594344351139	0.999293570181447	-4.22096060828543
465	ENSG00000159023	EPB41	erythrocyte membrane protein band 4.1	0.024500127220773	5.36000611880746	2.35095170729668	0.0189807936771817	0.999293570181447	-4.22207877870041
466	ENSG00000075213	SEMA3A	semaphorin 3A	0.0369230009250918	5.05710935061693	2.32840911974858	0.0201526237088813	0.999293570181447	-4.22290751475767
467	ENSG00000244734	HBB	hemoglobin subunit beta	0.128931051416919	6.0255531886533	2.36704217903907	0.0181812944973468	0.999293570181447	-4.22408470456724
468	ENSG00000260267	NA	NA	-0.0277492335213942	2.55107347642402	-2.16318447608127	0.0308390082647259	0.999293570181447	-4.22476621268821
469	ENSG00000263843	MIF4GD-DT	MIF4GD divergent transcript	0.0484700399386095	-0.552328780147507	1.93565180297381	0.0532820459317178	0.999293570181447	-4.22500794146666
470	ENSG00000258559	NA	NA	-0.0469263230718404	0.00617345411466586	-2.01493918140359	0.0442637558208369	0.999293570181447	-4.22704845996933
471	ENSG00000270681	NA	NA	0.0526883916294306	1.03666172207103	2.08277615914375	0.0376064387507272	0.999293570181447	-4.23054387783983
472	ENSG00000260464	NA	NA	0.0303848117669591	3.19565527233492	2.20086825396009	0.0280462608455739	0.999293570181447	-4.23131809482573
473	ENSG00000134744	TUT4	terminal uridylyl transferase 4	-0.0145053114640876	6.36241682224217	-2.36774908994285	0.0181468575380236	0.999293570181447	-4.23180326353965
474	ENSG00000229325	ACAP2-IT1	ACAP2 intronic transcript 1	0.0330815087510147	3.03992280116309	2.2075722727057	0.0275730153830709	0.999293570181447	-4.2318472364098
475	ENSG00000100911	PSME2	proteasome activator subunit 2	0.025993055526994	3.77460056408459	2.24967470519068	0.0247558527208629	0.999293570181447	-4.23214319635877
476	ENSG00000189227	C15orf61	chromosome 15 open reading frame 61	0.0271706026211854	4.17514375494327	2.25896036253472	0.0241692859782724	0.999293570181447	-4.23705587916011
477	ENSG00000074370	ATP2A3	ATPase sarcoplasmic/endoplasmic reticulum Ca2+ transporting 3	-0.051157261312084	0.0147712584504507	-1.97117069474914	0.0490678484304395	0.999293570181447	-4.2424806300124
478	ENSG00000099954	CECR2	CECR2 histone acetyl-lysine reader	-0.029671308766835	3.58044413245279	-2.25263553176823	0.0245674923643317	0.999293570181447	-4.24426169526967
479	ENSG00000131848	ZSCAN5A	zinc finger and SCAN domain containing 5A	-0.0236980287345003	2.09600319843478	-2.13350977370598	0.0332035187370427	0.999293570181447	-4.24448874844379
480	ENSG00000108846	ABCC3	ATP binding cassette subfamily C member 3	0.0590763194847195	-0.753861844531203	1.94562231433738	0.0520695621088136	0.999293570181447	-4.24479459588474
481	ENSG00000079101	CLUL1	clusterin like 1	0.0763005529796421	2.15761180605642	2.10195936067798	0.0358863384213684	0.999293570181447	-4.24567592352356
482	ENSG00000134323	MYCN	MYCN proto-oncogene, bHLH transcription factor	0.0378618691707889	1.64666768533501	2.07875693505652	0.0379756034038198	0.999293570181447	-4.24615817893924
483	ENSG00000187566	NHLRC1	NHL repeat containing E3 ubiquitin protein ligase 1	0.032327800207457	1.61083528332838	2.08049900730991	0.0378152170596147	0.999293570181447	-4.25064708773032
484	ENSG00000181378	CFAP65	cilia and flagella associated protein 65	-0.0366050495689282	0.207794689096688	-1.98253677301649	0.0477799630410901	0.999293570181447	-4.25329245721427
485	ENSG00000122642	FKBP9	FKBP prolyl isomerase 9	0.0233313668247843	5.34264596279021	2.32337088063605	0.0204230138618875	0.999293570181447	-4.25334181958588
486	ENSG00000255085	NA	NA	-0.0403481905744865	0.567332374580728	-2.00843085596339	0.0449519039473854	0.999293570181447	-4.25543135966258
487	ENSG00000011523	CEP68	centrosomal protein 68	0.0155383314857533	6.38301401499594	2.35080044869158	0.0189884532439268	0.999293570181447	-4.25898860198068
488	ENSG00000272505	NA	NA	0.0297383705813132	4.00174040449562	2.28226742269417	0.0227499000819443	0.999293570181447	-4.26011868944348
489	ENSG00000133835	HSD17B4	hydroxysteroid 17-beta dehydrogenase 4	0.0192439709579415	7.14563812843278	2.36317007456782	0.0183709419493016	0.999293570181447	-4.26099436343039
490	ENSG00000048991	R3HDM1	R3H domain containing 1	-0.0201497227011578	7.91569625727041	-2.36693149757326	0.0181866915009832	0.999293570181447	-4.26320384952372
491	ENSG00000150401	DCUN1D2	defective in cullin neddylation 1 domain containing 2	0.0222163508221644	4.71587152813827	2.29692419704037	0.021894963106523	0.999293570181447	-4.26684760874224
492	ENSG00000279358	NA	NA	0.0318714354509883	1.90866563943958	2.14075666117451	0.0326121765622792	0.999293570181447	-4.27112887638259
493	ENSG00000161547	SRSF2	serine and arginine rich splicing factor 2	0.0213336436876761	5.80932575647673	2.32359957454315	0.0204106720610604	0.999293570181447	-4.27161710728906
494	ENSG00000107960	STN1	STN1 subunit of CST complex	0.0204047867419426	3.97753817521975	2.2458534342334	0.025000804143545	0.999293570181447	-4.27307007057023
495	ENSG00000179168	GGN	gametogenetin	-0.0533247922681626	-0.548946205357693	-1.88939806324702	0.0592200508993635	0.999293570181447	-4.27502750903713
496	ENSG00000165105	RASEF	RAS and EF-hand domain containing	0.0638242475956357	0.374482549397755	2.01925068257413	0.0438128082206	0.999293570181447	-4.27508335808794
497	ENSG00000240996	NA	NA	-0.0434332121790899	-0.259401646394632	-1.94907252185237	0.0516554149014887	0.999293570181447	-4.27621739025151
498	ENSG00000151790	TDO2	tryptophan 2,3-dioxygenase	0.0523368124506579	1.57606663399849	2.06602695843342	0.0391652936734204	0.999293570181447	-4.27838345668919
499	ENSG00000177613	CSTF2T	cleavage stimulation factor subunit 2 tau variant	0.0170042600628997	5.77336710503338	2.32699889194539	0.0202279899825074	0.999293570181447	-4.27899295725232
500	ENSG00000261126	RBFADN	RBFA downstream neighbor	-0.0358139323965621	1.40328028865687	-2.10217604606964	0.0358672994021688	0.999293570181447	-4.28099155615671
501	ENSG00000279879	NA	NA	-0.0545865793772917	-1.00490027246994	-1.86185410221385	0.063010594105412	0.999293570181447	-4.28526112905277
502	ENSG00000165807	PPP1R36	protein phosphatase 1 regulatory subunit 36	-0.0372053241058071	0.196369638276539	-1.97592416439276	0.0485257263199701	0.999293570181447	-4.28561039206629
503	ENSG00000261654	NA	NA	0.0558972060211825	1.07579123469062	2.04248695236247	0.0414488749943107	0.999293570181447	-4.28687812699456
504	ENSG00000278934	NA	NA	0.0492999899603822	-0.483615807379521	1.86513497939902	0.0625487994705584	0.999293570181447	-4.28932252915563
505	ENSG00000182636	NDN	necdin, MAGE family member	0.0276977156132963	5.44605664472558	2.29534398990061	0.0219857700827969	0.999293570181447	-4.29110741747854
506	ENSG00000107077	KDM4C	lysine demethylase 4C	-0.0146590686300043	5.81154601527089	-2.33169918716031	0.0199777477689927	0.999293570181447	-4.29134214450348
507	ENSG00000139370	SLC15A4	solute carrier family 15 member 4	0.0165911049073473	4.16975985611039	2.26285550945683	0.0239268503464163	0.999293570181447	-4.29181157535023
508	ENSG00000160808	MYL3	myosin light chain 3	0.0433279045610619	0.434615608586236	2.00234014618553	0.045604062849485	0.999293570181447	-4.29225299970258
509	ENSG00000100906	NFKBIA	NFKB inhibitor alpha	0.0403357159685687	4.80461719266697	2.29915647978776	0.0217672417407008	0.999293570181447	-4.29244066765484
510	ENSG00000099338	CATSPERG	cation channel sperm associated auxiliary subunit gamma	-0.039753672970644	0.890077951101419	-2.04460947957728	0.0412384388745498	0.999293570181447	-4.29317642281028
511	ENSG00000247735	KCTD13-DT	KCTD13 divergent transcript	-0.0386879350407577	-0.0139400518476123	-1.93986689570785	0.0527666080224574	0.999293570181447	-4.29377594126152
512	ENSG00000205622	NA	NA	-0.0506385878125277	-0.634452943874312	-1.90594908804056	0.0570349362512947	0.999293570181447	-4.29701746032922
513	ENSG00000023697	DERA	deoxyribose-phosphate aldolase	0.0250547068470761	3.42423221751284	2.20563880786169	0.0277087878239114	0.999293570181447	-4.30252456060333
514	ENSG00000243710	CFAP57	cilia and flagella associated protein 57	-0.0347609748704273	0.913775497544132	-1.98143161470684	0.0479039256946862	0.999293570181447	-4.30587913378043
515	ENSG00000205930	C21orf62-AS1	C21orf62 antisense RNA 1	-0.0297460699254255	1.37806978231453	-2.07495345448541	0.0383277916264138	0.999293570181447	-4.30614485080407
516	ENSG00000003137	CYP26B1	cytochrome P450 family 26 subfamily B member 1	0.0440627175581202	3.86965808087547	2.19478429502958	0.028481790866584	0.999293570181447	-4.30685746995154
517	ENSG00000279616	NA	NA	-0.037619822194837	-0.250114297241628	-1.95644669134508	0.0507795077108524	0.999293570181447	-4.30721562848837
518	ENSG00000267251	NA	NA	-0.0516717088841217	-0.0420836183348053	-1.94263250786897	0.0524306920293945	0.999293570181447	-4.30857011586219
519	ENSG00000280071	NA	NA	0.143478176166345	0.853671194907791	2.02204538164395	0.0435225869071782	0.999293570181447	-4.30949555579892
520	ENSG00000099139	PCSK5	proprotein convertase subtilisin/kexin type 5	-0.0231625167773934	4.14467550450373	-2.25205358036049	0.0246044161031564	0.999293570181447	-4.31166070460085
521	ENSG00000280069	NA	NA	0.0273891209521766	2.52434014063465	2.16414810353228	0.0307647180548554	0.999293570181447	-4.31713466261118
522	ENSG00000270659	NA	NA	0.0492867268674729	-0.312299885853088	1.90212969099803	0.0575331260825802	0.999293570181447	-4.31738433994839
523	ENSG00000197568	HHLA3	HERV-H LTR-associating 3	-0.0438654276168708	1.13769187809607	-1.97643411038935	0.0484678686592714	0.999293570181447	-4.32162730398045
524	ENSG00000169016	E2F6	E2F transcription factor 6	0.0198397511267745	3.97003111524316	2.22318955396868	0.0264972581383378	0.999293570181447	-4.32316203773153
525	ENSG00000143878	RHOB	ras homolog family member B	0.0318663893549513	7.78361209327319	2.34119380335994	0.0194805040935394	0.999293570181447	-4.3233161238882
526	ENSG00000266921	ZNF230-DT	ZNF230 divergent transcript	-0.0396366255311213	0.206685444022581	-1.92056217775027	0.0551619323595772	0.999293570181447	-4.32450764479495
527	ENSG00000115652	UXS1	UDP-glucuronate decarboxylase 1	-0.015415096969204	4.97679539243812	-2.27068017927712	0.0234462192063219	0.999293570181447	-4.3256919569488
528	ENSG00000135299	ANKRD6	ankyrin repeat domain 6	-0.023850357336811	5.18782968056158	-2.28070803586153	0.0228425482674499	0.999293570181447	-4.32661392857386
529	ENSG00000273507	NA	NA	-0.0452461217477604	0.671830576620741	-2.00473618881365	0.0453465611271725	0.999293570181447	-4.32803219228893
530	ENSG00000177736	FXNP2	frataxin pseudogene 2	-0.0421917057958552	-0.4933465968045	-1.92865269027059	0.0541472302440858	0.999293570181447	-4.33134750924436
531	ENSG00000248049	UBA6-DT	UBA6 divergent transcript	-0.0201050459317602	3.92647439975617	-2.20821031001988	0.0275283372584805	0.999293570181447	-4.33598865917027
532	ENSG00000204361	NXPE2	neurexophilin and PC-esterase domain family member 2	-0.0447075766024464	-0.672147888989285	-1.87734651697182	0.0608545633002057	0.999293570181447	-4.33730584949153
533	ENSG00000155858	LSM11	LSM11, U7 small nuclear RNA associated	0.0227708754705862	5.70809178330064	2.29546034964822	0.0219790722631722	0.999293570181447	-4.33754495178941
534	ENSG00000256235	SMIM3	small integral membrane protein 3	0.0348132423345071	1.89329836966709	2.08989943812664	0.0369596823271635	0.999293570181447	-4.33773866641741
535	ENSG00000226149	NA	NA	-0.0315933866627708	0.810950371435186	-1.99597123762386	0.0462945356771376	0.999293570181447	-4.3386332488767
536	ENSG00000238998	RNU7-187P	RNA, U7 small nuclear 187 pseudogene	0.0739779230086307	-1.09940391477249	1.84926936715123	0.0648082029340996	0.999293570181447	-4.34330735486206
537	ENSG00000157303	SUSD3	sushi domain containing 3	-0.071255455208114	-0.404234859934834	-1.89491877190951	0.0584835792847614	0.999293570181447	-4.34333650340506
538	ENSG00000109113	RAB34	RAB34, member RAS oncogene family	0.0341919440903174	3.27688608651405	2.18665909947319	0.0290725413938269	0.999293570181447	-4.34439535570228
539	ENSG00000250318	NA	NA	-0.046674337357967	-0.658883706050469	-1.8820809335736	0.0602080374801416	0.999293570181447	-4.34471897771165
540	ENSG00000166262	FAM227B	family with sequence similarity 227 member B	0.0241770782757526	2.50851899000589	2.13602270640226	0.0329974317104416	0.999293570181447	-4.34536594476988
541	ENSG00000253516	HMGB1P41	high mobility group box 1 pseudogene 41	-0.0354025882594567	-0.083360050808915	-1.93150198903675	0.0537936112721306	0.999293570181447	-4.34815187237114
542	ENSG00000157379	DHRS1	dehydrogenase/reductase 1	-0.0303590093027222	2.05125258931432	-2.08091706480567	0.0377768140207425	0.999293570181447	-4.34815678599136
543	ENSG00000276600	RAB7B	RAB7B, member RAS oncogene family	-0.0491884213643217	0.82084690831588	-1.9607383777223	0.0502755020898838	0.999293570181447	-4.35207062650037
544	ENSG00000173809	TDRD12	tudor domain containing 12	-0.0593413047026851	-0.0553583613068386	-1.91661208890756	0.055663088863627	0.999293570181447	-4.35295236813103
545	ENSG00000188693	CYP51A1-AS1	CYP51A1 antisense RNA 1	-0.0370998543562463	-0.179864450011502	-1.90219906291438	0.0575240452132324	0.999293570181447	-4.35351747537106
546	ENSG00000176971	FIBIN	fin bud initiation factor homolog	0.0327013481125711	3.63000166394484	2.20256065861699	0.0279261346232785	0.999293570181447	-4.35436065618478
547	ENSG00000230825	NA	NA	-0.0517775490139519	-0.662571043625779	-1.87571455108772	0.0610787538760672	0.999293570181447	-4.35909217798736
548	ENSG00000164663	USP49	ubiquitin specific peptidase 49	-0.0158062967013499	4.22220012517308	-2.24428390088356	0.0251020220847302	0.999293570181447	-4.36033139494251
549	ENSG00000152954	NRSN1	neurensin 1	-0.0266161870793749	6.45811164746005	-2.29475562892792	0.022019664161166	0.999293570181447	-4.36754367643517
550	ENSG00000103671	TRIP4	thyroid hormone receptor interactor 4	-0.0168744488315133	3.83167413315772	-2.19708863029189	0.0283161493044621	0.999293570181447	-4.3676408549133
551	ENSG00000102362	SYTL4	synaptotagmin like 4	0.0616201210073425	3.16743734244365	2.17883551274226	0.0296513186338437	0.999293570181447	-4.37095434429958
552	ENSG00000121417	ZNF211	zinc finger protein 211	-0.0203400578248958	4.26466380193778	-2.23008541032245	0.0260339376075759	0.999293570181447	-4.37212806502094
553	ENSG00000257242	LINC01619	long intergenic non-protein coding RNA 1619	0.0558541969871984	-0.752381434030334	1.86187351357382	0.0630078536086268	0.999293570181447	-4.37235690481943
554	ENSG00000213889	PPM1N	protein phosphatase, Mg2+/Mn2+ dependent 1N (putative)	0.0411371373487298	-0.548252737378314	1.86561381082715	0.0624816374280397	0.999293570181447	-4.3725418354798
555	ENSG00000272123	NA	NA	0.0439760542830296	0.0436492858627929	1.9151321192061	0.0558518320956335	0.999293570181447	-4.37514389922528
556	ENSG00000228328	PGK1P1	phosphoglycerate kinase 1 pseudogene 1	-0.0474360903575332	-0.607422041063339	-1.87912594450014	0.0606108941779056	0.999293570181447	-4.37750720068509
557	ENSG00000261404	PSMD7-DT	PSMD7 divergent transcript	-0.0331705105334072	0.943151500981179	-1.99883818344705	0.0459826374371049	0.999293570181447	-4.37760526966913
558	ENSG00000273402	NA	NA	0.0473632782534862	-0.286687248873458	1.88267609901453	0.0601271676710455	0.999293570181447	-4.37866020797736
559	ENSG00000182185	RAD51B	RAD51 paralog B	-0.0232981270013758	2.22044770927041	-2.09615279695191	0.036399756653947	0.999293570181447	-4.3787985837491
560	ENSG00000272321	NA	NA	0.038417341359886	3.03495360337574	2.13002318849678	0.0334912828808636	0.999293570181447	-4.3797304492457
561	ENSG00000100100	PIK3IP1	phosphoinositide-3-kinase interacting protein 1	0.0316523095619441	5.3717260853744	2.28062451301939	0.0228475198818263	0.999293570181447	-4.37975147728594
562	ENSG00000263535	AK4P1	adenylate kinase 4 pseudogene 1	-0.063794882536997	-0.373981829268237	-1.85759993175082	0.0636135842980505	0.999293570181447	-4.37980043029181
563	ENSG00000233382	NKAPP1	NFKB activating protein pseudogene 1	-0.0328920738993838	1.54953953036493	-2.05759920137651	0.039970243948038	0.999293570181447	-4.38048206574827
564	ENSG00000070388	FGF22	fibroblast growth factor 22	0.0491785434072812	0.800824755403172	1.95191692662616	0.0513160658652644	0.999293570181447	-4.38343115514205
565	ENSG00000166426	CRABP1	cellular retinoic acid binding protein 1	0.0812480854441771	-0.394512757933964	1.80357859579649	0.0716944720649443	0.999293570181447	-4.38428714349886
566	ENSG00000231697	NANOGP5	Nanog homeobox pseudogene 5	0.0395965775641268	-0.0975076362832494	1.92701061347374	0.0543519054955031	0.999293570181447	-4.38894484490555
567	ENSG00000213965	NUDT19	nudix hydrolase 19	0.0247595000217803	2.68100893615843	2.09772958732388	0.0362597197453397	0.999293570181447	-4.38928307896307
568	ENSG00000132702	HAPLN2	hyaluronan and proteoglycan link protein 2	0.0472314467308841	4.49794959552219	2.23749166890187	0.0255441559099658	0.999293570181447	-4.39101973795093
569	ENSG00000114019	AMOTL2	angiomotin like 2	0.0238148725422944	5.25978284280583	2.26310936722628	0.0239111237384487	0.999293570181447	-4.39335248995987
570	ENSG00000148229	POLE3	DNA polymerase epsilon 3, accessory subunit	0.0242531358057543	4.8495449055715	2.22677505073035	0.026255471719106	0.999293570181447	-4.39514457157296
571	ENSG00000107679	PLEKHA1	pleckstrin homology domain containing A1	0.0216378500711418	7.61655116359449	2.30847818879808	0.0212408902358588	0.999293570181447	-4.39601880954711
572	ENSG00000171448	ZBTB26	zinc finger and BTB domain containing 26	-0.0211471501350203	3.69217746132417	-2.17224435588444	0.0301466016273667	0.999293570181447	-4.40063939188158
573	ENSG00000002549	LAP3	leucine aminopeptidase 3	0.0323094190903328	5.40013452795547	2.26609910344286	0.0237265829901849	0.999293570181447	-4.40629413752734
574	ENSG00000237945	LINC00649	long intergenic non-protein coding RNA 649	-0.0486827681932784	-0.546593740543506	-1.84501755063365	0.0654250342597964	0.999293570181447	-4.40978658574798
575	ENSG00000163106	HPGDS	hematopoietic prostaglandin D synthase	-0.0635211293914712	-0.0560236840550919	-1.87308523341069	0.061441396800282	0.999293570181447	-4.41059492963264
576	ENSG00000023909	GCLM	glutamate-cysteine ligase modifier subunit	0.0307229809177876	5.44338649120489	2.26204265688641	0.0239772674297862	0.999293570181447	-4.41374188045753
577	ENSG00000088833	NSFL1C	NSFL1 cofactor	-0.0154579990090118	5.54729980152808	-2.25069892912027	0.0246905528512618	0.999293570181447	-4.41573622084189
578	ENSG00000103569	AQP9	aquaporin 9	-0.0525118101234247	1.66879906801406	-2.00075766388886	0.0457748076527448	0.999293570181447	-4.41593710033053
579	ENSG00000072864	NDE1	nudE neurodevelopment protein 1	-0.0254304311437514	3.06207726915375	-2.12970548948931	0.0335176100131253	0.999293570181447	-4.41742431881366
580	ENSG00000160284	SPATC1L	spermatogenesis and centriole associated 1 like	0.0809605046932436	1.47239522984994	1.98423639228806	0.0475898485598998	0.999293570181447	-4.41765574200635
581	ENSG00000112146	FBXO9	F-box protein 9	0.0187795743811123	6.62812896699764	2.28014868009331	0.0228758613374151	0.999293570181447	-4.4194858330106
582	ENSG00000176160	HSF5	heat shock transcription factor 5	0.0547138743409552	-1.13381479769501	1.78777740726028	0.0742114391561104	0.999293570181447	-4.42020849011243
583	ENSG00000125775	SDCBP2	syndecan binding protein 2	0.0309967869217668	3.18334659611966	2.12346837337774	0.0340380722062788	0.999293570181447	-4.42269680856502
584	ENSG00000260669	NA	NA	-0.0429766226869815	-0.819971488332889	-1.81359055342005	0.0701362501532292	0.999293570181447	-4.42892031769331
585	ENSG00000104331	BPNT2	3'(2'), 5'-bisphosphate nucleotidase 2	0.0198926821340528	7.4578378979447	2.2892996122839	0.0223361479060787	0.999293570181447	-4.43174291396046
586	ENSG00000270177	PPP2CA-DT	PPP2CA divergent transcript	-0.0338926272604748	0.247968429422369	-1.88445122444825	0.0598865032120698	0.999293570181447	-4.4348149346508
587	ENSG00000176853	FAM91A1	family with sequence similarity 91 member A1	0.0217221817530313	6.24920845549658	2.27212526746666	0.0233583790217543	0.999293570181447	-4.4348802236044
588	ENSG00000226747	FSIP2-AS2	FSIP2 antisense RNA 2	-0.0452815884561676	-0.568593374438912	-1.84274707523732	0.0657564046332966	0.999293570181447	-4.43620157006819
589	ENSG00000259935	NA	NA	0.0422248199491872	0.185596121021337	1.89113272002976	0.0589878183841115	0.999293570181447	-4.44241353258592
590	ENSG00000166928	MS4A14	membrane spanning 4-domains A14	-0.0696439598051131	-0.911612553117354	-1.80847534361006	0.070928846531477	0.999293570181447	-4.44485420050739
591	ENSG00000196781	TLE1	TLE family member 1, transcriptional corepressor	0.0228875785923552	5.22155449593536	2.23037105689671	0.0260148978268639	0.999293570181447	-4.4453889860514
592	ENSG00000171962	DRC3	dynein regulatory complex subunit 3	-0.0271783141837906	1.86260681381269	-2.06985265663914	0.0388044710471286	0.999293570181447	-4.44787027074497
593	ENSG00000100814	CCNB1IP1	cyclin B1 interacting protein 1	0.0233741207616869	4.72127590486297	2.21422097012663	0.0271105071569301	0.999293570181447	-4.45003657776013
594	ENSG00000136144	RCBTB1	RCC1 and BTB domain containing protein 1	0.0213924330911537	5.75368910897987	2.25244335386058	0.0245796803731909	0.999293570181447	-4.45112776435671
595	ENSG00000105971	CAV2	caveolin 2	0.0367860450871889	3.5535147424517	2.1540016726753	0.0315547260616575	0.999293570181447	-4.45391028626221
596	ENSG00000151876	FBXO4	F-box protein 4	0.030940539520003	3.04631890286613	2.10323237217006	0.0357746090657796	0.999293570181447	-4.45474180736921
597	ENSG00000267298	NA	NA	-0.0466183900188328	-1.00990401620386	-1.79177418436245	0.0735680551677409	0.999293570181447	-4.45474317943645
598	ENSG00000169507	SLC38A11	solute carrier family 38 member 11	0.0412780408318275	3.34788331769579	2.13869039311518	0.0327798547388416	0.999293570181447	-4.45559383048064
599	ENSG00000254701	NA	NA	-0.0458176324315873	2.53748608138988	-2.0859059006778	0.0373210957450036	0.999293570181447	-4.4575893383505
600	ENSG00000249328	NA	NA	-0.0444613215659744	-0.346915519301277	-1.83496728080278	0.0669023748642965	0.999293570181447	-4.45794053772706
601	ENSG00000152669	CCNO	cyclin O	0.0495516982603638	1.00253288723561	1.91293893812378	0.0561325145235803	0.999293570181447	-4.45989980534084
602	ENSG00000169035	KLK7	kallikrein related peptidase 7	-0.0585451701298088	3.05279094585019	-2.06296428690432	0.039456204935457	0.999293570181447	-4.45992350970366
603	ENSG00000167613	LAIR1	leukocyte associated immunoglobulin like receptor 1	0.0502814999586271	1.86291371678533	2.0455509375681	0.0411453895388647	0.999293570181447	-4.4601397833757
604	ENSG00000149150	SLC43A1	solute carrier family 43 member 1	0.0317576345172593	1.25080885344268	1.9923904970102	0.0466865933027814	0.999293570181447	-4.46059283616673
605	ENSG00000140157	NIPA2	NIPA magnesium transporter 2	0.0201650894813119	5.18401790066703	2.21494156296665	0.0270607853382719	0.999293570181447	-4.46127213290358
606	ENSG00000270820	USP34-DT	USP34 divergent transcript	-0.0297574476968741	1.33012873769657	-1.96889410596848	0.049329286432545	0.999293570181447	-4.46139098560311
607	ENSG00000104413	ESRP1	epithelial splicing regulatory protein 1	-0.0542409323063705	-0.328548100031748	-1.8097866319619	0.0707249656487511	0.999293570181447	-4.46161038067831
608	ENSG00000137571	SLCO5A1	solute carrier organic anion transporter family member 5A1	0.0272790357242898	2.05576449186403	2.02706727346263	0.0430051666340014	0.999293570181447	-4.46353645094622
609	ENSG00000150630	VEGFC	vascular endothelial growth factor C	-0.0401588499719426	0.195365451149999	-1.86927801270723	0.0619696637916596	0.999293570181447	-4.46402167902924
610	ENSG00000179406	LINC00174	long intergenic non-protein coding RNA 174	-0.0260359178226173	2.87510007679626	-2.11630019458465	0.0346447625480786	0.999293570181447	-4.46501038189789
611	ENSG00000263528	IKBKE	inhibitor of nuclear factor kappa B kinase subunit epsilon	0.0411828368963856	0.781868479310834	1.92986557378691	0.0539964655758568	0.999293570181447	-4.46653196575511
612	ENSG00000214776	NA	NA	0.197778300844972	0.0310961551263852	1.87838182909744	0.0607126922276659	0.999293570181447	-4.47489738063639
613	ENSG00000166558	SLC38A8	solute carrier family 38 member 8	0.0745140352750132	-1.08954875585589	1.75089798750356	0.0803681204318626	0.999293570181447	-4.47709951945851
614	ENSG00000270170	NCBP2AS2	NCBP2 antisense 2 (head to head)	0.0272377744812111	3.56115744564448	2.09385482309361	0.036604669647142	0.999293570181447	-4.47911917254766
615	ENSG00000166741	NNMT	nicotinamide N-methyltransferase	0.0441036197206425	1.24184048533733	1.94283005773182	0.0524067659936903	0.999293570181447	-4.4819084604542
616	ENSG00000130856	ZNF236	zinc finger protein 236	-0.0144857115954526	5.84481935958766	-2.24410975416756	0.0251132745443099	0.999293570181447	-4.48274225729786
617	ENSG00000135108	FBXO21	F-box protein 21	0.0166660159371093	7.15663516855849	2.26445961836584	0.023827625916855	0.999293570181447	-4.48385846279385
618	ENSG00000235545	NA	NA	-0.0359987389178121	0.181265832561022	-1.86658934446684	0.0623449916464365	0.999293570181447	-4.48422733826298
619	ENSG00000230986	DDX3P2	DEAD-box helicase 3 pseudogene 2	0.0465947250140659	-0.929768877910792	1.78346212599671	0.0749112600500907	0.999293570181447	-4.48598151364109
620	ENSG00000269924	NA	NA	0.0365170923276333	-0.431156050194484	1.84632690965836	0.0652345645314131	0.999293570181447	-4.48736784821425
621	ENSG00000135046	ANXA1	annexin A1	0.0458820969875042	3.84800191078877	2.16198435205432	0.0309317467572189	0.999293570181447	-4.48919319676779
622	ENSG00000235248	OR13C1P	olfactory receptor family 13 subfamily C member 1 pseudogene	-0.0397950822366445	-0.0566543304710499	-1.86870213033553	0.0620498967187247	0.999293570181447	-4.48994143447717
623	ENSG00000262468	LINC01569	long intergenic non-protein coding RNA 1569	-0.0377494670178592	-0.195064305440467	-1.82421856902843	0.0685127269641069	0.999293570181447	-4.49009926587121
624	ENSG00000277149	TYW1B	tRNA-yW synthesizing protein 1 homolog B	-0.0320636960725303	2.92374750147699	-2.07314734599955	0.0384960024519098	0.999293570181447	-4.49029821941024
625	ENSG00000046604	DSG2	desmoglein 2	0.0599838326301782	0.103253082724343	1.81328340395129	0.070183636249321	0.999293570181447	-4.49193695715316
626	ENSG00000019186	CYP24A1	cytochrome P450 family 24 subfamily A member 1	0.0927491361898674	-0.575262984102608	1.76055687793063	0.0787168039733432	0.999293570181447	-4.49260320121461
627	ENSG00000143162	CREG1	cellular repressor of E1A stimulated genes 1	0.0230089102495543	5.40364412511614	2.21570614986202	0.0270081141340297	0.999293570181447	-4.49469581723688
628	ENSG00000184984	CHRM5	cholinergic receptor muscarinic 5	0.0914155335160657	1.43035261284541	1.97837678352464	0.0482479875990511	0.999293570181447	-4.49492111747397
629	ENSG00000162620	LRRIQ3	leucine rich repeats and IQ motif containing 3	-0.0550479112465993	0.578846424505439	-1.87668165455615	0.0609458158767175	0.999293570181447	-4.49644577425369
630	ENSG00000279536	NA	NA	-0.0500432298603324	-0.529563460126701	-1.80132090067007	0.07204974972028	0.999293570181447	-4.49902505225405
631	ENSG00000260337	NA	NA	-0.0542861474816729	0.398930647641651	-1.91853101125388	0.0554191582278846	0.999293570181447	-4.5031917643252
632	ENSG00000229570	GAPDHP58	glyceraldehyde 3 phosphate dehydrogenase pseudogene 58	-0.0440917606056614	-0.0151395048260948	-1.8526038964686	0.0643278175300996	0.999293570181447	-4.50413572591932
633	ENSG00000259865	NA	NA	0.0484502815128371	2.14463233526053	2.00455111490566	0.0453664070874749	0.999293570181447	-4.50468419360164
634	ENSG00000173825	TIGD3	tigger transposable element derived 3	0.0370180959627821	0.942292589759648	1.89451891663483	0.058536663363953	0.999293570181447	-4.50699606374955
635	ENSG00000266714	MYO15B	myosin XVB	-0.0460140723849101	3.78350632749508	-2.15495611397167	0.0314796770384364	0.999293570181447	-4.50734438552384
636	ENSG00000198237	GUSBP13	GUSB pseudogene 13	-0.0826435130957452	-0.226447827784325	-1.85068612012112	0.0646037387959369	0.999293570181447	-4.50784656356415
637	ENSG00000267339	LINC00906	long intergenic non-protein coding RNA 906	-0.0703619756614118	-1.35588001118231	-1.70668055853274	0.0882911545199089	0.999293570181447	-4.51065304122087
638	ENSG00000040933	INPP4A	inositol polyphosphate-4-phosphatase type I A	0.0119984064684595	7.60153009272255	2.25534730658588	0.0243960689354061	0.999293570181447	-4.51154444142891
639	ENSG00000140280	LYSMD2	LysM domain containing 2	0.0261376210784843	5.04464245130677	2.17818130997625	0.0297001623187986	0.999293570181447	-4.51275493659365
640	ENSG00000089101	CFAP61	cilia and flagella associated protein 61	-0.0332530653164493	1.62420866225083	-1.95631470175889	0.0507950752325152	0.999293570181447	-4.51520963441223
641	ENSG00000090889	KIF4A	kinesin family member 4A	0.0325623554475564	0.2256239974231	1.83702306708071	0.0665979658818918	0.999293570181447	-4.51727037474777
642	ENSG00000273151	NA	NA	-0.0410003655490349	1.20744010294022	-1.98992148981312	0.0469585542649281	0.999293570181447	-4.51832656339144
643	ENSG00000262583	TMEM231P1	TMEM231 pseudogene 1	-0.0394954912877779	-0.700397141995211	-1.77533163972634	0.0762444736162566	0.999293570181447	-4.51839327875438
644	ENSG00000143409	MINDY1	MINDY lysine 48 deubiquitinase 1	0.0190527582772868	3.86930405816463	2.13163648394105	0.0333578654313704	0.999293570181447	-4.52473465960283
645	ENSG00000273367	NA	NA	0.0352874085279948	1.64883690794689	1.97836264703392	0.0482495845970676	0.999293570181447	-4.52522548192076
646	ENSG00000231185	SPRY4-AS1	SPRY4 antisense RNA 1	-0.0385345935426776	1.6576310119974	-1.94776802292629	0.0518116751378977	0.999293570181447	-4.52712478780877
647	ENSG00000073350	LLGL2	LLGL scribble cell polarity complex component 2	-0.0391907789982633	1.4430432045784	-1.95627950560749	0.050799227121637	0.999293570181447	-4.52765786689146
648	ENSG00000145337	PYURF	PIGY upstream open reading frame	0.028727870483048	5.319875427228	2.19286375274427	0.0286204827229704	0.999293570181447	-4.5280709083429
649	ENSG00000198876	DCAF12	DDB1 and CUL4 associated factor 12	0.0171896571422661	4.2232292250087	2.14108454970181	0.0325856361087151	0.999293570181447	-4.5282513557291
650	ENSG00000270127	NA	NA	-0.0655905766783439	0.00138388083540043	-1.83291593805286	0.0672072690622391	0.999293570181447	-4.52888755114568
651	ENSG00000181315	ZNF322	zinc finger protein 322	0.0250875612798298	4.39835710603066	2.15165593250604	0.0317398284508433	0.999293570181447	-4.52893368823348
652	ENSG00000253771	TPTE2P1	transmembrane phosphoinositide 3-phosphatase and tensin homolog 2 pseudogene 1	0.0301742377324061	3.67082542772916	2.11706142359425	0.0345798985111486	0.999293570181447	-4.52981469401719
653	ENSG00000275672	NA	NA	-0.0462747998742483	-0.895374532992109	-1.74207624926629	0.0819008472226936	0.999293570181447	-4.53129031283884
654	ENSG00000225377	NRSN2-AS1	NRSN2 antisense RNA 1	-0.0267621477251508	1.65010849475328	-1.9356832011469	0.0532781909189021	0.999293570181447	-4.53278476076034
655	ENSG00000125864	BFSP1	beaded filament structural protein 1	0.0345008447876669	1.72825978330463	1.92719743800718	0.0543285863538777	0.999293570181447	-4.5331951476459
656	ENSG00000157653	C9orf43	chromosome 9 open reading frame 43	-0.0383600026794828	-0.387957945286892	-1.78682512914165	0.0743654105592186	0.999293570181447	-4.53921290581323
657	ENSG00000130305	NSUN5	NOP2/Sun RNA methyltransferase 5	0.0248624907822406	3.06530424266534	2.05177575871798	0.0405346310588091	0.999293570181447	-4.53936516035516
658	ENSG00000213918	DNASE1	deoxyribonuclease 1	-0.029315753965126	3.59148232541669	-2.1208932622355	0.0342549652751191	0.999293570181447	-4.53984674785024
659	ENSG00000235310	GXYLT1P6	GXYLT1 pseudogene 6	0.0631631458996397	2.04911307983138	1.99831918773847	0.0460389677418212	0.999293570181447	-4.54243105323531
660	ENSG00000142512	SIGLEC10	sialic acid binding Ig like lectin 10	0.0565819674131733	1.19396201416474	1.92243516996221	0.0549256220697079	0.999293570181447	-4.54428840413652
661	ENSG00000101193	GID8	GID complex subunit 8 homolog	0.0132404882080654	5.64842042068771	2.20400475853765	0.0278239846426065	0.999293570181447	-4.54713176748326
662	ENSG00000281344	HELLPAR	HELLP associated long non-coding RNA	0.0509015265375272	0.666335993018481	1.88792516372995	0.0594178362580412	0.999293570181447	-4.54807114975718
663	ENSG00000157856	DRC1	dynein regulatory complex subunit 1	-0.0326256509007883	1.67287946037156	-1.9436385773708	0.0523089383279785	0.999293570181447	-4.54825564052594
664	ENSG00000178201	VN1R1	vomeronasal 1 receptor 1	0.028669479198659	2.1790217927379	2.00704024326425	0.0451001045653745	0.999293570181447	-4.54937097821305
665	ENSG00000243914	RPL5P14	ribosomal protein L5 pseudogene 14	0.0417870985360555	-0.0116984380579072	1.87647781915754	0.0609738150880374	0.999293570181447	-4.54986960991988
666	ENSG00000263142	LRRC37A17P	leucine rich repeat containing 37 member A17, pseudogene	-0.0275414552952308	2.79281932539163	-2.06829214610196	0.038951308203555	0.999293570181447	-4.55040937820788
667	ENSG00000141428	C18orf21	chromosome 18 open reading frame 21	0.0201572249584229	3.51179167452284	2.07401908355099	0.0384147353707734	0.999293570181447	-4.55122680437856
668	ENSG00000240875	LINC00886	long intergenic non-protein coding RNA 886	-0.0418577572877801	-0.142209762126289	-1.79364492644621	0.0732684853089323	0.999293570181447	-4.55312117351814
669	ENSG00000280195	NA	NA	-0.0425671543035019	-0.163435911285802	-1.75545404094824	0.0795857221444754	0.999293570181447	-4.55753312778484
670	ENSG00000230303	NA	NA	-0.0310643470512094	0.675232716541934	-1.86243291737264	0.0629289193589875	0.999293570181447	-4.55854644158888
671	ENSG00000184047	DIABLO	diablo IAP-binding mitochondrial protein	-0.0218657383476336	2.04940266577318	-2.00705779018895	0.0450982319832678	0.999293570181447	-4.56034799941381
672	ENSG00000110693	SOX6	SRY-box transcription factor 6	-0.0199957488551807	5.54014423621677	-2.1958432216825	0.0284055689179865	0.999293570181447	-4.56158467548662
673	ENSG00000114026	OGG1	8-oxoguanine DNA glycosylase	-0.0227483222859661	3.65959312437796	-2.09073372199305	0.0368845582777743	0.999293570181447	-4.5635229069737
674	ENSG00000279253	NA	NA	-0.039195779934143	0.463856466495859	-1.82438729496871	0.0684872043143877	0.999293570181447	-4.56426568528364
675	ENSG00000204257	HLA-DMA	major histocompatibility complex, class II, DM alpha	0.0419797632520014	1.38618591887442	1.92796028162147	0.0542334562085152	0.999293570181447	-4.56642087672932
676	ENSG00000184056	VPS33B	VPS33B late endosome and lysosome associated	0.0257742236973637	1.72688021580761	1.93475140766228	0.0533926942731384	0.999293570181447	-4.56658265340138
677	ENSG00000196756	SNHG17	small nucleolar RNA host gene 17	-0.043997291370363	1.92539549383616	-1.95607392099272	0.0508234844565415	0.999293570181447	-4.56689029453745
678	ENSG00000197467	COL13A1	collagen type XIII alpha 1 chain	-0.0582531564899516	-0.269143146572947	-1.78625137091154	0.0744583062568749	0.999293570181447	-4.56712598511344
679	ENSG00000204305	AGER	advanced glycosylation end-product specific receptor	-0.039469154668889	-0.29613758208703	-1.80238523966858	0.0718820825508955	0.999293570181447	-4.56739884373526
680	ENSG00000120699	EXOSC8	exosome component 8	0.0199983943488449	3.5231413025536	2.08731666899333	0.0371930789857457	0.999293570181447	-4.56785972470072
681	ENSG00000115896	PLCL1	phospholipase C like 1 (inactive)	0.0207675811992116	6.75125535157438	2.21921722811915	0.0267673784435094	0.999293570181447	-4.56873084338766
682	ENSG00000228172	NA	NA	0.0471367229416738	-1.12213270471375	1.68881786628742	0.0916657571068729	0.999293570181447	-4.57017826746271
683	ENSG00000183807	FAM162B	family with sequence similarity 162 member B	0.0286623947525595	3.10181743248622	2.02330221210361	0.0433926001233117	0.999293570181447	-4.57133098642858
684	ENSG00000125247	TMTC4	transmembrane O-mannosyltransferase targeting cadherins 4	0.0277586967578596	5.47438208424584	2.19173878731584	0.0287019924007778	0.999293570181447	-4.57241127480717
685	ENSG00000279668	NA	NA	0.031363025529042	2.91398474143918	2.06776210689944	0.039001290029424	0.999293570181447	-4.57453673731412
686	ENSG00000127366	TAS2R5	taste 2 receptor member 5	-0.0327768550167536	0.601547151742857	-1.87786299210234	0.060783755226455	0.999293570181447	-4.57590897343117
687	ENSG00000122026	RPL21	ribosomal protein L21	-0.0320249029857629	6.19273266775834	-2.20294648455104	0.0278988111424171	0.999293570181447	-4.57780780970766
688	ENSG00000219891	ZSCAN12P1	zinc finger and SCAN domain containing 12 pseudogene 1	-0.0321888693867586	0.327684742927025	-1.81827419393381	0.0694169255625553	0.999293570181447	-4.57788635810607
689	ENSG00000243321	LINC01998	long intergenic non-protein coding RNA 1998	-0.0670925202830953	-0.761954207114627	-1.72211846453899	0.0854561369822836	0.999293570181447	-4.57798811727069
690	ENSG00000283498	MIR1244-2	microRNA 1244-2	0.0508611084801024	0.170157684001701	1.801859102877	0.0719649257229531	0.999293570181447	-4.57896095227182
691	ENSG00000285410	GABPB1-IT1	GABPB1 intronic transcript	0.0235479148535553	4.55852466000634	2.13909041142133	0.0327473355354587	0.999293570181447	-4.57905114942167
692	ENSG00000237877	LINC01473	long intergenic non-protein coding RNA 1473	-0.0282033704833738	2.40275581520399	-2.01505818282434	0.044251256779679	0.999293570181447	-4.57923323623756
693	ENSG00000262943	ALOX12P2	arachidonate 12-lipoxygenase pseudogene 2	-0.0295019143377625	2.3075953877597	-2.03836136022494	0.0418605106467961	0.999293570181447	-4.57942707367636
694	ENSG00000260776	NA	NA	-0.12247358753924	-1.61354113619391	-1.68729245291096	0.0919586860344909	0.999293570181447	-4.57969912854264
695	ENSG00000125835	SNRPB	small nuclear ribonucleoprotein polypeptides B and B1	0.0359128763298612	3.86288575695181	2.07336984589663	0.0384752461621322	0.999293570181447	-4.58027899055775
696	ENSG00000233461	NA	NA	-0.0430283973796732	-0.914621744681296	-1.70877813501848	0.0879015526346256	0.999293570181447	-4.58427313248963
697	ENSG00000253540	FAM86HP	family with sequence similarity 86 member H, pseudogene	0.0438161078260453	0.579696907674524	1.81827130861167	0.0694173668213888	0.999293570181447	-4.58461958612756
698	ENSG00000112936	C7	complement C7	0.0630842502827732	1.88579931784156	1.96476600155283	0.0498063351084151	0.999293570181447	-4.58537937059454
699	ENSG00000235989	MORC2-AS1	MORC2 antisense RNA 1	0.0447939438193675	-0.825705441444497	1.74071161865305	0.0821400520970182	0.999293570181447	-4.58638793431497
700	ENSG00000249937	LINC02223	long intergenic non-protein coding RNA 2223	0.0389911957263979	2.62922608764263	2.01044254653549	0.0447382420474392	0.999293570181447	-4.5887262364056
701	ENSG00000280206	NA	NA	-0.0361350993357213	-0.11837196589788	-1.78788874569629	0.0741934541878677	0.999293570181447	-4.58916551829397
702	ENSG00000239704	CDRT4	CMT1A duplicated region transcript 4	0.0333041473035217	0.234715796294321	1.84741050287567	0.0650772832124295	0.999293570181447	-4.58965879663795
703	ENSG00000138622	HCN4	hyperpolarization activated cyclic nucleotide gated potassium channel 4	-0.0403235089013957	1.69440106364319	-1.90130131995961	0.0576416531751331	0.999293570181447	-4.59090568735391
704	ENSG00000133315	MACROD1	mono-ADP ribosylhydrolase 1	0.0343568795279452	2.63037060287283	2.00157540225444	0.0456865090264464	0.999293570181447	-4.59102602847553
705	ENSG00000171903	CYP4F11	cytochrome P450 family 4 subfamily F member 11	0.0463547184273601	2.72939076386008	2.02428792152	0.0432908839211201	0.999293570181447	-4.59175054141107
706	ENSG00000189350	TOGARAM2	TOG array regulator of axonemal microtubules 2	-0.0608345430072187	1.58548758333587	-1.95192188404054	0.0513154760619446	0.999293570181447	-4.59222706290204
707	ENSG00000241158	ADAMTS9-AS1	ADAMTS9 antisense RNA 1	-0.055930972826374	1.13358580248136	-1.9027175269366	0.0574562154371016	0.999293570181447	-4.59314483834659
708	ENSG00000170653	ATF7	activating transcription factor 7	-0.023084501280471	3.85245758531802	-2.07620946842966	0.0382111829561518	0.999293570181447	-4.59660332905979
709	ENSG00000282851	BISPR	BST2 interferon stimulated positive regulator	0.0443141747015339	-0.590194682311392	1.74065854464971	0.0821493668478842	0.999293570181447	-4.59662151019314
710	ENSG00000196689	TRPV1	transient receptor potential cation channel subfamily V member 1	-0.0285749257330548	2.26170113871461	-1.99834659976735	0.0460359910629225	0.999293570181447	-4.59693175875593
711	ENSG00000255366	NA	NA	0.0204555894285042	3.57499300227986	2.05723314031055	0.0400055234667294	0.999293570181447	-4.59703030417296
712	ENSG00000224185	SNX18P9	sorting nexin 18 pseudogene 9	0.0628292703933222	-0.150966672244758	1.84740936200943	0.0650774486418495	0.999293570181447	-4.59735556856026
713	ENSG00000261451	NA	NA	0.0250708038261733	4.28875165597088	2.14644217026146	0.0321545902732561	0.999293570181447	-4.59800928513728
714	ENSG00000172361	CFAP53	cilia and flagella associated protein 53	-0.0298350424920452	1.29111082963218	-1.9056992532334	0.0570674136214436	0.999293570181447	-4.60125082257339
715	ENSG00000264343	NOTCH2NLA	notch 2 N-terminal like A	-0.086807412280614	-1.06088116941812	-1.65324166198634	0.0986958987346724	0.999293570181447	-4.60157724216302
716	ENSG00000165071	TMEM71	transmembrane protein 71	-0.0421864114193322	-0.446013858328186	-1.74408093920746	0.081550473982845	0.999293570181447	-4.60189371259065
717	ENSG00000118855	MFSD1	major facilitator superfamily domain containing 1	0.0221741506677788	5.08524190511561	2.16686741255105	0.0305559045054234	0.999293570181447	-4.60430032738578
718	ENSG00000230615	NA	NA	-0.0341289722160582	0.447423243073052	-1.80442422958874	0.0715617713724248	0.999293570181447	-4.60934374808193
719	ENSG00000165457	FOLR2	folate receptor beta	-0.0596054539055161	0.451760750126323	-1.79515980716127	0.0730266343326059	0.999293570181447	-4.61314072893701
720	ENSG00000261739	GOLGA8S	golgin A8 family member S	0.0774890809221386	0.603868230008612	1.81357587473791	0.070138514137454	0.999293570181447	-4.61421579619649
721	ENSG00000176894	PXMP2	peroxisomal membrane protein 2	0.0320062895631767	1.78609180091289	1.90857411094201	0.056694625822694	0.999293570181447	-4.61543966715173
722	ENSG00000163273	NPPC	natriuretic peptide C	0.0466324399284235	0.361143734906389	1.7463231287903	0.0811600360899711	0.999293570181447	-4.61583691128622
723	ENSG00000188603	CLN3	CLN3 lysosomal/endosomal transmembrane protein, battenin	-0.0376079366099825	0.609617772425894	-1.86485109693679	0.0625886457441416	0.999293570181447	-4.61670041919394
724	ENSG00000261342	NA	NA	-0.0378061540065956	1.35957743084437	-1.8938839050511	0.0586210487789469	0.999293570181447	-4.61750142805577
725	ENSG00000224019	RPL21P32	ribosomal protein L21 pseudogene 32	-0.0335808873137796	0.292232591524726	-1.81826007036242	0.0694190855342357	0.999293570181447	-4.61845148278187
726	ENSG00000185267	CDNF	cerebral dopamine neurotrophic factor	-0.045756713611034	-0.249469496062377	-1.73648072056747	0.0828852928864682	0.999293570181447	-4.61846177187731
727	ENSG00000145861	C1QTNF2	C1q and TNF related 2	-0.03104930637474	0.925818875527604	-1.8233053845298	0.0686509975121669	0.999293570181447	-4.61895850423837
728	ENSG00000265478	NA	NA	0.0390444407181998	-0.547926068195555	1.68702787863154	0.0920095694929383	0.999293570181447	-4.6199922855119
729	ENSG00000244038	DDOST	dolichyl-diphosphooligosaccharide--protein glycosyltransferase non-catalytic subunit	0.0201922775016719	5.24094718406045	2.14456712548152	0.0323048862433891	0.999293570181447	-4.62235972557494
730	ENSG00000133731	IMPA1	inositol monophosphatase 1	0.0315850824000041	6.1588558603397	2.18180705589124	0.0294303293610976	0.999293570181447	-4.62242970844682
731	ENSG00000050426	LETMD1	LETM1 domain containing 1	0.0168042014630416	5.33626550832846	2.15440237688012	0.0315231994368045	0.999293570181447	-4.62315126030742
732	ENSG00000152229	PSTPIP2	proline-serine-threonine phosphatase interacting protein 2	0.0491275456839178	-0.010322867091697	1.8115509274005	0.0704514107254761	0.999293570181447	-4.62431943744713
733	ENSG00000253944	MTUS1-DT	MTUS1 divergent transcript	0.0582863688102759	-0.516274199598854	1.68744985020267	0.0919284258184072	0.999293570181447	-4.62581021669072
734	ENSG00000255559	ZNF252P-AS1	ZNF252P antisense RNA 1	-0.0379733216252066	-0.038187369806377	-1.76668028808176	0.0776843269078488	0.999293570181447	-4.62597580814304
735	ENSG00000275286	NA	NA	0.0400139499884698	0.73735434276982	1.81578848827781	0.0697979265127415	0.999293570181447	-4.62629626175273
736	ENSG00000197093	GAL3ST4	galactose-3-O-sulfotransferase 4	-0.0486946963214028	0.979643277722978	-1.82261562622495	0.068755590074814	0.999293570181447	-4.6277579408175
737	ENSG00000119514	GALNT12	polypeptide N-acetylgalactosaminyltransferase 12	0.0302824117702418	0.939747168567514	1.84935132728665	0.0647963599811962	0.999293570181447	-4.62820701645588
738	ENSG00000150672	DLG2	discs large MAGUK scaffold protein 2	-0.013916820272418	8.65047715768388	-2.20977810304306	0.0274188193142332	0.999293570181447	-4.62970818296867
739	ENSG00000259257	NA	NA	-0.0356123026704724	-0.321623581516324	-1.7689272288374	0.0773082496861602	0.999293570181447	-4.63122998848192
740	ENSG00000214457	RPL7P29	ribosomal protein L7 pseudogene 29	0.0319804791913288	0.633774505512033	1.85870049583699	0.0634571331199659	0.999293570181447	-4.63145879111807
741	ENSG00000257875	NA	NA	-0.0311958047203508	-0.234495151043362	-1.75870480330753	0.0790312793822718	0.999293570181447	-4.63309443692342
742	ENSG00000269959	SPACA6-AS1	SPACA6 antisense RNA 1	-0.0522858051449348	0.0280605509160834	-1.77190303545675	0.076812469095221	0.999293570181447	-4.63340032240746
743	ENSG00000220744	RPL5P18	ribosomal protein L5 pseudogene 18	-0.0371933797892773	-0.258680704638896	-1.77475403139992	0.0763399212483932	0.999293570181447	-4.63402652314552
744	ENSG00000119986	AVPI1	arginine vasopressin induced 1	0.0269376098820465	3.49032945666605	2.02640472224273	0.0430731314993286	0.999293570181447	-4.63408642840502
745	ENSG00000183323	CCDC125	coiled-coil domain containing 125	-0.0213079869144469	3.31650960028184	-2.03487771693963	0.0422107899183473	0.999293570181447	-4.63733869191095
746	ENSG00000279602	NA	NA	-0.0753704147031476	-0.193443755428625	-1.75552886361017	0.0795729250271738	0.999293570181447	-4.63750288077719
747	ENSG00000088766	CRLS1	cardiolipin synthase 1	0.0396842307082235	2.76137609277175	1.97735205964269	0.048363865896994	0.999293570181447	-4.63843062710724
748	ENSG00000286169	PDCD6-AHRR	PDCD6-AHRR readthrough (NMD candidate)	-0.043151601006104	0.533460863444965	-1.80089354045031	0.0721171627620122	0.999293570181447	-4.63861770971046
749	ENSG00000271425	NBPF10	NBPF member 10	-0.035960923936745	1.87166904202747	-1.93594017662045	0.0532466486923179	0.999293570181447	-4.64191329763983
750	ENSG00000112078	KCTD20	potassium channel tetramerization domain containing 20	0.0128085994927187	6.37741652278067	2.18134950104906	0.0294642642943548	0.999293570181447	-4.64197076763998
751	ENSG00000163145	C1QTNF7	C1q and TNF related 7	-0.0404389974469645	1.07508332587281	-1.88907918040676	0.0592628249437024	0.999293570181447	-4.64249510585825
752	ENSG00000241156	RN7SL582P	RNA, 7SL, cytoplasmic 582, pseudogene	-0.0384868193289854	-0.831536229930602	-1.70500548222119	0.0886032823578541	0.999293570181447	-4.64280672666108
753	ENSG00000133640	LRRIQ1	leucine rich repeats and IQ motif containing 1	-0.0356280693611309	2.57698738687199	-1.98029311467144	0.0480319112839727	0.999293570181447	-4.64378659218323
754	ENSG00000268670	NA	NA	-0.0461524060862256	-0.0962111522573171	-1.77422530022294	0.0764273776881861	0.999293570181447	-4.64410349932075
755	ENSG00000055609	KMT2C	lysine methyltransferase 2C	-0.0140190144565584	7.89659784760956	-2.19976552081389	0.0281247723155511	0.999293570181447	-4.64481537345736
756	ENSG00000274184	NA	NA	-0.0417242687313333	-0.481040091509836	-1.74536118334559	0.0813273553628455	0.999293570181447	-4.6468375637392
757	ENSG00000165244	ZNF367	zinc finger protein 367	0.0350538265870907	1.84921843325658	1.90985879240798	0.0565286965797153	0.999293570181447	-4.64746364968341
758	ENSG00000269553	NA	NA	-0.0575349959787182	-0.47771331423661	-1.77193995222322	0.0768063349694448	0.999293570181447	-4.648697364263
759	ENSG00000185495	SEPTIN7P13	septin 7 pseudogene 13	0.0244845688617259	4.13355602009866	2.08620549302561	0.0372938785774067	0.999293570181447	-4.65015079978311
760	ENSG00000137269	LRRC1	leucine rich repeat containing 1	0.0234024410905711	3.56587961181855	2.06682951436061	0.0390893644868679	0.999293570181447	-4.65015541226
761	ENSG00000166845	C18orf54	chromosome 18 open reading frame 54	-0.0282155304155488	2.83697638728003	-1.99720506609081	0.0461600880089162	0.999293570181447	-4.6513783247239
762	ENSG00000106546	AHR	aryl hydrocarbon receptor	0.0283684546309144	4.42565890198482	2.10050297253197	0.0360145278802478	0.999293570181447	-4.65208457107453
763	ENSG00000229847	EMX2OS	EMX2 opposite strand/antisense RNA	-0.0446718001486521	5.42072634528344	-2.1413861982595	0.0325612359833683	0.999293570181447	-4.65494466857334
764	ENSG00000134817	APLNR	apelin receptor	0.0618438309337928	4.17187302884361	2.10366094333093	0.0357370612861198	0.999293570181447	-4.65776857934638
765	ENSG00000249487	LINC01586	long intergenic non-protein coding RNA 1586	-0.033703182700854	0.214705662174943	-1.79860757102295	0.072478637643872	0.999293570181447	-4.65904797382412
766	ENSG00000118600	RXYLT1	ribitol xylosyltransferase 1	0.0236481748957177	3.35258134009685	1.99950549283203	0.0459102950750451	0.999293570181447	-4.65965993945283
767	ENSG00000274114	ALOX15P1	arachidonate 15-lipoxygenase pseudogene 1	0.0381611337780188	1.15879373602367	1.82891617663883	0.0678050551886155	0.999293570181447	-4.6597061076892
768	ENSG00000163877	SNIP1	Smad nuclear interacting protein 1	0.0193963904834079	4.19282541287637	2.0691767120924	0.0388680164960008	0.999293570181447	-4.66105421692955
769	ENSG00000238198	LRIG2-DT	LRIG2 divergent transcript	-0.0336711860688122	0.981880432101872	-1.89229218015679	0.0588330148617794	0.999293570181447	-4.66117590134957
770	ENSG00000163293	NIPAL1	NIPA like domain containing 1	-0.0347290836918058	0.72599825520801	-1.77993858650827	0.0754866789142548	0.999293570181447	-4.66457231300458
771	ENSG00000206567	NA	NA	-0.0329121680636468	0.238718581616017	-1.751111222991	0.0803313629653868	0.999293570181447	-4.66582384604207
772	ENSG00000163050	COQ8A	coenzyme Q8A	0.0206961496905222	4.89289630623572	2.11898114335967	0.0344167813444398	0.999293570181447	-4.66629607686007
773	ENSG00000283175	NA	NA	0.044619574096972	-0.472145748891101	1.69732357922396	0.090046132555833	0.999293570181447	-4.66671106973792
774	ENSG00000229689	NA	NA	-0.022046343362481	2.82752663513267	-1.99083402959306	0.0468578828981547	0.999293570181447	-4.66824417865945
775	ENSG00000271811	NA	NA	-0.0471386363549819	-0.573668054535963	-1.7058944578964	0.0884375229687196	0.999293570181447	-4.6697460180186
776	ENSG00000016402	IL20RA	interleukin 20 receptor subunit alpha	0.043824953820237	1.40668560266409	1.87098870051414	0.0617318349656184	0.999293570181447	-4.67042649845837
777	ENSG00000236859	NIFK-AS1	NIFK antisense RNA 1	-0.0271102455341493	2.33904814494107	-1.93114773782258	0.0538374710299807	0.999293570181447	-4.67061370418397
778	ENSG00000120322	PCDHB8	protocadherin beta 8	0.0390557049015855	1.15996645352533	1.84797426639087	0.0649955781284024	0.999293570181447	-4.67253883865563
779	ENSG00000236240	GPC5-IT1	GPC5 intronic transcript 1	-0.0502515194235748	-0.295478878177299	-1.73591475665598	0.0829853981851303	0.999293570181447	-4.6733970168233
780	ENSG00000102755	FLT1	fms related receptor tyrosine kinase 1	-0.0451651732936644	5.64160552092351	-2.15922963699813	0.031145522481917	0.999293570181447	-4.67549942624449
781	ENSG00000279499	NA	NA	0.0377471323441282	-0.146396083418522	1.71461656046665	0.0868244399242391	0.999293570181447	-4.67583752473694
782	ENSG00000256651	NA	NA	0.0353438189987347	-0.121237292490254	1.73982039540995	0.0822965800314862	0.999293570181447	-4.67765868856272
783	ENSG00000249709	ZNF564	zinc finger protein 564	-0.024898726635093	0.977969779901723	-1.82072514049642	0.0690429295638233	0.999293570181447	-4.67804531873209
784	ENSG00000183826	BTBD9	BTB domain containing 9	-0.0144893610618353	6.77972865735967	-2.17164726935236	0.0301918187153346	0.999293570181447	-4.67874319416138
785	ENSG00000258631	NA	NA	0.0426382263497585	-0.56705013012276	1.68860110592052	0.0917073362841474	0.999293570181447	-4.67878000577802
786	ENSG00000124257	NEURL2	neuralized E3 ubiquitin protein ligase 2	-0.0365810914888892	-0.212726859024533	-1.66325586309974	0.0966747354423429	0.999293570181447	-4.6794182208588
787	ENSG00000006695	COX10	cytochrome c oxidase assembly factor heme A:farnesyltransferase COX10	0.0180047097640847	3.17453830840282	1.98305812271879	0.0477215784853435	0.999293570181447	-4.68133905364639
788	ENSG00000243107	NA	NA	-0.031751125662466	0.317016344688175	-1.79022487157978	0.0738169123176764	0.999293570181447	-4.68335330582247
789	ENSG00000134146	DPH6	diphthamine biosynthesis 6	0.0318927353613578	3.58185277270929	2.03922373063257	0.0417741812149902	0.999293570181447	-4.68339454906404
790	ENSG00000181634	TNFSF15	TNF superfamily member 15	-0.0648796630488724	-1.14721692305829	-1.6034141934348	0.109259954888516	0.999293570181447	-4.68459736281441
791	ENSG00000229992	HMGB3P9	high mobility group box 3 pseudogene 9	-0.0332680989500933	-0.00921253397550757	-1.73955439849587	0.0823433447140046	0.999293570181447	-4.68460269543896
792	ENSG00000179241	LDLRAD3	low density lipoprotein receptor class A domain containing 3	-0.0308965472922456	2.87445902234093	-1.95639783089335	0.0507852700936349	0.999293570181447	-4.68632083846276
793	ENSG00000162769	FLVCR1	FLVCR heme transporter 1	0.0167377484752032	4.44065561564891	2.08965396891972	0.0369818107266441	0.999293570181447	-4.68688253748391
794	ENSG00000232611	NA	NA	-0.0230211041371187	2.41507524607969	-1.95480942478346	0.0509728987377071	0.999293570181447	-4.68776769033329
795	ENSG00000279387	NA	NA	-0.0447505207231983	-0.332733479417295	-1.74058496754972	0.0821622814135929	0.999293570181447	-4.68806203022284
796	ENSG00000285940	NA	NA	0.0281854351636099	1.93819407874358	1.90203168651809	0.0575459570251078	0.999293570181447	-4.69236052490242
797	ENSG00000256683	ZNF350	zinc finger protein 350	-0.0178163703631529	3.82880668022823	-2.04148427008481	0.0415486015151001	0.999293570181447	-4.69279019611717
798	ENSG00000188761	BCL2L15	BCL2 like 15	0.030651544910323	0.727183960389034	1.81692243588336	0.0696239058627106	0.999293570181447	-4.69520784873077
799	ENSG00000272807	NA	NA	0.0272871451648953	1.82726687555457	1.89844505189551	0.0580171689626316	0.999293570181447	-4.69593426217973
800	ENSG00000226476	LINC01748	long intergenic non-protein coding RNA 1748	-0.0286541959894673	3.15091061531825	-1.99476994139127	0.0464257556367636	0.999293570181447	-4.69617619023476
801	ENSG00000165572	KBTBD6	kelch repeat and BTB domain containing 6	0.0202074384479787	6.18212542921773	2.14658412237643	0.0321432364570912	0.999293570181447	-4.69706963585471
802	ENSG00000225292	NA	NA	-0.040428223733625	-0.203686353778488	-1.7078727148882	0.0880695537703421	0.999293570181447	-4.69778227853447
803	ENSG00000147649	MTDH	metadherin	0.0168837859461641	7.35727775815645	2.16860527799461	0.0304230950065874	0.999293570181447	-4.69782334857375
804	ENSG00000164109	MAD2L1	mitotic arrest deficient 2 like 1	0.0321839378098276	3.33971290555948	1.97880278717002	0.048199882875933	0.999293570181447	-4.69840914139552
805	ENSG00000259251	VPS13C-DT	VPS13C divergent transcript	-0.0356839570172977	-0.339630896179739	-1.68999007102345	0.0914411666310972	0.999293570181447	-4.70202176969827
806	ENSG00000236963	LINC01141	long intergenic non-protein coding RNA 1141	-0.0402970492767782	0.966997370261739	-1.78629144430751	0.0744518149934434	0.999293570181447	-4.70230833781305
807	ENSG00000256581	NLRP9P1	NLR family pyrin domain containing 9 pseudogene 1	-0.0430188802808445	-0.835191790306121	-1.64944584935444	0.0994707854400482	0.999293570181447	-4.70446901098007
808	ENSG00000262089	NA	NA	-0.0393813443343004	-0.870832535916026	-1.64674418281638	0.100025267244788	0.999293570181447	-4.70494065878783
809	ENSG00000174021	GNG5	G protein subunit gamma 5	0.0407736849945567	0.652223975490631	1.7427334590033	0.0817858476733134	0.999293570181447	-4.70506225072569
810	ENSG00000009790	TRAF3IP3	TRAF3 interacting protein 3	-0.0379098192495168	0.989109368037644	-1.8507193854949	0.0645989443924805	0.999293570181447	-4.70597545830838
811	ENSG00000136943	CTSV	cathepsin V	0.0513498387181562	-0.440422157957211	1.66471281017739	0.0963834641934212	0.999293570181447	-4.70613272999491
812	ENSG00000075673	ATP12A	ATPase H+/K+ transporting non-gastric alpha2 subunit	0.0627906512276285	-1.26565762278095	1.5737974371054	0.115951699092051	0.999293570181447	-4.70622407147392
813	ENSG00000280832	GSEC	G-quadruplex forming sequence containing lncRNA	-0.0308141216884661	0.996429239879027	-1.80891278926513	0.0708607782842805	0.999293570181447	-4.70916718833763
814	ENSG00000281708	ERC2-IT1	ERC2 intronic transcript 1	-0.0354264662090943	0.460811586731856	-1.80916573577237	0.0708214433189244	0.999293570181447	-4.71007852519731
815	ENSG00000255495	NA	NA	-0.0606036962412604	-0.345323969086034	-1.69182306383259	0.0910908599353176	0.999293570181447	-4.71029346735766
816	ENSG00000164488	DACT2	dishevelled binding antagonist of beta catenin 2	0.0647316850424632	-0.626280377728721	1.63863810192007	0.101703766439497	0.999293570181447	-4.71033875916947
817	ENSG00000147180	ZNF711	zinc finger protein 711	0.0233320771429577	6.11958599365854	2.1355204889973	0.0330385308961953	0.999293570181447	-4.71344039933609
818	ENSG00000107611	CUBN	cubilin	-0.0298084625411044	2.39208889533887	-1.94356101310541	0.0523183166561297	0.999293570181447	-4.71372937833986
819	ENSG00000152078	TLCD4	TLC domain containing 4	0.0303401428331338	6.68443339908944	2.15316478204346	0.0316206583873832	0.999293570181447	-4.71460396673828
820	ENSG00000204923	FBXO48	F-box protein 48	-0.023464816111072	2.23055921028324	-1.87994640670321	0.0604988159016382	0.999293570181447	-4.71460861732547
821	ENSG00000266017	MIR4477B	microRNA 4477b	0.065378453037339	-0.0618831488103364	1.73581875832446	0.0830023876962588	0.999293570181447	-4.71516485647743
822	ENSG00000154814	OXNAD1	oxidoreductase NAD binding domain containing 1	0.0127134415993746	4.85949805749067	2.10374496894432	0.0357297036229299	0.999293570181447	-4.71533251636741
823	ENSG00000177551	NHLH2	nescient helix-loop-helix 2	0.0306566969486317	1.02618241214647	1.83188229185997	0.0673613351061684	0.999293570181447	-4.71557187867349
824	ENSG00000240692	RN7SL538P	RNA, 7SL, cytoplasmic 538, pseudogene	-0.037796226055356	-0.538907836615334	-1.68629003688822	0.0921515924461509	0.999293570181447	-4.71657216088056
825	ENSG00000175772	LINC01106	long intergenic non-protein coding RNA 1106	-0.0559628895218093	2.06620195399294	-1.85369442005438	0.0641713529756584	0.999293570181447	-4.71750473373361
826	ENSG00000260855	NA	NA	0.0234501271152053	2.81459775385426	1.96210765531358	0.0501155839666457	0.999293570181447	-4.71765167018372
827	ENSG00000164414	SLC35A1	solute carrier family 35 member A1	0.025230244968105	3.59940827664983	2.01332317955398	0.0444337846211617	0.999293570181447	-4.71955434061894
828	ENSG00000266248	NA	NA	-0.0346549027233633	-0.131503770596518	-1.70084040529838	0.0893832515909758	0.999293570181447	-4.71967237757061
829	ENSG00000078177	N4BP2	NEDD4 binding protein 2	0.0240101596807509	5.13246223936099	2.11489207156741	0.0347650226665032	0.999293570181447	-4.72245790280551
830	ENSG00000175287	PHYHD1	phytanoyl-CoA dioxygenase domain containing 1	0.0399837446770069	2.49133583864843	1.9385966789118	0.0529214936605171	0.999293570181447	-4.72289513137493
831	ENSG00000150175	FRMPD2B	FERM and PDZ domain containing 2B, pseudogene	0.0595460203130738	2.92604145360992	1.91165283656116	0.0562976560240217	0.999293570181447	-4.72600198638912
832	ENSG00000279457	WASH9P	WAS protein family homolog 9, pseudogene	-0.0593559365053885	0.535578536304207	-1.75464295738602	0.0797245515173095	0.999293570181447	-4.72768994728106
833	ENSG00000250125	LINC02232	long intergenic non-protein coding RNA 2232	0.0324728581961709	2.89880017880867	1.95628371929301	0.0507987300421958	0.999293570181447	-4.72797224518867
834	ENSG00000202347	RNU1-16P	RNA, U1 small nuclear 16, pseudogene	0.0350916698051061	-0.772492391280316	1.65817776560937	0.0976954613627753	0.999293570181447	-4.72909639448173
835	ENSG00000133983	COX16	cytochrome c oxidase assembly factor COX16	0.0233112753203122	1.56903074047159	1.82084241985424	0.069025075278725	0.999293570181447	-4.72943330967272
836	ENSG00000238058	NA	NA	-0.026485338354938	1.75464845051702	-1.83966872889161	0.0662078943801777	0.999293570181447	-4.73089052693536
837	ENSG00000242085	RPS20P33	ribosomal protein S20 pseudogene 33	-0.0425944449788869	-0.512518678008641	-1.6922663851769	0.0910062985342774	0.999293570181447	-4.73125168204656
838	ENSG00000176293	ZNF135	zinc finger protein 135	-0.026616964046335	3.52940485877899	-1.99923425457693	0.0459396881553806	0.999293570181447	-4.73373103296335
839	ENSG00000181220	ZNF746	zinc finger protein 746	0.0188172952832741	4.49603480269977	2.06149604609941	0.039596317922461	0.999293570181447	-4.73397617398342
840	ENSG00000183837	PNMA3	PNMA family member 3	0.0270888694968165	5.80487307553221	2.11735841534741	0.0345546201582354	0.999293570181447	-4.73413929156063
841	ENSG00000253948	VPS13B-DT	VPS13B divergent transcript	-0.0418952020860531	0.333963366107622	-1.71343868198781	0.087040879018117	0.999293570181447	-4.73640130241416
842	ENSG00000201573	NA	NA	0.044119293253103	-0.965445442499038	1.6132164698159	0.107113839996783	0.999293570181447	-4.73724095626589
843	ENSG00000268758	ADGRE4P	adhesion G protein-coupled receptor E4, pseudogene	-0.103566578499069	-1.43486207103656	-1.57612499381881	0.11541437926146	0.999293570181447	-4.73872431566165
844	ENSG00000102383	ZDHHC15	zinc finger DHHC-type palmitoyltransferase 15	0.0182327138886572	3.77619439625312	2.01286420048522	0.044482177006942	0.999293570181447	-4.73901776185107
845	ENSG00000223768	LINC00205	long intergenic non-protein coding RNA 205	-0.0477624841952022	5.51447403677112	-2.11331287323951	0.0349003181706234	0.999293570181447	-4.73917320783751
846	ENSG00000203724	C1orf53	chromosome 1 open reading frame 53	0.0353082943107502	0.238459151660405	1.67746205385004	0.0938645612815958	0.999293570181447	-4.7402166002121
847	ENSG00000215251	FASTKD5	FAST kinase domains 5	0.0181919633351876	4.21241007150368	2.03489209657826	0.0422093389587107	0.999293570181447	-4.74257235710826
848	ENSG00000197816	CCDC180	coiled-coil domain containing 180	-0.0251231538831516	2.22799623101045	-1.92774897232397	0.0542597935040648	0.999293570181447	-4.74272521680192
849	ENSG00000280399	NA	NA	-0.0249013058430287	1.29394639528498	-1.85649995829537	0.0637702704030933	0.999293570181447	-4.74388521363554
850	ENSG00000163291	PAQR3	progestin and adipoQ receptor family member 3	0.0236116883008595	5.82374672750673	2.11806309736343	0.0344947046660645	0.999293570181447	-4.74542070671338
851	ENSG00000165072	MAMDC2	MAM domain containing 2	0.0291361695453979	2.24474354138642	1.90377664494492	0.0573178599014987	0.999293570181447	-4.74676527728802
852	ENSG00000237491	LINC01409	long intergenic non-protein coding RNA 1409	-0.022778494376384	2.45996783163641	-1.94653640684318	0.0519595685483506	0.999293570181447	-4.74750201804235
853	ENSG00000213088	ACKR1	atypical chemokine receptor 1 (Duffy blood group)	0.0572166250854717	1.34184754247395	1.80809676673557	0.0709877979204995	0.999293570181447	-4.74834780130073
854	ENSG00000252464	RN7SKP70	RN7SK pseudogene 70	0.0467588567321418	-1.04096124261844	1.57742143476788	0.115115945781872	0.999293570181447	-4.74877309574082
855	ENSG00000270175	NA	NA	-0.0340951303936337	-0.0926014435818908	-1.65787933451548	0.0977557151308995	0.999293570181447	-4.75048444378805
856	ENSG00000259070	LINC00639	long intergenic non-protein coding RNA 639	-0.032336402480436	3.14328049423758	-1.98483635054295	0.0475228913134412	0.999293570181447	-4.75074533660569
857	ENSG00000246145	RRS1-DT	RRS1 divergent transcript	0.038579031428286	0.173169863313629	1.72431575383831	0.0850586881052003	0.999293570181447	-4.75216208312702
858	ENSG00000137960	GIPC2	GIPC PDZ domain containing family member 2	0.0329607945519317	0.727040666488293	1.75514849714723	0.0796379975087116	0.999293570181447	-4.75222230667934
859	ENSG00000127083	OMD	osteomodulin	0.0555262260812446	2.15419749352986	1.92391040562188	0.0547400915779141	0.999293570181447	-4.7522627311033
860	ENSG00000173145	NOC3L	NOC3 like DNA replication regulator	0.0239224135557166	4.5807029135726	2.06919848779927	0.0388659679849784	0.999293570181447	-4.75284081255832
861	ENSG00000171757	LRRC34	leucine rich repeat containing 34	0.0238385388550738	3.41163670408501	1.98921715951085	0.0470363805816514	0.999293570181447	-4.75355085935514
862	ENSG00000263400	TMEM220-AS1	TMEM220 antisense RNA 1	0.038064978771125	-0.223319894138795	1.66721247136362	0.0958853740309286	0.999293570181447	-4.75636454321489
863	ENSG00000125657	TNFSF9	TNF superfamily member 9	0.0400595552371593	1.19692925724602	1.76972029896846	0.0771758665652431	0.999293570181447	-4.75667794108927
864	ENSG00000139372	TDG	thymine DNA glycosylase	0.0210191091161642	4.20791016830568	2.04011588125704	0.0416850295374821	0.999293570181447	-4.7573976091205
865	ENSG00000133740	E2F5	E2F transcription factor 5	-0.0235816327081507	2.78786790334385	-1.93494270839676	0.0533691695153869	0.999293570181447	-4.75742819998471
866	ENSG00000176422	SPRYD4	SPRY domain containing 4	-0.0189940360080315	3.10554056432325	-1.96698271476456	0.0495496894195046	0.999293570181447	-4.75805076516402
867	ENSG00000279679	NA	NA	0.043571200395824	-0.74566534009088	1.62839649243345	0.103856506372062	0.999293570181447	-4.76007365785755
868	ENSG00000205517	RGL3	ral guanine nucleotide dissociation stimulator like 3	-0.0403065020347635	0.846267311770372	-1.76641019315656	0.0777296338578061	0.999293570181447	-4.7613854388331
869	ENSG00000264099	MIR4803	microRNA 4803	0.0451567165035766	-0.833451648095733	1.60682834217415	0.108508625831905	0.999293570181447	-4.76294446523019
870	ENSG00000233622	CYP2T1P	cytochrome P450 family 2 subfamily T member 1, pseudogene	-0.034206256211913	0.653230335917176	-1.77441765747605	0.0763955507637546	0.999293570181447	-4.76329814766911
871	ENSG00000142856	ITGB3BP	integrin subunit beta 3 binding protein	0.0412141974114164	3.66093292204592	2.01217848151359	0.0445545586851334	0.999293570181447	-4.76357791583035
872	ENSG00000261409	NA	NA	0.035523443422132	0.343191920289654	1.70544864477697	0.0885206184423383	0.999293570181447	-4.76546127365479
873	ENSG00000223745	CCDC18-AS1	CCDC18 antisense RNA 1	-0.0247975420979005	3.78670842714012	-2.02185423474909	0.0435423849813896	0.999293570181447	-4.76592415789403
874	ENSG00000078369	GNB1	G protein subunit beta 1	-0.0135480243870223	8.82543906439269	-2.14548235665312	0.0322314498521106	0.999293570181447	-4.76775182395224
875	ENSG00000240086	NA	NA	0.0309418045906171	0.419293566204615	1.73430030142422	0.0832714956601277	0.999293570181447	-4.76787836714186
876	ENSG00000249456	NA	NA	0.0698989556678063	-0.343394247613828	1.57075704044956	0.116656544135645	0.999293570181447	-4.76852518088699
877	ENSG00000169297	NR0B1	nuclear receptor subfamily 0 group B member 1	-0.0444421145825846	-0.876067117496758	-1.58476694874448	0.113436518365042	0.999293570181447	-4.76900817679682
878	ENSG00000140678	ITGAX	integrin subunit alpha X	-0.0512931853481973	2.34091151994368	-1.89745245070213	0.0581481430302293	0.999293570181447	-4.76981197496614
879	ENSG00000199914	SNORD114-16	small nucleolar RNA, C/D box 114-16	0.0520740731595781	-1.15319168109632	1.5429963919552	0.123249150324389	0.999293570181447	-4.77091178892342
880	ENSG00000235513	L3MBTL2-AS1	L3MBTL2 antisense RNA 1	-0.0309668985194293	0.257046050720374	-1.71972366873476	0.085891022847914	0.999293570181447	-4.77107567666528
881	ENSG00000160789	LMNA	lamin A/C	0.0341693131669325	4.30568648036304	2.04154485526806	0.0415425699551465	0.999293570181447	-4.77135410534323
882	ENSG00000270015	NA	NA	-0.0257560611933604	2.6330632290516	-1.94316035332578	0.0523667830359493	0.999293570181447	-4.77225593246777
883	ENSG00000237412	PRSS56	serine protease 56	0.0605116554353873	-1.19481834918673	1.52923316494525	0.126623977355821	0.999293570181447	-4.77226932128853
884	ENSG00000023839	ABCC2	ATP binding cassette subfamily C member 2	-0.0392421221364173	-0.61326989077526	-1.65135863104683	0.0990796996682233	0.999293570181447	-4.77326625710828
885	ENSG00000257335	MGAM	maltase-glucoamylase	-0.0549745898970816	0.54597426187482	-1.76625352591373	0.077755923812697	0.999293570181447	-4.7753399736692
886	ENSG00000219392	ZNF602P	zinc finger protein 602, pseudogene	-0.0397402132068435	0.590355348391307	-1.75705749053071	0.0793118466608381	0.999293570181447	-4.77590924910511
887	ENSG00000265100	NA	NA	-0.0381595779705389	0.429428982122318	-1.76744686235507	0.0775558556293897	0.999293570181447	-4.77810214685647
888	ENSG00000154153	RETREG1	reticulophagy regulator 1	0.0289159305858862	6.8857825761265	2.12269031847156	0.0341034808383079	0.999293570181447	-4.77825932863063
889	ENSG00000039560	RAI14	retinoic acid induced 14	-0.0260504251809461	3.56223069866555	-1.97255586724835	0.0489093494146236	0.999293570181447	-4.77908841860709
890	ENSG00000254035	NA	NA	0.0393449034488732	-0.46169431950598	1.61382278783734	0.106982199230075	0.999293570181447	-4.78049575286066
891	ENSG00000180190	TDRP	testis development related protein	0.0185084192018203	4.35263037239042	2.03845483469651	0.0418511458797934	0.999293570181447	-4.78050155608693
892	ENSG00000102934	PLLP	plasmolipin	0.0273528470574886	5.16821259480919	2.07359555014592	0.0384542006874128	0.999293570181447	-4.78099282498197
893	ENSG00000162367	TAL1	TAL bHLH transcription factor 1, erythroid differentiation factor	-0.0397219403700325	1.67868383717255	-1.83410225302844	0.0670308058431793	0.999293570181447	-4.78125688257585
894	ENSG00000152234	ATP5F1A	ATP synthase F1 subunit alpha	0.0187316775441588	8.71130241157262	2.13813938682508	0.0328246937663899	0.999293570181447	-4.78226190432814
895	ENSG00000164576	SAP30L	SAP30 like	0.0171636581795336	6.1184924374478	2.10582784894064	0.0355477305810852	0.999293570181447	-4.78305092682193
896	ENSG00000189403	HMGB1	high mobility group box 1	0.0263245341094569	7.96546248672709	2.13398134904688	0.0331647606668616	0.999293570181447	-4.78365709643051
897	ENSG00000157593	SLC35B2	solute carrier family 35 member B2	0.0243808976594626	3.75700177024727	1.98718311473288	0.0472617468269268	0.999293570181447	-4.78578114714877
898	ENSG00000271824	SMIM32	small integral membrane protein 32	0.0596450253675265	1.329547112978	1.72081258047186	0.0856930589611122	0.999293570181447	-4.78639177368829
899	ENSG00000276649	NA	NA	-0.0284029871713802	2.64774732006587	-1.91346555788211	0.0560650107949233	0.999293570181447	-4.78826292214513
900	ENSG00000168090	COPS6	COP9 signalosome subunit 6	-0.019453754639047	5.092494397279	-2.04590776155353	0.0411101693160243	0.999293570181447	-4.78947351708377
901	ENSG00000236397	DDX11L2	DEAD/H-box helicase 11 like 2 (pseudogene)	-0.0632311588892472	-1.00183619586857	-1.59197681315192	0.111806969945309	0.999293570181447	-4.78958076215434
902	ENSG00000182853	VMO1	vitelline membrane outer layer 1 homolog	0.0465527542149675	-0.903066912339862	1.55359517335568	0.120698554353949	0.999293570181447	-4.7908272888352
903	ENSG00000139517	LNX2	ligand of numb-protein X 2	0.0185327116339485	3.69788409274344	1.97683162071456	0.048422808043307	0.999293570181447	-4.79155131429423
904	ENSG00000037749	MFAP3	microfibril associated protein 3	0.0160057944531169	5.00238224175719	2.06178300462014	0.0395689004914041	0.999293570181447	-4.79353043354682
905	ENSG00000213252	NA	NA	-0.0318364942111855	-0.043476366645104	-1.68075319277894	0.0932229860391298	0.999293570181447	-4.79493705516858
906	ENSG00000108798	ABI3	ABI family member 3	0.0385595476098618	0.69897491649762	1.75657909154989	0.0793934785895467	0.999293570181447	-4.79656562458333
907	ENSG00000276627	NA	NA	-0.0410130869874059	-0.235787120550346	-1.60495262256637	0.108920894378834	0.999293570181447	-4.7973185791566
908	ENSG00000131979	GCH1	GTP cyclohydrolase 1	0.0377674421272106	1.53368897899946	1.79489109756474	0.0730694860526594	0.999293570181447	-4.79803007233692
909	ENSG00000101608	MYL12A	myosin light chain 12A	0.0283608646258982	4.14618460788251	2.0212769403202	0.0436022246357752	0.999293570181447	-4.79970668555839
910	ENSG00000118523	CCN2	cellular communication network factor 2	0.0534523053977494	3.24659855049354	1.91740940971639	0.0555616259757269	0.999293570181447	-4.80170268196157
911	ENSG00000074356	NCBP3	nuclear cap binding subunit 3	-0.0125155895456162	5.34443187964814	-2.07939747897622	0.0379165635627215	0.999293570181447	-4.80196062338771
912	ENSG00000120159	CAAP1	caspase activity and apoptosis inhibitor 1	0.0233771820966651	4.37981883360231	2.02582624960505	0.0431325458947962	0.999293570181447	-4.8027316082401
913	ENSG00000172014	ANKRD20A4P	ankyrin repeat domain 20 family member A4, pseudogene	0.0628064523354358	2.63182373451015	1.91572966887612	0.0557755613018133	0.999293570181447	-4.80341864140509
914	ENSG00000233593	LINC02609	long intergenic non-protein coding RNA 2609	-0.0196977529217097	3.0509078453505	-1.92019731828592	0.0552080643596172	0.999293570181447	-4.80347759629675
915	ENSG00000163378	EOGT	EGF domain specific O-linked N-acetylglucosamine transferase	0.0232831474444	3.88374059534981	2.00442274495602	0.0453801768417329	0.999293570181447	-4.80361916350925
916	ENSG00000144426	NBEAL1	neurobeachin like 1	-0.0152995182692612	5.81882044192627	-2.09516230759372	0.0364879593199988	0.999293570181447	-4.80746850263866
917	ENSG00000044524	EPHA3	EPH receptor A3	-0.0220197298018991	4.64838439967949	-2.02459059683544	0.0432596911324991	0.999293570181447	-4.80826977389958
918	ENSG00000184743	ATL3	atlastin GTPase 3	0.0224155995347084	6.0574377464876	2.10170173636143	0.0359089857671886	0.999293570181447	-4.80842239349354
919	ENSG00000275580	NA	NA	0.0302216404810164	1.56786499184307	1.78814265442873	0.0741524525879953	0.999293570181447	-4.81106542719582
920	ENSG00000173914	RBM4B	RNA binding motif protein 4B	-0.0195351949548475	4.086542932766	-2.00298083529344	0.0455350876203525	0.999293570181447	-4.81175967707038
921	ENSG00000016864	GLT8D1	glycosyltransferase 8 domain containing 1	0.0156547355151138	4.99970867799507	2.05290125778495	0.0404250270171664	0.999293570181447	-4.8129670436244
922	ENSG00000081041	CXCL2	C-X-C motif chemokine ligand 2	0.0807971826623008	-0.703797041088467	1.60683105150777	0.108508031237519	0.999293570181447	-4.81401948905184
923	ENSG00000224109	CENPVL3	centromere protein V like 3	0.0423517978512032	-0.297211795334279	1.58006717672758	0.114508797931432	0.999293570181447	-4.81460947778317
924	ENSG00000156466	GDF6	growth differentiation factor 6	0.0431620058422758	-0.750744099144229	1.5499548039223	0.121569900892521	0.999293570181447	-4.81475709951448
925	ENSG00000117318	ID3	inhibitor of DNA binding 3, HLH protein	0.0405064780368117	3.33643783362419	1.9646796929107	0.0498163502625286	0.999293570181447	-4.81532435492817
926	ENSG00000073584	SMARCE1	SWI/SNF related, matrix associated, actin dependent regulator of chromatin, subfamily e, member 1	0.016585962305097	4.22984435081854	2.01870610085814	0.0438695516486891	0.999293570181447	-4.81534589079126
927	ENSG00000204758	NA	NA	-0.0382908439394711	-0.61614870319246	-1.54206666009681	0.123474887106079	0.999293570181447	-4.81598953392772
928	ENSG00000189316	NA	NA	-0.0500277607139341	-0.772714544514997	-1.57673780963293	0.11527323659545	0.999293570181447	-4.8172000943556
929	ENSG00000144792	ZNF660	zinc finger protein 660	-0.0164038627273092	3.45875458658201	-1.96888602592886	0.0493302164063627	0.999293570181447	-4.81751215635866
930	ENSG00000172301	COPRS	coordinator of PRMT5 and differentiation stimulator	0.0266957022622978	5.38490953118847	2.04986842898722	0.0407209481797053	0.999293570181447	-4.8178871493027
931	ENSG00000166823	MESP1	mesoderm posterior bHLH transcription factor 1	0.0423145413589806	2.69561343437593	1.84911414247378	0.0648306372609456	0.999293570181447	-4.81915344146993
932	ENSG00000146278	PNRC1	proline rich nuclear receptor coactivator 1	0.0261263241281968	6.72071268145928	2.10078523178414	0.0359896532580436	0.999293570181447	-4.81959676581862
933	ENSG00000058056	USP13	ubiquitin specific peptidase 13	0.0155516627214469	4.92179981945284	2.0428848075763	0.0414093607392682	0.999293570181447	-4.81994086534991
934	ENSG00000179967	PPP1R14BP3	protein phosphatase 1 regulatory inhibitor subunit 14B pseudogene 3	-0.0427329894123333	-1.05885732201824	-1.572440510255	0.116265855440763	0.999293570181447	-4.82043576792372
935	ENSG00000180828	BHLHE22	basic helix-loop-helix family member e22	0.0378464347792326	2.39569328071214	1.81987097413394	0.0691730801864203	0.999293570181447	-4.82230402234891
936	ENSG00000226410	NA	NA	-0.037083862411765	-0.758557719337641	-1.60097525725827	0.109799194795617	0.999293570181447	-4.82280794936497
937	ENSG00000273618	NA	NA	-0.0440993454476886	-0.650432834418803	-1.62268864802844	0.105071921620146	0.999293570181447	-4.82532001391013
938	ENSG00000272079	NA	NA	-0.0509666414020231	0.19200332461597	-1.62091778622314	0.105451295555653	0.999293570181447	-4.825456753204
939	ENSG00000167977	KCTD5	potassium channel tetramerization domain containing 5	0.0210164273751191	3.24508090859222	1.92569599192422	0.0545162311711297	0.999293570181447	-4.82669201805883
940	ENSG00000251293	NA	NA	-0.044078084799396	-0.125201791600645	-1.59394119549216	0.111366209732865	0.999293570181447	-4.82672812475143
941	ENSG00000225192	ZNF33BP1	zinc finger protein 33B pseudogene 1	0.0441650041532647	1.38539647620095	1.80873357149368	0.0708886587744965	0.999293570181447	-4.82934119134529
942	ENSG00000139537	CCDC65	coiled-coil domain containing 65	-0.0267987025248209	2.6096459314942	-1.93861102792453	0.0529197418703604	0.999293570181447	-4.83010427180933
943	ENSG00000203279	NA	NA	0.0576931361122893	-0.51975585185979	1.54961577886618	0.121651299033831	0.999293570181447	-4.83031146620853
944	ENSG00000229385	CTNNA2-AS1	CTNNA2 antisense RNA 1	-0.0332592772431631	0.203498059231403	-1.70868422900133	0.0879189648949215	0.999293570181447	-4.83091466802637
945	ENSG00000150867	PIP4K2A	phosphatidylinositol-5-phosphate 4-kinase type 2 alpha	0.0218823946946349	7.59032051433736	2.10907896890718	0.0352652765728204	0.999293570181447	-4.83131561891601
946	ENSG00000175206	NPPA	natriuretic peptide A	0.0532134444378966	0.182755925031164	1.59193785528538	0.111815725078798	0.999293570181447	-4.83168245068626
947	ENSG00000225106	NA	NA	-0.0506200874672992	-0.954402276318175	-1.52484292397505	0.127715523643427	0.999293570181447	-4.83169940673146
948	ENSG00000070193	FGF10	fibroblast growth factor 10	0.0442809712493017	0.839932816631988	1.67406297700246	0.0945308976048471	0.999293570181447	-4.83294967194509
949	ENSG00000107438	PDLIM1	PDZ and LIM domain 1	0.0645718931612861	-0.159939224710589	1.5855540840367	0.113257706327255	0.999293570181447	-4.83363717712594
950	ENSG00000280079	NA	NA	-0.0367236945854862	-0.018815192104403	-1.60949759012689	0.107924079971625	0.999293570181447	-4.83426826031574
951	ENSG00000118515	SGK1	serum/glucocorticoid regulated kinase 1	0.0343560837025876	5.7235163462742	2.0767076760705	0.0381650130156448	0.999293570181447	-4.83497222990159
952	ENSG00000242737	NA	NA	0.040347149585341	-1.19289698048946	1.52709428160578	0.127154855743113	0.999293570181447	-4.83697787482787
953	ENSG00000279891	NA	NA	0.0383200065718379	-0.845948368986269	1.58123261491987	0.114242154244801	0.999293570181447	-4.83777944561068
954	ENSG00000214711	CAPN14	calpain 14	0.0312031446190393	0.368595507182704	1.68514895086046	0.0923715809746611	0.999293570181447	-4.83874269729768
955	ENSG00000140025	EFCAB11	EF-hand calcium binding domain 11	-0.0240777027292433	3.01515953367174	-1.90167041945829	0.0575932754229736	0.999293570181447	-4.83898313667497
956	ENSG00000127463	EMC1	ER membrane protein complex subunit 1	0.0122065979402179	6.5805126862006	2.09101198413816	0.0368595308388421	0.999293570181447	-4.84034931296507
957	ENSG00000177519	RPRM	reprimo, TP53 dependent G2 arrest mediator homolog	0.0426653371695572	2.30312640603864	1.81193963099587	0.0703912590919347	0.999293570181447	-4.84062544445155
958	ENSG00000130829	DUSP9	dual specificity phosphatase 9	0.0441609475071005	0.38924271019815	1.67337397181484	0.0946664283419464	0.999293570181447	-4.84187126322211
959	ENSG00000259581	TYRO3P	TYRO3P protein tyrosine kinase pseudogene	0.0562749047896646	-0.873621798484224	1.5946272778008	0.111212593485456	0.999293570181447	-4.84298338480601
960	ENSG00000225174	OSTM1-AS1	OSTM1 antisense RNA 1	-0.0484214647200567	-0.35388818033785	-1.57328422693952	0.116070439058354	0.999293570181447	-4.84325984318269
961	ENSG00000197168	NEK5	NIMA related kinase 5	-0.0228010080295209	1.57175092421933	-1.82599438934134	0.0682444964237168	0.999293570181447	-4.84454717703914
962	ENSG00000236841	NA	NA	0.0482459168818192	0.322511207673526	1.60808103315066	0.108233983806038	0.999293570181447	-4.84865393746472
963	ENSG00000072210	ALDH3A2	aldehyde dehydrogenase 3 family member A2	0.0213548979241833	6.31988731187511	2.0826177458083	0.0376209308415944	0.999293570181447	-4.8504477815359
964	ENSG00000163626	COX18	cytochrome c oxidase assembly factor COX18	0.01821156089132	4.48508193336206	2.00631885225971	0.0451771472390203	0.999293570181447	-4.85061718398224
965	ENSG00000064666	CNN2	calponin 2	0.0483906121130035	0.279340397744839	1.65490094445842	0.0983586889767024	0.999293570181447	-4.85065318015537
966	ENSG00000257735	NA	NA	0.033566355985846	-0.272736456137721	1.56481855328396	0.118042965255894	0.999293570181447	-4.85080714564563
967	ENSG00000281128	PTENP1-AS	PTENP1 antisense RNA	-0.0310653257204638	0.310453662905949	-1.61701259060561	0.106291759109385	0.999293570181447	-4.85125987509047
968	ENSG00000176723	ZNF843	zinc finger protein 843	-0.027537845568585	1.18520691659428	-1.70874009940669	0.0879086049456449	0.999293570181447	-4.85165672824985
969	ENSG00000185904	LINC00839	long intergenic non-protein coding RNA 839	0.0361889430206073	2.95037364523735	1.86645789581349	0.0623633895829845	0.999293570181447	-4.85227415747227
970	ENSG00000066926	FECH	ferrochelatase	0.0143274968580309	5.39878559695539	2.04883743718907	0.0408219628857899	0.999293570181447	-4.8533050795813
971	ENSG00000277873	NA	NA	-0.0355092406943298	-0.607619846826681	-1.5356065389807	0.1250523317728	0.999293570181447	-4.85354463142376
972	ENSG00000257126	FOXG1-AS1	FOXG1 antisense RNA 1	-0.0214832584042977	1.75763006112955	-1.78311200007822	0.0749682769936938	0.999293570181447	-4.85445785284561
973	ENSG00000128951	DUT	deoxyuridine triphosphatase	0.0261815873277969	5.37077522382001	2.03846740516344	0.041849886639471	0.999293570181447	-4.85469298914369
974	ENSG00000237827	RPS15AP29	ribosomal protein S15a pseudogene 29	-0.0321807539331857	-0.389383890515345	-1.62511338114676	0.104554229561969	0.999293570181447	-4.85500562025013
975	ENSG00000169612	RAMAC	RNA guanine-7 methyltransferase activating subunit	0.040911061998665	2.19438479811311	1.77536970185947	0.07623818741664	0.999293570181447	-4.85524614276692
976	ENSG00000286001	NA	NA	0.0531652187630454	0.397201222320958	1.63226194252678	0.103039782455516	0.999293570181447	-4.85528853113199
977	ENSG00000187773	DIPK1C	divergent protein kinase domain 1C	0.034625710419963	3.59355032885279	1.93616072366574	0.0532195903057142	0.999293570181447	-4.85553070160811
978	ENSG00000199704	SNORD115-29	small nucleolar RNA, C/D box 115-29	0.0708648665647592	0.674089664539478	1.70254835259852	0.0890627468694193	0.999293570181447	-4.85664593666539
979	ENSG00000229797	NA	NA	-0.0431522759614488	-1.15551536195973	-1.5023711488895	0.133417892014135	0.999293570181447	-4.85686374731429
980	ENSG00000104361	NIPAL2	NIPA like domain containing 2	0.0263541415194055	5.65693218965799	2.05460772944061	0.04025932667669	0.999293570181447	-4.85725768907477
981	ENSG00000151092	NGLY1	N-glycanase 1	0.0160829187323015	5.04751887169908	2.03474729486658	0.0422239519271741	0.999293570181447	-4.85739600393037
982	ENSG00000145949	MYLK4	myosin light chain kinase family member 4	0.0273819403772766	2.29122386041091	1.82501065371274	0.0683929786687568	0.999293570181447	-4.85832499141233
983	ENSG00000254602	NA	NA	-0.0336675845799023	0.269467582227525	-1.60421536758953	0.109083276733734	0.999293570181447	-4.85843241096813
984	ENSG00000162777	DENND2D	DENN domain containing 2D	0.0326317287999972	0.969024121704385	1.7446119371082	0.0814578723081723	0.999293570181447	-4.85984046204798
985	ENSG00000272788	NA	NA	0.0324063814303298	-0.220521031550522	1.63331738195232	0.102817672258561	0.999293570181447	-4.86034793756594
986	ENSG00000163661	PTX3	pentraxin 3	0.0551944342717529	-0.732277649559312	1.51807833039973	0.129411742173829	0.999293570181447	-4.86229014240274
987	ENSG00000168884	TNIP2	TNFAIP3 interacting protein 2	0.0282457041498174	2.4040739937981	1.8511126404025	0.0645422884515661	0.999293570181447	-4.86278122045639
988	ENSG00000268297	CLEC4GP1	C-type lectin domain family 4 member G pseudogene 1	0.058151337427343	0.412301282487669	1.62385709139205	0.104822199477687	0.999293570181447	-4.86288264877676
989	ENSG00000166246	DNAAF8	dynein axonemal assembly factor 8	-0.0375177682219555	0.697343107869266	-1.73511024909241	0.083127864989471	0.999293570181447	-4.86396588348842
990	ENSG00000112167	SAYSD1	SAYSVFN motif domain containing 1	0.0169449736735459	3.23501631046183	1.89846722937985	0.0580142454437266	0.999293570181447	-4.86407270082325
991	ENSG00000184254	ALDH1A3	aldehyde dehydrogenase 1 family member A3	0.0307427999702318	3.20353288452908	1.89643687260733	0.0582824035870869	0.999293570181447	-4.86420115697327
992	ENSG00000261534	NA	NA	-0.0385551336511588	3.14584516898272	-1.89175237714563	0.0589050437269914	0.999293570181447	-4.86525037029784
993	ENSG00000179862	CITED4	Cbp/p300 interacting transactivator with Glu/Asp rich carboxy-terminal domain 4	0.0542118780804637	0.961800347497633	1.62643043305103	0.104273884465203	0.999293570181447	-4.86554328924183
994	ENSG00000138814	PPP3CA	protein phosphatase 3 catalytic subunit alpha	0.0200328670648386	9.59514770684465	2.10379536062949	0.0357252917198333	0.999293570181447	-4.86557715319434
995	ENSG00000251442	LINC01094	long intergenic non-protein coding RNA 1094	-0.0351108873932203	3.28808927747389	-1.94925494255753	0.0516335950453913	0.999293570181447	-4.86620013163394
996	ENSG00000181788	SIAH2	siah E3 ubiquitin protein ligase 2	0.0217705655445064	4.15252129341078	1.95070227136374	0.0514607497135681	0.999293570181447	-4.86667328371083
997	ENSG00000164758	MED30	mediator complex subunit 30	0.0232945705427379	2.83347873500281	1.87000274813737	0.0618688146650779	0.999293570181447	-4.86833353773261
998	ENSG00000285095	NA	NA	-0.0306798309298147	0.579105056937173	-1.65149709361803	0.0990514375178377	0.999293570181447	-4.86864541784404
999	ENSG00000259172	SNRPA1-DT	SNRPA1 divergent transcript	0.0309278525275856	-0.187026246475323	1.63257977524414	0.102972856485404	0.999293570181447	-4.86988207332868
1000	ENSG00000150361	KLHL1	kelch like family member 1	-0.0367693818930009	1.75274118560897	-1.75565652259965	0.0795510950429609	0.999293570181447	-4.87014928962981
1001	ENSG00000260409	NA	NA	-0.0799424451954203	-0.77127192323958	-1.55458664979669	0.120462088460064	0.999293570181447	-4.87040178975592
1002	ENSG00000219133	NA	NA	0.0332241829400369	-0.265871997653573	1.62182130263718	0.105257598261033	0.999293570181447	-4.87285572435331
1003	ENSG00000168348	INSM2	INSM transcriptional repressor 2	0.0281159381114371	1.71736941049002	1.75709967368285	0.0793046519926951	0.999293570181447	-4.87478438185026
1004	ENSG00000242474	NA	NA	-0.0355745766503197	-0.290838280641285	-1.57741755885323	0.115116837088578	0.999293570181447	-4.87498043473537
1005	ENSG00000267107	PCAT19	prostate cancer associated transcript 19	-0.0487435083346324	0.434567615994922	-1.7061494571488	0.0883900217795329	0.999293570181447	-4.87617113122837
1006	ENSG00000149480	MTA2	metastasis associated 1 family member 2	0.018552512864275	5.13461822131316	2.02895206392707	0.0428123202972399	0.999293570181447	-4.87801045909048
1007	ENSG00000187713	TMEM203	transmembrane protein 203	0.0160751407611648	4.33805744835595	1.96414842544601	0.0498780351896568	0.999293570181447	-4.87816368919358
1008	ENSG00000254577	NA	NA	0.0303653741610082	-0.254481209949058	1.60390884544561	0.109150845476245	0.999293570181447	-4.8783913570314
1009	ENSG00000272515	NA	NA	-0.0302018515232091	1.04696532272884	-1.68892455687005	0.0916452971942818	0.999293570181447	-4.87957638024655
1010	ENSG00000235272	RAMACL	RNA guanine-7 methyltransferase activating subunit like (pseudogene)	-0.037585962569879	0.304769319956563	-1.66939969112946	0.0954512373834694	0.999293570181447	-4.8813731642482
1011	ENSG00000170293	CMTM8	CKLF like MARVEL transmembrane domain containing 8	0.0380373171429125	-0.0434320471882863	1.55810220689596	0.11962655985176	0.999293570181447	-4.88289949983929
1012	ENSG00000142494	SLC47A1	solute carrier family 47 member 1	0.033518865261795	2.06084790120795	1.81738963521977	0.0695523112700182	0.999293570181447	-4.88343047075035
1013	ENSG00000175536	LIPT2	lipoyl(octanoyl) transferase 2	0.0312343853990367	1.0019273634543	1.68754129614717	0.091910848676502	0.999293570181447	-4.88388972890087
1014	ENSG00000261121	LINC02473	long intergenic non-protein coding RNA 2473	-0.0432002217335522	-0.252223760849962	-1.61454950858766	0.106824586488784	0.999293570181447	-4.88420919358952
1015	ENSG00000231307	RPS3P2	ribosomal protein S3 pseudogene 2	-0.0326559854066154	-0.413610722274187	-1.58677118591668	0.112981657697322	0.999293570181447	-4.88424096704501
1016	ENSG00000272070	NA	NA	0.0260687859278742	1.71614143807317	1.78493471079312	0.0746718424407459	0.999293570181447	-4.88456509194533
1017	ENSG00000282997	NA	NA	-0.0457589854767131	-0.853576363696693	-1.55497654526609	0.120369198478496	0.999293570181447	-4.88476491077529
1018	ENSG00000141384	TAF4B	TATA-box binding protein associated factor 4b	0.0162917253497903	4.57381665843455	1.98368955602626	0.0476509464304032	0.999293570181447	-4.88488683377231
1019	ENSG00000164169	PRMT9	protein arginine methyltransferase 9	0.019002321535067	4.75527757003561	2.00227481007301	0.0456111017506989	0.999293570181447	-4.88568195946392
1020	ENSG00000259120	SMIM6	small integral membrane protein 6	0.0375717841486313	-0.332727721500206	1.62613108080459	0.104337551406674	0.999293570181447	-4.88569585625918
1021	ENSG00000271383	NBPF19	NBPF member 19	-0.0397395307756526	-0.461984096384785	-1.60117190951687	0.109755637731385	0.999293570181447	-4.8858269085913
1022	ENSG00000173011	TADA2B	transcriptional adaptor 2B	0.0160983710693909	4.57471506338424	1.99038697189324	0.0469071795350364	0.999293570181447	-4.88650486875838
1023	ENSG00000120280	TASL	TLR adaptor interacting with endolysosomal SLC15A4	-0.0465104601162418	-0.599560149684243	-1.55149803922798	0.121199917324001	0.999293570181447	-4.88945603606341
1024	ENSG00000248441	LETR1	lymphatic endothelial transcriptional regulator lncRNA 1	-0.0248667734183303	3.30687772389164	-1.88929748518772	0.0592335393837815	0.999293570181447	-4.88954260738133
1025	ENSG00000258844	NA	NA	-0.0379532293746134	0.0196649436353081	-1.66285589392258	0.0967548201355196	0.999293570181447	-4.88961946942922
1026	ENSG00000153404	PLEKHG4B	pleckstrin homology and RhoGEF domain containing G4B	0.0577431957277554	-0.84724308440877	1.5278801317898	0.126959603644942	0.999293570181447	-4.89033273611317
1027	ENSG00000230797	YY2	YY2 transcription factor	0.036584664465612	-0.796801403924485	1.5273176094987	0.12709934396437	0.999293570181447	-4.89094672007078
1028	ENSG00000230184	SMYD3-IT1	SMYD3 intronic transcript 1	-0.0323848193871979	-0.113305795298027	-1.62940470172509	0.103642988436733	0.999293570181447	-4.89204764990294
1029	ENSG00000280287	NA	NA	-0.0467075207994265	0.875374157884515	-1.74315265985642	0.0817125638605352	0.999293570181447	-4.89212715033191
1030	ENSG00000135414	GDF11	growth differentiation factor 11	-0.0271940658231731	4.93156572192277	-1.99595473427909	0.0462963362481586	0.999293570181447	-4.89214711404612
1031	ENSG00000272477	NA	NA	0.029376507723358	0.805334220703659	1.69300288483406	0.0908659546207299	0.999293570181447	-4.89266294388631
1032	ENSG00000174740	PABPC5	poly(A) binding protein cytoplasmic 5	0.0273110485634835	2.67101801710957	1.84342936583022	0.0656566806041239	0.999293570181447	-4.89346236882107
1033	ENSG00000104140	RHOV	ras homolog family member V	0.0412206251982403	0.544038255976838	1.59132878246935	0.111952674555152	0.999293570181447	-4.89427370989726
1034	ENSG00000238228	OR7E7P	olfactory receptor family 7 subfamily E member 7 pseudogene	-0.0289580332475666	0.518388448996903	-1.64109115707926	0.101193466014779	0.999293570181447	-4.89445821977166
1035	ENSG00000278266	NA	NA	-0.0335426008837971	1.29651613942224	-1.68290352100721	0.0928057084545894	0.999293570181447	-4.89553737801332
1036	ENSG00000278540	ACACA	acetyl-CoA carboxylase alpha	-0.014427015154135	7.62034498429227	-2.076725331176	0.038163377752575	0.999293570181447	-4.89562918077714
1037	ENSG00000189367	KIAA0408	KIAA0408	0.0242634053721224	1.86442818287052	1.78098545249129	0.0753153420823532	0.999293570181447	-4.89625095936867
1038	ENSG00000276644	DACH1	dachshund family transcription factor 1	0.0322310849647246	4.20691779089439	1.94284771863188	0.0524046274585806	0.999293570181447	-4.89712645439988
1039	ENSG00000225193	RPS12P26	ribosomal protein S12 pseudogene 26	0.0381324232988303	-0.411266828812605	1.60302792502035	0.109345217321139	0.999293570181447	-4.89843761215606
1040	ENSG00000111186	WNT5B	Wnt family member 5B	0.0275372999363513	1.3135517650429	1.69385813394008	0.0907032012774016	0.999293570181447	-4.89876855647803
1041	ENSG00000176014	TUBB6	tubulin beta 6 class V	0.0394737221338826	1.94496757464179	1.83405788123192	0.0670373992188846	0.999293570181447	-4.89901283147175
1042	ENSG00000108984	MAP2K6	mitogen-activated protein kinase kinase 6	0.0244563677599803	5.94191903054643	2.04336602271898	0.0413616100447298	0.999293570181447	-4.90138820202112
1043	ENSG00000073605	GSDMB	gasdermin B	-0.0331621346326431	2.77628699735057	-1.89475693436265	0.0585050597231889	0.999293570181447	-4.90165901412715
1044	ENSG00000252277	SNORD116-30	small nucleolar RNA, C/D box 116-30	0.0340147243455528	-0.0284881431340416	1.61324013847455	0.107108698764135	0.999293570181447	-4.90190978227821
1045	ENSG00000204524	ZNF805	zinc finger protein 805	0.0146485613163911	5.18878740203064	2.02188544019283	0.0435391523513895	0.999293570181447	-4.90213779015695
1046	ENSG00000135776	ABCB10	ATP binding cassette subfamily B member 10	0.0184392152957031	4.50139851897428	1.98103327035734	0.0479486732638865	0.999293570181447	-4.90217924652038
1047	ENSG00000197134	ZNF257	zinc finger protein 257	0.0519035741630233	1.53781855538026	1.74881171677708	0.080728473798999	0.999293570181447	-4.90444841676313
1048	ENSG00000254093	PINX1	PIN2 (TERF1) interacting telomerase inhibitor 1	-0.0209286014125807	2.23426029922192	-1.78829164997241	0.0741284011828771	0.999293570181447	-4.90468037484024
1049	ENSG00000116194	ANGPTL1	angiopoietin like 1	-0.0364271463814575	2.68940865158086	-1.87639796204672	0.0609847873204748	0.999293570181447	-4.9069139412144
1050	ENSG00000165506	DNAAF2	dynein axonemal assembly factor 2	0.0172175912960973	3.65714567762004	1.91080593662016	0.0564066231287871	0.999293570181447	-4.90853084998302
1051	ENSG00000201036	NA	NA	0.0378211466101769	-0.0287398837605332	1.58563655370384	0.11323898473347	0.999293570181447	-4.90858526145335
1052	ENSG00000136514	RTP4	receptor transporter protein 4	0.0457227825903924	-0.203565041840877	1.59200615943885	0.111800375212545	0.999293570181447	-4.90880522502957
1053	ENSG00000281772	NA	NA	0.0706914374814374	-0.919094269620887	1.49297869403567	0.135859003995789	0.999293570181447	-4.90940375010831
1054	ENSG00000145692	BHMT	betaine--homocysteine S-methyltransferase	0.0540487252294335	0.194068159721085	1.60524294408318	0.108857002894361	0.999293570181447	-4.9094185829858
1055	ENSG00000178015	GPR150	G protein-coupled receptor 150	0.0337946175221914	1.19645591312515	1.68598425758134	0.092210501851418	0.999293570181447	-4.9095019538334
1056	ENSG00000204264	PSMB8	proteasome 20S subunit beta 8	0.0342264851807017	2.2827963228164	1.82487884246486	0.0684128940828167	0.999293570181447	-4.90951060640268
1057	ENSG00000204603	LINC01257	long intergenic non-protein coding RNA 1257	0.0562270460350473	-0.0134186014635852	1.53515847098829	0.125162322998729	0.999293570181447	-4.91009220790361
1058	ENSG00000221986	MYBPHL	myosin binding protein H like	0.0393490386259224	0.104871169674298	1.6304753399125	0.103416632205801	0.999293570181447	-4.91014284982456
1059	ENSG00000131148	EMC8	ER membrane protein complex subunit 8	0.0180312853629232	3.64023633936146	1.89838259918797	0.0580254023711692	0.999293570181447	-4.91014603084814
1060	ENSG00000228436	NA	NA	-0.0306151097337031	0.66896318069541	-1.63162826026521	0.103173320230347	0.999293570181447	-4.91025640565218
1061	ENSG00000232489	MFAP1P1	microfibril associated protein 1 pseudogene 1	-0.0498440487310746	-0.872685561390875	-1.54555389190253	0.122629860725562	0.999293570181447	-4.91042280159892
1062	ENSG00000166145	SPINT1	serine peptidase inhibitor, Kunitz type 1	0.0515128269216906	-1.31628815083415	1.44009120742969	0.150254614586705	0.999293570181447	-4.91099604841004
1063	ENSG00000188283	ZNF383	zinc finger protein 383	0.0185621248562262	4.67919089420763	1.98784650000947	0.0471881458879656	0.999293570181447	-4.91163720015752
1064	ENSG00000188493	C19orf54	chromosome 19 open reading frame 54	-0.0398704772330615	0.313752114773641	-1.57494896272073	0.115685622031535	0.999293570181447	-4.91212732587072
1065	ENSG00000136827	TOR1A	torsin family 1 member A	-0.0125899756723702	4.80862570742438	-1.97914686252414	0.0481610590492396	0.999293570181447	-4.91307342204464
1066	ENSG00000111262	KCNA1	potassium voltage-gated channel subfamily A member 1	0.0257911409578042	6.52003530409026	2.04693054776802	0.041009357234545	0.999293570181447	-4.91382003236111
1067	ENSG00000204556	NA	NA	-0.0461728675601378	-1.08024873127885	-1.44225855205388	0.149642636503808	0.999293570181447	-4.91484603796434
1068	ENSG00000261478	NA	NA	-0.0440346618056028	-0.620213717205581	-1.52203040308342	0.12841864563235	0.999293570181447	-4.91489415846956
1069	ENSG00000225756	DBH-AS1	DBH antisense RNA 1	-0.0381209148466306	-0.364175891929263	-1.55791713855383	0.119670430589367	0.999293570181447	-4.91562515508562
1070	ENSG00000243024	NA	NA	-0.0261656708696574	0.671498131746035	-1.64786111234353	0.0997957333269525	0.999293570181447	-4.91583709707481
1071	ENSG00000174899	SLC66A1L	solute carrier family 66 member 1 like	-0.0471014179801714	-1.12869595126557	-1.42096909952638	0.155737120301305	0.999293570181447	-4.91609406900314
1072	ENSG00000280273	NA	NA	0.0557271440086506	-0.144709679379021	1.53738171874533	0.124617304634626	0.999293570181447	-4.91634389205247
1073	ENSG00000279565	NA	NA	0.041715260969135	-0.705390255851462	1.48403476409099	0.138215529620295	0.999293570181447	-4.91649118511241
1074	ENSG00000241343	RPL36A	ribosomal protein L36a	0.0290269217480635	0.783736541184912	1.66850036061787	0.0956295522980406	0.999293570181447	-4.91667709810658
1075	ENSG00000200253	RNU6-529P	RNA, U6 small nuclear 529, pseudogene	-0.0433087360302991	0.040646304665613	-1.55909615393908	0.119391159089301	0.999293570181447	-4.91671024427438
1076	ENSG00000113073	SLC4A9	solute carrier family 4 member 9	-0.0335365666590483	-0.256166965933407	-1.60933198299011	0.107960273899029	0.999293570181447	-4.91690310996156
1077	ENSG00000151348	EXT2	exostosin glycosyltransferase 2	0.0126903655522204	5.66772487257705	2.02861766699714	0.0428464812764043	0.999293570181447	-4.91738313863566
1078	ENSG00000181652	ATG9B	autophagy related 9B	-0.0334319812379172	0.263249719811685	-1.55838232968007	0.119560180327019	0.999293570181447	-4.91892473906446
1079	ENSG00000271755	NA	NA	0.0273078895166565	1.8516427838063	1.78745513180467	0.0742635177963607	0.999293570181447	-4.92007205378104
1080	ENSG00000182318	ZSCAN22	zinc finger and SCAN domain containing 22	-0.0230934979743554	2.01885292314535	-1.79292245503242	0.0733840589980731	0.999293570181447	-4.92068521218774
1081	ENSG00000259065	NA	NA	-0.0521727879269911	-0.588306251489285	-1.53177656764163	0.125994947995854	0.999293570181447	-4.92184344286207
1082	ENSG00000180353	HCLS1	hematopoietic cell-specific Lyn substrate 1	0.0396828647338877	2.63118784474246	1.85109305978706	0.0645451084438509	0.999293570181447	-4.9242251061579
1083	ENSG00000171169	NAIF1	nuclear apoptosis inducing factor 1	0.0217909674669573	1.90068298503447	1.7431049150224	0.0817209078176352	0.999293570181447	-4.92447928634762
1084	ENSG00000267199	NA	NA	-0.0282789814615244	0.840928869820168	-1.71829053267009	0.0861521307979606	0.999293570181447	-4.92484907176089
1085	ENSG00000169246	NPIPB3	nuclear pore complex interacting protein family member B3	-0.040776967024764	0.578152547496747	-1.60924967950124	0.107978265150028	0.999293570181447	-4.92497113971149
1086	ENSG00000152785	BMP3	bone morphogenetic protein 3	0.0329185386995996	1.84211123852002	1.72950346289518	0.0841262688045342	0.999293570181447	-4.92503878671915
1087	ENSG00000116455	WDR77	WD repeat domain 77	0.0158489704514467	3.74409041404568	1.90537818935073	0.0571091730738301	0.999293570181447	-4.92516695966544
1088	ENSG00000284471	NA	NA	0.0704507353170233	0.065312077653486	1.6041302522389	0.109102035959459	0.999293570181447	-4.92659208555272
1089	ENSG00000066322	ELOVL1	ELOVL fatty acid elongase 1	0.0260995698387252	4.28290309986028	1.95634886139699	0.0507910458873014	0.999293570181447	-4.92754576338143
1090	ENSG00000157514	TSC22D3	TSC22 domain family member 3	0.0258451002793594	6.2043946109841	2.04089145812841	0.0416076581405392	0.999293570181447	-4.92783956560425
1091	ENSG00000225518	LINC01703	long intergenic non-protein coding RNA 1703	0.0427032030927984	-1.14018546037078	1.4357193993225	0.151494868106208	0.999293570181447	-4.93137210449247
1092	ENSG00000128052	KDR	kinase insert domain receptor	0.0485120597416728	2.737196459614	1.81905108917293	0.0692981971649839	0.999293570181447	-4.93159175861489
1093	ENSG00000198901	PRC1	protein regulator of cytokinesis 1	0.0283759953304337	-0.281256909804276	1.56665260306958	0.11761340573069	0.999293570181447	-4.9327253055078
1094	ENSG00000166507	NDST2	N-deacetylase and N-sulfotransferase 2	0.0379089251375023	-0.358355632991263	1.50057768603013	0.133881369539198	0.999293570181447	-4.93331437603012
1095	ENSG00000110148	CCKBR	cholecystokinin B receptor	-0.0306629559631006	3.37948325156149	-1.82227060410389	0.0688079572445401	0.999293570181447	-4.93368238924518
1096	ENSG00000227879	PSPC1P1	paraspeckle component 1 pseudogene 1	0.0474301382243095	-0.489590693390932	1.53604787470226	0.124944067002765	0.999293570181447	-4.93385807271626
1097	ENSG00000234390	USP27X-DT	USP27X divergent transcript	0.0254885933622414	1.03003877559714	1.66351804877307	0.0966222675819526	0.999293570181447	-4.93394640889595
1098	ENSG00000256982	NA	NA	-0.0374006395923688	1.59799022118279	-1.70483982083443	0.0886341994794585	0.999293570181447	-4.93500223372796
1099	ENSG00000170776	AKAP13	A-kinase anchoring protein 13	0.0149779929877119	6.28833024969751	2.04022133597305	0.0416745022319171	0.999293570181447	-4.93596889720337
1100	ENSG00000100441	KHNYN	KH and NYN domain containing	0.021431530067237	4.12790439306732	1.94828960283927	0.0517491498736367	0.999293570181447	-4.93823687878498
1101	ENSG00000280182	NA	NA	-0.0448212335925548	-0.673379571260732	-1.52476018396206	0.127736165485342	0.999293570181447	-4.93890427607654
1102	ENSG00000136942	RPL35	ribosomal protein L35	-0.0267509872361196	6.85453748694203	-2.0485316990297	0.0408519594318783	0.999293570181447	-4.939306633867
1103	ENSG00000270020	NA	NA	-0.0550034802008174	-1.43973389542231	-1.43679087564422	0.15119017680271	0.999293570181447	-4.94029358584894
1104	ENSG00000272288	ILRUN-AS1	ILRUN antisense RNA 1	-0.0330178107807778	0.155701660745158	-1.56829064823412	0.117230793192947	0.999293570181447	-4.94149668050706
1105	ENSG00000139163	ETNK1	ethanolamine kinase 1	0.029969138710082	7.69731024071174	2.05435963066956	0.0402833814360385	0.999293570181447	-4.94153748463798
1106	ENSG00000250764	NA	NA	0.0287720406316687	-0.0681092721067701	1.62020415240855	0.105604485732947	0.999293570181447	-4.94181362294189
1107	ENSG00000115598	IL1RL2	interleukin 1 receptor like 2	0.0269275853423375	1.41438713984265	1.67710186787423	0.0939349908861458	0.999293570181447	-4.94298455079532
1108	ENSG00000273759	NA	NA	0.0329033693929909	-0.609434885468855	1.52286250198022	0.128210310031113	0.999293570181447	-4.94302452110261
1109	ENSG00000204366	ZBTB12	zinc finger and BTB domain containing 12	-0.0348134115245993	1.09692702060411	-1.64496127648009	0.100392536173342	0.999293570181447	-4.94333925297449
1110	ENSG00000250320	EDIL3-DT	EDIL3 divergent transcript	0.0229304451264404	1.56439252262043	1.69195217331262	0.0910662263960176	0.999293570181447	-4.94379018129295
1111	ENSG00000134463	ECHDC3	enoyl-CoA hydratase domain containing 3	0.0442575490873768	-0.0403144810588927	1.54347271922029	0.123133624301832	0.999293570181447	-4.94473874938564
1112	ENSG00000250208	FZD10-AS1	FZD10 antisense divergent transcript	-0.0501894575426325	-0.481660530694441	-1.50877439214162	0.131773272313839	0.999293570181447	-4.94577874419785
1113	ENSG00000131831	RAI2	retinoic acid induced 2	0.024895743550039	2.23350555405243	1.73459948272338	0.0832184174183103	0.999293570181447	-4.94609227814718
1114	ENSG00000151023	ENKUR	enkurin, TRPC channel interacting protein	-0.0304018480741871	3.36715304637656	-1.86526917116211	0.0625299713818332	0.999293570181447	-4.94639920770145
1115	ENSG00000177425	PAWR	pro-apoptotic WT1 regulator	0.0263224992321003	4.02262375722879	1.92383454618162	0.054749619122568	0.999293570181447	-4.94710035698815
1116	ENSG00000278896	NA	NA	0.0358048398757954	-0.186610480811907	1.5624686228003	0.118595152256798	0.999293570181447	-4.94751449765512
1117	ENSG00000220256	NA	NA	-0.0418389434431693	-0.783035994488732	-1.45485939983515	0.146122302611914	0.999293570181447	-4.9491590426436
1118	ENSG00000279656	NA	NA	0.0969478789375616	-0.450971063876021	1.52720645019147	0.127126972054994	0.999293570181447	-4.94929983356898
1119	ENSG00000230417	LINC00595	long intergenic non-protein coding RNA 595	-0.0240845845327043	2.61686876703255	-1.82522632913643	0.0683604024822875	0.999293570181447	-4.94930138508268
1120	ENSG00000230417	LINC00856	long intergenic non-protein coding RNA 856	-0.0240845845327043	2.61686876703255	-1.82522632913643	0.0683604024822875	0.999293570181447	-4.94930138508268
1121	ENSG00000107949	BCCIP	BRCA2 and CDKN1A interacting protein	-0.019956678472516	4.66209668957053	-1.95766441090815	0.0506360724876759	0.999293570181447	-4.94998460187304
1122	ENSG00000236810	ELOA-AS1	ELOA antisense RNA 1	-0.0273538410626433	0.475524464233385	-1.58968612413816	0.112322685748755	0.999293570181447	-4.95028055691103
1123	ENSG00000231754	NA	NA	0.032024871765174	1.10404266629249	1.62029619199311	0.105584718386036	0.999293570181447	-4.95114708811729
1124	ENSG00000166004	CEP295	centrosomal protein 295	-0.0153127658508878	5.83123542089923	-2.021429253712	0.0435864297833059	0.999293570181447	-4.95152987594095
1125	ENSG00000275854	NA	NA	0.0306513391699247	1.45365669898365	1.71083498794165	0.0875208649311961	0.999293570181447	-4.95363546062155
1126	ENSG00000176593	NA	NA	-0.0236105584826506	3.78554626061303	-1.90263641763694	0.0574668224313222	0.999293570181447	-4.95372977839328
1127	ENSG00000189046	ALKBH2	alkB homolog 2, alpha-ketoglutarate dependent dioxygenase	0.0251897512145323	2.56605287862282	1.78944710603607	0.0739421000451606	0.999293570181447	-4.95547153784264
1128	ENSG00000124508	BTN2A2	butyrophilin subfamily 2 member A2	-0.0321404551697871	1.74217953882424	-1.73346354760841	0.0834200914272208	0.999293570181447	-4.95733883885561
1129	ENSG00000251468	NA	NA	0.0384740357786678	-0.780835850598194	1.51291506294213	0.130718185309549	0.999293570181447	-4.95993615566886
1130	ENSG00000172673	THEMIS	thymocyte selection associated	0.0463858170183545	3.63431257646582	1.85330009182351	0.0642278934498334	0.999293570181447	-4.96120478501795
1131	ENSG00000271971	NA	NA	-0.0236156822771154	1.26644753428656	-1.70246255060588	0.0890788258747874	0.999293570181447	-4.96161012729832
1132	ENSG00000198574	SH2D1B	SH2 domain containing 1B	0.050650285635182	0.512281228491969	1.59316348469935	0.111540544768501	0.999293570181447	-4.9626988036129
1133	ENSG00000285825	CCDC15-DT	CCDC15 divergent transcript	-0.039174988217854	-0.656392179404708	-1.47203156455837	0.141427550032883	0.999293570181447	-4.96323462016476
1134	ENSG00000177096	PHETA2	PH domain containing endocytic trafficking adaptor 2	0.0341954542356563	-0.0845936112805282	1.5410331006226	0.123726212464016	0.999293570181447	-4.96403707457748
1135	ENSG00000276916	NA	NA	0.0428213346905646	-1.14910819572873	1.45137434905179	0.14708951661253	0.999293570181447	-4.9642488676511
1136	ENSG00000138100	TRIM54	tripartite motif containing 54	-0.0387775755681296	1.0450125398491	-1.66996423531483	0.0953394386521556	0.999293570181447	-4.96468405335008
1137	ENSG00000276116	FUT8-AS1	FUT8 antisense RNA 1	0.0339039322665716	0.135401486380432	1.51903321583668	0.129171247990963	0.999293570181447	-4.96476990541441
1138	ENSG00000145685	LHFPL2	LHFPL tetraspan subfamily member 2	0.0202940025377116	4.77589450851814	1.98025994051359	0.0480356449015892	0.999293570181447	-4.96577010379683
1139	ENSG00000154262	ABCA6	ATP binding cassette subfamily A member 6	0.0296085407835938	4.9092911021486	1.99020158152275	0.0469276351796856	0.999293570181447	-4.96622629079992
1140	ENSG00000152670	DDX4	DEAD-box helicase 4	-0.0355333934343474	-0.608994325344951	-1.50187692686144	0.133545487504512	0.999293570181447	-4.96644569915442
1141	ENSG00000125046	SSUH2	ssu-2 homolog	-0.0375950099694142	-0.460011700724625	-1.51832744059345	0.129348968566232	0.999293570181447	-4.9665182967525
1142	ENSG00000006047	YBX2	Y-box binding protein 2	-0.0424758582592847	-0.0260654032344076	-1.48460006648684	0.138065656786619	0.999293570181447	-4.9668080190691
1143	ENSG00000258445	MAD2L1P1	mitotic arrest deficient 2 like 1 pseudogene 1	0.0295603277736113	-0.0982894464804192	1.55796933330254	0.1196580564649	0.999293570181447	-4.96683830485928
1144	ENSG00000224223	VSTM2A-OT1	VSTM2A overlapping transcript 1	0.0317454676970159	4.8170861259941	1.96552351447976	0.0497185067549615	0.999293570181447	-4.96704774048433
1145	ENSG00000173950	XXYLT1	xyloside xylosyltransferase 1	0.020140359451895	3.09821347134229	1.82642983714554	0.0681788560198428	0.999293570181447	-4.96808221839613
1146	ENSG00000130227	XPO7	exportin 7	-0.0111538707227326	6.72177619384323	-2.02811865791356	0.0428975014699701	0.999293570181447	-4.96889298168841
1147	ENSG00000253726	NA	NA	-0.0286722848360659	1.14613513266199	-1.69719475358342	0.0900704897670906	0.999293570181447	-4.96899763266704
1148	ENSG00000106789	CORO2A	coronin 2A	0.0210183541847803	3.38854568101587	1.84652003967619	0.0652065091268498	0.999293570181447	-4.970287948774
1149	ENSG00000272460	SNORD115-40	small nucleolar RNA, C/D box 115-40	0.0654917925812838	0.215203926921638	1.6147530310629	0.106780479165764	0.999293570181447	-4.9730892855293
1150	ENSG00000168393	DTYMK	deoxythymidylate kinase	-0.0191518529653333	2.31895260379785	-1.77395301914118	0.0764724471194927	0.999293570181447	-4.97346783376517
1151	ENSG00000229585	RPL21P44	ribosomal protein L21 pseudogene 44	0.0340810008738592	-0.549570658901224	1.50978455469311	0.131515264271957	0.999293570181447	-4.97422625863034
1152	ENSG00000272572	NA	NA	0.0332480283831489	0.140093176080488	1.51796009378323	0.129441545070038	0.999293570181447	-4.9749791602484
1153	ENSG00000108582	CPD	carboxypeptidase D	0.0187924522138232	7.34612215155559	2.03478164995099	0.0422204845237811	0.999293570181447	-4.97528151574104
1154	ENSG00000132274	TRIM22	tripartite motif containing 22	0.0297179995989634	4.21106642184868	1.95417805562434	0.0510476398787018	0.999293570181447	-4.97564309945311
1155	ENSG00000252396	RN7SKP195	RN7SK pseudogene 195	0.0388215863718934	-0.656192109908548	1.54142691905615	0.123630402518256	0.999293570181447	-4.97568331498329
1156	ENSG00000123353	ORMDL2	ORMDL sphingolipid biosynthesis regulator 2	-0.0215885923801623	1.54378435227427	-1.68087557549797	0.0931991968927684	0.999293570181447	-4.97595906119504
1157	ENSG00000237094	NA	NA	-0.0323955770252365	-0.0104651509529152	-1.54416126631518	0.122966777336184	0.999293570181447	-4.97644600016574
1158	ENSG00000178502	KLHL11	kelch like family member 11	0.0149028488597132	6.20563757341688	2.01119818062233	0.0446582081148019	0.999293570181447	-4.9764651826445
1159	ENSG00000226010	NA	NA	0.0388260776801915	-0.673185044476926	1.48446236820806	0.138102151754238	0.999293570181447	-4.97676369100136
1160	ENSG00000128692	EIF2S2P4	eukaryotic translation initiation factor 2 subunit 2 beta pseudogene 4	0.040927816477418	-1.05987302141202	1.39334427208803	0.163924274121463	0.999293570181447	-4.97695368314004
1161	ENSG00000237238	BMS1P10	BMS1 pseudogene 10	-0.0684649505774046	0.00935670824209673	-1.56051651509391	0.119055400181937	0.999293570181447	-4.97753471868751
1162	ENSG00000197223	C1D	C1D nuclear receptor corepressor	0.0288291102553411	4.34419478216776	1.90580810806632	0.0570532611018526	0.999293570181447	-4.97754550414506
1163	ENSG00000279759	NA	NA	-0.0375829730180838	1.72053850841627	-1.75441201424715	0.0797641170283671	0.999293570181447	-4.97807915249554
1164	ENSG00000280152	NA	NA	-0.0401599306104967	0.762476271307535	-1.69008954301836	0.0914221285495804	0.999293570181447	-4.97859168950632
1165	ENSG00000286237	NA	NA	-0.0374013127438762	-0.294441380059002	-1.48382064079227	0.138272330727643	0.999293570181447	-4.97906350567654
1166	ENSG00000254454	RCC2P6	regulator of chromosome condensation 2 pseudogene 6	0.0383639896746455	-0.780378775878693	1.47944028083052	0.139438281183829	0.999293570181447	-4.97951664442715
1167	ENSG00000149292	TTC12	tetratricopeptide repeat domain 12	-0.0340075594484754	2.98132695989108	-1.83316796413378	0.0671697484089491	0.999293570181447	-4.97971595836451
1168	ENSG00000269235	ZNF350-AS1	ZNF350 antisense RNA 1	-0.0398454568374195	-0.240067760329833	-1.4964121103765	0.134962677517389	0.999293570181447	-4.98020704265616
1169	ENSG00000269984	NA	NA	-0.0228610905378739	0.894902221008474	-1.69031820164008	0.0913783773661039	0.999293570181447	-4.98061648190975
1170	ENSG00000235034	C19orf81	chromosome 19 open reading frame 81	0.0391182292209451	0.686432839275793	1.60991088309876	0.107833795558855	0.999293570181447	-4.98182865392193
1171	ENSG00000108107	RPL28	ribosomal protein L28	-0.03104224985227	5.30736056448916	-1.95403351100201	0.0510647639227148	0.999293570181447	-4.98206867469241
1172	ENSG00000095383	TBC1D2	TBC1 domain family member 2	-0.0307288628450529	2.23539726354365	-1.78235788693182	0.0750912026432635	0.999293570181447	-4.98381069520289
1173	ENSG00000001084	GCLC	glutamate-cysteine ligase catalytic subunit	0.0146809433146895	5.86032147711382	1.99941249326944	0.0459203713029375	0.999293570181447	-4.98529255196233
1174	ENSG00000080839	RBL1	RB transcriptional corepressor like 1	-0.0177270927097202	3.64675925949464	-1.89402995275068	0.0586016318352979	0.999293570181447	-4.98563273014948
1175	ENSG00000205041	NA	NA	-0.0377785093535018	0.179768278959783	-1.61917527434081	0.105825658239536	0.999293570181447	-4.98574025369374
1176	ENSG00000228451	SDAD1P1	SDA1 domain containing 1 pseudogene 1	-0.0279402691975364	2.06916667581032	-1.72862125271478	0.0842842463819824	0.999293570181447	-4.98592954931068
1177	ENSG00000051341	POLQ	DNA polymerase theta	0.0240418712417276	1.99375337971705	1.7947218838871	0.0730964815126453	0.999293570181447	-4.98616835573982
1178	ENSG00000215802	RFKP1	riboflavin kinase pseudogene 1	-0.0330882584072157	-0.529275218524123	-1.50577663226089	0.132541251536702	0.999293570181447	-4.98656306618759
1179	ENSG00000239828	NA	NA	-0.029650891768965	1.87708669094926	-1.81807874622636	0.0694468210393126	0.999293570181447	-4.98662660896646
1180	ENSG00000134470	IL15RA	interleukin 15 receptor subunit alpha	0.0384020517525561	-0.373435387593882	1.51904709927255	0.129167753923471	0.999293570181447	-4.98682804196107
1181	ENSG00000168062	BATF2	basic leucine zipper ATF-like transcription factor 2	0.0523146374850463	-1.11366294429916	1.41456836377474	0.157605862126451	0.999293570181447	-4.9873199183725
1182	ENSG00000154493	C10orf90	chromosome 10 open reading frame 90	-0.0238168484036578	3.59902817997191	-1.88184332096003	0.060240349002219	0.999293570181447	-4.98739089707166
1183	ENSG00000206991	RNU6-610P	RNA, U6 small nuclear 610, pseudogene	0.0398017763421815	-0.506983943353893	1.51074171346506	0.131271156237592	0.999293570181447	-4.98816959789091
1184	ENSG00000164743	C8orf48	chromosome 8 open reading frame 48	-0.0324462674092564	0.887339651299332	-1.62395838150679	0.104800573800428	0.999293570181447	-4.98868087431903
1185	ENSG00000047662	FAM184B	family with sequence similarity 184 member B	-0.0277110921431174	2.43623520560266	-1.75439128094333	0.0797676698699771	0.999293570181447	-4.98879912507126
1186	ENSG00000173926	MARCHF3	membrane associated ring-CH-type finger 3	0.0304643130241579	1.78108266290352	1.7393982266777	0.0823708112002597	0.999293570181447	-4.98971756811162
1187	ENSG00000135766	EGLN1	egl-9 family hypoxia inducible factor 1	0.0174843961835585	6.95341096780125	2.02230377325314	0.0434958360610505	0.999293570181447	-4.99033765373735
1188	ENSG00000242299	NA	NA	-0.0300721912959584	0.0310774045619725	-1.55095952379403	0.12132892353909	0.999293570181447	-4.99188445597324
1189	ENSG00000259571	BLID	BH3-like motif containing, cell death inducer	-0.0342945120337007	-0.570848953394649	-1.50623226935936	0.132424301112579	0.999293570181447	-4.99307920545527
1190	ENSG00000255129	TTC12-DT	TTC12 divergent transcript	-0.0328766633962363	-0.192844966587519	-1.53977721926816	0.124032136899778	0.999293570181447	-4.99361875166138
1191	ENSG00000279834	NA	NA	-0.0348782178056583	0.0509767767098287	-1.56350237443273	0.118351991655095	0.999293570181447	-4.99377205353696
1192	ENSG00000147526	TACC1	transforming acidic coiled-coil containing protein 1	0.0118711344687696	8.64862203281903	2.0370974542291	0.0419873100060846	0.999293570181447	-4.99433149643542
1193	ENSG00000267452	LINC02073	long intergenic non-protein coding RNA 2073	-0.0356419512015416	0.981879383868819	-1.6425942340177	0.100881797269028	0.999293570181447	-4.99442326795669
1194	ENSG00000124535	WRNIP1	WRN helicase interacting protein 1	0.0174991563982394	5.58744020208902	1.97804260068392	0.0482857521109854	0.999293570181447	-4.99448172427144
1195	ENSG00000180929	GPR62	G protein-coupled receptor 62	0.0317005390735987	2.255265975382	1.75875345287307	0.0790230057910511	0.999293570181447	-4.99522073434783
1196	ENSG00000074621	SLC24A1	solute carrier family 24 member 1	0.020604772376549	2.69917153034275	1.81515086744674	0.0698959356836736	0.999293570181447	-4.9954642149815
1197	ENSG00000169499	PLEKHA2	pleckstrin homology domain containing A2	0.0201359635062104	5.89169507559712	1.99281177339435	0.0466403226373838	0.999293570181447	-4.99632647099031
1198	ENSG00000233416	RPS25P3	ribosomal protein S25 pseudogene 3	0.0340804941203079	-0.729001486391187	1.4732107808207	0.141109471830843	0.999293570181447	-4.99878267985896
1199	ENSG00000082126	MPP4	membrane palmitoylated protein 4	0.0293746661627789	0.423489559887252	1.58561234657052	0.113244479786876	0.999293570181447	-4.99886275481247
1200	ENSG00000197410	DCHS2	dachsous cadherin-related 2	-0.0268310925959951	5.56415645546883	-1.98014681041544	0.0480483790751506	0.999293570181447	-4.99947119066357
1201	ENSG00000141314	RHBDL3	rhomboid like 3	0.0286160223376781	4.58963467796615	1.95149242465006	0.0513665916494055	0.999293570181447	-5.00005647352946
1202	ENSG00000273156	NA	NA	0.028021694159858	4.47224861516759	1.92395291830264	0.0547347528157565	0.999293570181447	-5.00077291011078
1203	ENSG00000243323	PTPRVP	protein tyrosine phosphatase receptor type V, pseudogene	-0.0564795379115073	-1.05529682063031	-1.44197392936465	0.149722894585501	0.999293570181447	-5.00105158477295
1204	ENSG00000225137	DYNC1I2P1	dynein cytoplasmic 1 intermediate chain 2 pseudogene 1	-0.0402890342677656	-1.22021106547841	-1.35639396122634	0.175377851708848	0.999293570181447	-5.00142582617976
1205	ENSG00000143199	ADCY10	adenylate cyclase 10	-0.0345378100518255	0.813434315089964	-1.63790875992175	0.101855884169373	0.999293570181447	-5.00155664277425
1206	ENSG00000176531	PHLDB3	pleckstrin homology like domain family B member 3	-0.0308551962021955	1.11800604558552	-1.63634172417146	0.102183332221788	0.999293570181447	-5.00198625101065
1207	ENSG00000172578	KLHL6	kelch like family member 6	-0.0409255888964157	0.590595942882414	-1.61340193016498	0.107073560120736	0.999293570181447	-5.00222505593126
1208	ENSG00000258102	MAP1LC3B2	microtubule associated protein 1 light chain 3 beta 2	-0.0480159432342281	-0.0694998608247553	-1.50652752244041	0.132348559947948	0.999293570181447	-5.00242096235049
1209	ENSG00000117595	IRF6	interferon regulatory factor 6	0.0438202403355509	-0.0740452326417867	1.51223917409509	0.130889959149209	0.999293570181447	-5.00317576132219
1210	ENSG00000047936	ROS1	ROS proto-oncogene 1, receptor tyrosine kinase	0.0411457002295711	4.12351745353606	1.92300059917231	0.0548544498355098	0.999293570181447	-5.00380291735949
1211	ENSG00000172264	MACROD2	mono-ADP ribosylhydrolase 2	0.0198329514047841	5.29487472160419	1.96023134795312	0.0503348267878193	0.999293570181447	-5.0044034349639
1212	ENSG00000254463	PPIAP41	peptidylprolyl isomerase A pseudogene 41	0.0277509806323978	-0.0488849410199301	1.55417240162671	0.120560841901273	0.999293570181447	-5.00467056699284
1213	ENSG00000158710	TAGLN2	transgelin 2	0.0346082119746665	3.34616496597074	1.8600279059447	0.0632688584834697	0.999293570181447	-5.00584137064377
1214	ENSG00000152076	CCDC74B	coiled-coil domain containing 74B	-0.0315401784354478	1.20181018556868	-1.63474300951543	0.102518264386278	0.999293570181447	-5.00728655987419
1215	ENSG00000126091	ST3GAL3	ST3 beta-galactoside alpha-2,3-sialyltransferase 3	-0.0208752372179302	3.1137896429704	-1.84362072601189	0.0656287337198814	0.999293570181447	-5.00729232972083
1216	ENSG00000128408	RIBC2	RIB43A domain with coiled-coils 2	0.0481488845652614	-0.799161465737024	1.45125120280649	0.147123783176509	0.999293570181447	-5.00733444388555
1217	ENSG00000106560	GIMAP2	GTPase, IMAP family member 2	0.0343303559798098	1.24536985195163	1.66934616513562	0.0954618427873087	0.999293570181447	-5.00803077160091
1218	ENSG00000224097	NA	NA	-0.0433860232722282	-0.867384157357708	-1.43038145583673	0.153019784119912	0.999293570181447	-5.00873510679669
1219	ENSG00000205482	SPDYE18	speedy/RINGO cell cycle regulator family member E18	0.0294681886753752	0.0356476379496021	1.55524878943901	0.120304371448842	0.999293570181447	-5.00924887648567
1220	ENSG00000057757	PITHD1	PITH domain containing 1	0.0208745408866209	6.73862388817153	2.00253216514371	0.0455833812448238	0.999293570181447	-5.00953231904581
1221	ENSG00000240303	ACAD11	acyl-CoA dehydrogenase family member 11	0.0268565767403454	1.155477551289	1.60357311890801	0.109224889988322	0.999293570181447	-5.00989458475189
1222	ENSG00000213793	ZNF888	zinc finger protein 888	0.0238715290425448	1.85967995260538	1.69852473169651	0.0898192848522828	0.999293570181447	-5.01158714505404
1223	ENSG00000283646	LINC02009	long intergenic non-protein coding RNA 2009	0.0453649971422607	0.273136607943405	1.50757563791552	0.132079958772212	0.999293570181447	-5.01258394391481
1224	ENSG00000128918	ALDH1A2	aldehyde dehydrogenase 1 family member A2	0.0316258107005033	2.23197962965848	1.72432840961069	0.0850564032564722	0.999293570181447	-5.01296628027043
1225	ENSG00000134602	STK26	serine/threonine kinase 26	0.0304043425977942	1.38888437583172	1.63167609373733	0.103163235329899	0.999293570181447	-5.01422160613775
1226	ENSG00000285437	NA	NA	-0.0410950035453591	1.57507736802317	-1.69820403228102	0.0898798064674417	0.999293570181447	-5.01440374171827
1227	ENSG00000216775	NA	NA	0.0276545279068289	2.63407320076889	1.74443550316586	0.0814886314502354	0.999293570181447	-5.01487012201953
1228	ENSG00000131503	ANKHD1	ankyrin repeat and KH domain containing 1	0.0189077310407324	2.6304628303652	1.79935208450429	0.0723607466573776	0.999293570181447	-5.01664053594762
1229	ENSG00000116918	TSNAX	translin associated factor X	0.032176687617272	5.84628864382144	1.97511100870682	0.0486181058865002	0.999293570181447	-5.0168733839613
1230	ENSG00000106333	PCOLCE	procollagen C-endopeptidase enhancer	0.0422283846797684	-0.388481305601211	1.44188531534514	0.149747888737034	0.999293570181447	-5.01729423267069
1231	ENSG00000163492	CCDC141	coiled-coil domain containing 141	0.0395286120503722	1.52892979207887	1.72484504287978	0.0849631737269572	0.999293570181447	-5.01843128866459
1232	ENSG00000205138	SDHAF1	succinate dehydrogenase complex assembly factor 1	0.0271800141574134	3.32398948327696	1.79806744695168	0.0725642628893532	0.999293570181447	-5.0195155637847
1233	ENSG00000237166	LINC01792	long intergenic non-protein coding RNA 1792	0.0415551586408792	1.36839197554207	1.69732420943271	0.0900460134146014	0.999293570181447	-5.01993065198972
1234	ENSG00000150594	ADRA2A	adrenoceptor alpha 2A	0.0307766538094677	2.69002150535007	1.72465867085693	0.084996796108298	0.999293570181447	-5.02033494461738
1235	ENSG00000272914	NA	NA	-0.0320426528265234	-0.707506868555855	-1.44365146056609	0.149250337541367	0.999293570181447	-5.02060022131665
1236	ENSG00000183397	C19orf71	chromosome 19 open reading frame 71	-0.039873181437026	-0.198596522523578	-1.53659869138028	0.124809048024691	0.999293570181447	-5.02290662013271
1237	ENSG00000280303	ERICD	E2F1-regulated inhibitor of cell death	-0.0382435486237695	-0.478831242716917	-1.41695227628009	0.156907881775963	0.999293570181447	-5.02317332469891
1238	ENSG00000018280	SLC11A1	solute carrier family 11 member 1	0.0633247732931897	1.49489596521457	1.75168497177213	0.0802325282716958	0.999293570181447	-5.0237880917333
1239	ENSG00000261594	TPBGL	trophoblast glycoprotein like	0.0618869455582796	-0.138275675731168	1.37358768944367	0.169975957788319	0.999293570181447	-5.02439487381862
1240	ENSG00000166707	ZCCHC18	zinc finger CCHC-type containing 18	0.0249550453423953	2.37451388592464	1.73719481943521	0.0827591260335279	0.999293570181447	-5.02503948051649
1241	ENSG00000106823	ECM2	extracellular matrix protein 2	0.0358374146760601	2.25593977112953	1.77721637361359	0.0759337064438432	0.999293570181447	-5.02515732524129
1242	ENSG00000116754	SRSF11	serine and arginine rich splicing factor 11	0.017584575374777	7.49378582139361	2.01327713559023	0.0444386372497202	0.999293570181447	-5.02592521735606
1243	ENSG00000278000	NA	NA	0.0503842268159758	0.0707787471946946	1.53093718240122	0.126202272912767	0.999293570181447	-5.02768576450125
1244	ENSG00000198355	PIM3	Pim-3 proto-oncogene, serine/threonine kinase	0.0346256345462651	3.97685753839713	1.86466235431559	0.0626151496510157	0.999293570181447	-5.02814202960247
1245	ENSG00000137731	FXYD2	FXYD domain containing ion transport regulator 2	-0.0390534367660419	-0.168889114929581	-1.54035303189537	0.123891799394437	0.999293570181447	-5.02878294418229
1246	ENSG00000101079	NDRG3	NDRG family member 3	0.0156794044519952	7.51524775015992	2.00461834885958	0.0453591965661548	0.999293570181447	-5.02970166595465
1247	ENSG00000274492	NA	NA	0.0332571875041825	-0.836812279251176	1.40179864604221	0.161384863915701	0.999293570181447	-5.03010891726612
1248	ENSG00000261744	ZFPM1-AS1	ZFPM1 antisense RNA 1	-0.0401997334287417	-0.538271285490167	-1.48513876682799	0.137922953490929	0.999293570181447	-5.03064562175222
1249	ENSG00000259891	NA	NA	-0.029321145332485	1.95723440757606	-1.71750708574501	0.086295141062509	0.999293570181447	-5.03079724708788
1250	ENSG00000221650	MIR1267	microRNA 1267	0.0317017502945086	0.38609246304352	1.54729443718243	0.122209788723751	0.999293570181447	-5.03091099561981
1251	ENSG00000143194	MAEL	maelstrom spermatogenic transposon silencer	0.0352150780034777	2.0244308062372	1.68168201112918	0.0930425613729522	0.999293570181447	-5.03110692508925
1252	ENSG00000185670	ZBTB3	zinc finger and BTB domain containing 3	0.0184966850180739	2.96964599274755	1.79334150164984	0.0733170059629941	0.999293570181447	-5.03127608474951
1253	ENSG00000258484	SPESP1	sperm equatorial segment protein 1	-0.0481815427312176	0.313351523395827	-1.53980446534899	0.124025493663407	0.999293570181447	-5.03220502280855
1254	ENSG00000245849	RAD51-AS1	RAD51 antisense RNA 1	-0.018807807925085	2.49606499558012	-1.76690353254266	0.0776468951379332	0.999293570181447	-5.03292769610301
1255	ENSG00000256995	NA	NA	0.0270102470233801	1.43675449753644	1.65129469317798	0.0990927524591353	0.999293570181447	-5.03293766639525
1256	ENSG00000122824	NUDT10	nudix hydrolase 10	0.0222926454563148	4.42541742011686	1.88558684956929	0.0597329599297848	0.999293570181447	-5.03326121432337
1257	ENSG00000009780	FAM76A	family with sequence similarity 76 member A	0.0199037117322554	4.26821777512534	1.89367491480069	0.0586488432036629	0.999293570181447	-5.03427544372051
1258	ENSG00000258101	NA	NA	-0.0373329443820365	-0.854095596012201	-1.38064779475054	0.167794379252062	0.999293570181447	-5.03455298690186
1259	ENSG00000226816	NA	NA	0.047268491651512	-1.09697665850122	1.33326040192136	0.182847041583446	0.999293570181447	-5.03526845336836
1260	ENSG00000271303	SRXN1	sulfiredoxin 1	0.068927743636724	0.626383204467097	1.47342339182268	0.141052181456319	0.999293570181447	-5.03583854081471
1261	ENSG00000164035	EMCN	endomucin	-0.0351912548290854	2.29805242527764	-1.76081157634701	0.0786736370286775	0.999293570181447	-5.03596097456226
1262	ENSG00000145623	OSMR	oncostatin M receptor	0.0458552521465159	3.14970848690554	1.85703113178395	0.0636945673761158	0.999293570181447	-5.03646946520625
1263	ENSG00000104804	TULP2	TUB like protein 2	-0.0389216666754654	-0.373873126554326	-1.44404889097978	0.149138549516321	0.999293570181447	-5.03943999630291
1264	ENSG00000186212	SOWAHB	sosondowah ankyrin repeat domain family member B	0.0289691695255495	4.17211207909866	1.85779440916232	0.063585915073277	0.999293570181447	-5.04002818117048
1265	ENSG00000170703	TTLL6	tubulin tyrosine ligase like 6	0.0394896007889194	0.381438452205769	1.54575809663882	0.122580518472023	0.999293570181447	-5.04037640355519
1266	ENSG00000111711	GOLT1B	golgi transport 1B	0.0285957501446112	6.0510876267117	1.97572413614924	0.0485484370696151	0.999293570181447	-5.04081053291452
1267	ENSG00000163288	GABRB1	gamma-aminobutyric acid type A receptor subunit beta1	-0.0167384455516009	6.14481382298171	-1.98200036883065	0.0478400962835095	0.999293570181447	-5.04109762357462
1268	ENSG00000265015	NA	NA	-0.0398875690501192	0.426118602736394	-1.52265869749925	0.128261312932791	0.999293570181447	-5.04188339332307
1269	ENSG00000188738	FSIP2	fibrous sheath interacting protein 2	-0.0357947017996796	3.57338765496828	-1.92696771677305	0.0543572609745889	0.999293570181447	-5.0423738767284
1270	ENSG00000272137	NA	NA	-0.0279192444803197	0.180920174595532	-1.55465693776675	0.120445338669416	0.999293570181447	-5.04296897360616
1271	ENSG00000163806	SPDYA	speedy/RINGO cell cycle regulator family member A	0.0214991491487542	1.13886607901757	1.66380930851799	0.0965640082626025	0.999293570181447	-5.04356661268653
1272	ENSG00000170786	SDR16C5	short chain dehydrogenase/reductase family 16C member 5	0.0261289370351035	3.23403050980965	1.7764661215551	0.076057288598395	0.999293570181447	-5.04437696429224
1273	ENSG00000259920	NA	NA	-0.0405059017588631	-0.787541614271859	-1.36371195584155	0.173063214686701	0.999293570181447	-5.04478412259673
1274	ENSG00000106404	CLDN15	claudin 15	-0.0316876939998644	1.19527477851799	-1.63966848237535	0.10148917052681	0.999293570181447	-5.0452351236532
1275	ENSG00000141198	TOM1L1	target of myb1 like 1 membrane trafficking protein	-0.0163779558549741	4.60467019924923	-1.90640120322201	0.056976202534142	0.999293570181447	-5.04547235978745
1276	ENSG00000139734	DIAPH3	diaphanous related formin 3	-0.0380881833054319	1.26275791317609	-1.60949601872905	0.107924423360014	0.999293570181447	-5.04606515570236
1277	ENSG00000279923	NA	NA	0.0250909197292338	0.917642592496806	1.57288616948755	0.116162602386338	0.999293570181447	-5.04617831446433
1278	ENSG00000186312	CA5BP1	carbonic anhydrase 5B pseudogene 1	-0.0187753940608028	2.55907196151943	-1.71576362458811	0.0866140817016488	0.999293570181447	-5.04752526685237
1279	ENSG00000143882	ATP6V1C2	ATPase H+ transporting V1 subunit C2	0.0353454712266373	0.289182456630306	1.56337381439655	0.118382210389968	0.999293570181447	-5.04770963946837
1280	ENSG00000169302	STK32A	serine/threonine kinase 32A	-0.0227030897564522	3.58435627155744	-1.85002392760298	0.0646992391605199	0.999293570181447	-5.04870670548456
1281	ENSG00000261123	NA	NA	-0.0452830671975689	-0.729100492981473	-1.4488271740684	0.147799536958513	0.999293570181447	-5.04991074421773
1282	ENSG00000178750	STX19	syntaxin 19	0.0282363786161012	0.36190109358056	1.58735929572945	0.112848460112159	0.999293570181447	-5.05000251999768
1283	ENSG00000225151	GOLGA2P7	GOLGA2 pseudogene 7	-0.0456937871121153	-0.903805358389903	-1.37211082479976	0.170434992491439	0.999293570181447	-5.05095145281563
1284	ENSG00000206077	ZDHHC11B	zinc finger DHHC-type containing 11B	-0.0476074947252936	3.84570343207981	-1.88285658507689	0.0601026614501005	0.999293570181447	-5.05111381520035
1285	ENSG00000276045	ORAI1	ORAI calcium release-activated calcium modulator 1	0.0324591477425282	0.309923533904414	1.49710004826641	0.134783636586625	0.999293570181447	-5.05166070890638
1286	ENSG00000279092	NA	NA	-0.047652374996331	-0.671741894550521	-1.44337777973964	0.149327354904122	0.999293570181447	-5.05185319952026
1287	ENSG00000170743	SYT9	synaptotagmin 9	-0.0182982176234217	4.31765887496702	-1.8850907063457	0.0598000011552624	0.999293570181447	-5.05223093610385
1288	ENSG00000135298	ADGRB3	adhesion G protein-coupled receptor B3	-0.011616079543801	8.31053137890305	-2.00564449917667	0.0452492668930679	0.999293570181447	-5.05241632215515
1289	ENSG00000116830	TTF2	transcription termination factor 2	-0.0238766025810422	3.53647865425705	-1.84466207575132	0.0654768236795322	0.999293570181447	-5.05311226535793
1290	ENSG00000232352	SEMA3B-AS1	SEMA3B antisense RNA 1 (head to head)	0.0351852717212889	-0.528034099278094	1.46111055082472	0.144399636047446	0.999293570181447	-5.05372669746089
1291	ENSG00000250420	AACSP1	acetoacetyl-CoA synthetase pseudogene 1	0.0375192622959962	-0.615939007994623	1.42994800084705	0.15314412304092	0.999293570181447	-5.05426306056822
1292	ENSG00000142089	IFITM3	interferon induced transmembrane protein 3	0.0590021962029506	3.75340443545324	1.83809950950759	0.0664390289669504	0.999293570181447	-5.05463011041949
1293	ENSG00000109738	GLRB	glycine receptor beta	0.0239879756502728	7.08367194660378	1.9841558256346	0.0475988461036081	0.999293570181447	-5.0553155290464
1294	ENSG00000183876	ARSI	arylsulfatase family member I	0.0390373318415332	0.203403370758086	1.51030292164471	0.131383019342631	0.999293570181447	-5.05610591383363
1295	ENSG00000249330	NA	NA	-0.0388625365971425	-0.838603300147911	-1.36768443461817	0.171816364616912	0.999293570181447	-5.05851463967018
1296	ENSG00000259235	CTXN2-AS1	CTXN2 antisense RNA 1	-0.0312598049951514	-0.141011716806293	-1.42462913672787	0.154676143934465	0.999293570181447	-5.0588372757188
1297	ENSG00000279789	NA	NA	-0.0312977048856581	0.809433863401825	-1.62676663907459	0.104202416243245	0.999293570181447	-5.05903559809809
1298	ENSG00000105889	STEAP1B	STEAP family member 1B	-0.0271746692645364	1.66342575508197	-1.63952823872564	0.101518357619298	0.999293570181447	-5.06001205487215
1299	ENSG00000124659	TBCC	tubulin folding cofactor C	0.0220812317527157	4.40283320840964	1.87707559761849	0.0608917333654278	0.999293570181447	-5.06065843880422
1300	ENSG00000251595	ABCA11P	ATP binding cassette subfamily A member 11, pseudogene	0.0298878277446132	2.11607638659256	1.7043692874571	0.0887220618918368	0.999293570181447	-5.06112704431489
1301	ENSG00000258743	LINC02301	long intergenic non-protein coding RNA 2301	-0.0436115550398739	0.369127833724938	-1.49566421339216	0.135157532124307	0.999293570181447	-5.06233396837804
1302	ENSG00000151748	SAV1	salvador family WW domain containing protein 1	0.0175455183399391	4.87311273566654	1.91878800208841	0.0553865578000666	0.999293570181447	-5.06288984322307
1303	ENSG00000278873	NA	NA	0.0321525719207422	1.55669376275466	1.68613522382557	0.0921814139131852	0.999293570181447	-5.06305873286159
1304	ENSG00000166439	RNF169	ring finger protein 169	-0.0134787620278938	5.53927858561877	-1.95272360520951	0.0512201668920843	0.999293570181447	-5.063169297807
1305	ENSG00000217527	RPS16P5	ribosomal protein S16 pseudogene 5	-0.0519506198567503	-0.833837228453512	-1.42356733972354	0.154983370985744	0.999293570181447	-5.06329497232861
1306	ENSG00000248489	CHD1-DT	CHD1 divergent transcript	-0.0310927295370793	-0.0657018118710168	-1.47954465255432	0.139410411931963	0.999293570181447	-5.06358073787297
1307	ENSG00000230870	FBXW11P1	F-box and WD repeat domain containing 11 pseudogene 1	-0.0301742406725821	-0.493369572383613	-1.44553360468277	0.148721500128257	0.999293570181447	-5.06403761608199
1308	ENSG00000103175	WFDC1	WAP four-disulfide core domain 1	-0.0340548559470535	2.75370798236536	-1.72252380121309	0.0853827061597494	0.999293570181447	-5.06481662742931
1309	ENSG00000146574	CCZ1B	CCZ1 homolog B, vacuolar protein trafficking and biogenesis associated	0.0317364480912528	3.73028816181199	1.8275866182198	0.0680047327738985	0.999293570181447	-5.06483558848249
1310	ENSG00000118894	EEF2KMT	eukaryotic elongation factor 2 lysine methyltransferase	0.024728064740528	1.21295599889616	1.58085502111665	0.114328491247874	0.999293570181447	-5.06491193015286
1311	ENSG00000139220	PPFIA2	PTPRF interacting protein alpha 2	-0.0134359708863085	7.82288602353494	-1.99160855040954	0.0467725805928411	0.999293570181447	-5.06538951384144
1312	ENSG00000168944	CEP120	centrosomal protein 120	0.0178663853081451	5.42475024425837	1.94722522774879	0.0518768108532747	0.999293570181447	-5.06544616626467
1313	ENSG00000283757	NA	NA	-0.0262300231999106	0.875266710572112	-1.5852540173852	0.113325845640223	0.999293570181447	-5.06664946748701
1314	ENSG00000198131	ZNF544	zinc finger protein 544	-0.0148392457077209	5.05889304618099	-1.92858387065654	0.0541557952483609	0.999293570181447	-5.06677378572056
1315	ENSG00000278576	NA	NA	-0.0206486605303022	2.08614148644397	-1.70328700866909	0.0889244220783559	0.999293570181447	-5.06855069444306
1316	ENSG00000154227	CERS3	ceramide synthase 3	-0.0518169745721474	-0.903210205743914	-1.37886053434037	0.1683446422806	0.999293570181447	-5.06938821299929
1317	ENSG00000176268	CYCSP34	CYCS pseudogene 34	0.0335932179461795	-0.785404432272379	1.41868053252163	0.156403339535205	0.999293570181447	-5.07012772678241
1318	ENSG00000187792	ZNF70	zinc finger protein 70	-0.0239865675897906	2.95179665639267	-1.78251656682695	0.0750653230345152	0.999293570181447	-5.07015686193668
1319	ENSG00000154240	CEP112	centrosomal protein 112	-0.0203458072152882	4.6890691400723	-1.9082538136655	0.0567360585564734	0.999293570181447	-5.0732415839442
1320	ENSG00000260257	NA	NA	0.0218410919956957	4.09313044112649	1.86951284962506	0.0619369706070837	0.999293570181447	-5.07355809303955
1321	ENSG00000189419	SPATA41	spermatogenesis associated 41	-0.0254532704427038	1.05641118780479	-1.58348288598433	0.113728694628579	0.999293570181447	-5.07441271157921
1322	ENSG00000259868	NA	NA	-0.0314296185726379	-0.249947146331513	-1.46077306632962	0.144492238588374	0.999293570181447	-5.07541258478658
1323	ENSG00000274180	NATD1	N-acetyltransferase domain containing 1	-0.0313160933856446	2.30118449675227	-1.69902709582114	0.0897245459959586	0.999293570181447	-5.07788806678836
1324	ENSG00000087589	CASS4	Cas scaffold protein family member 4	-0.0363721498486601	0.165571818503931	-1.48226262974273	0.138686171642998	0.999293570181447	-5.07977135869487
1325	ENSG00000184374	COLEC10	collectin subfamily member 10	0.0340119899334177	0.0930253777805302	1.42851531259356	0.153555645346859	0.999293570181447	-5.08056969660556
1326	ENSG00000125851	PCSK2	proprotein convertase subtilisin/kexin type 2	0.0186884164262624	6.5760968530731	1.95855434414458	0.0505314624580857	0.999293570181447	-5.0837529589732
1327	ENSG00000204138	PHACTR4	phosphatase and actin regulator 4	-0.0207511359780884	3.84446707206384	-1.83750267699818	0.0665271126812275	0.999293570181447	-5.08408849529288
1328	ENSG00000226648	PLCG1-AS1	PLCG1 antisense RNA 1	-0.02528974339446	0.285196128632587	-1.51452991547972	0.130308487862435	0.999293570181447	-5.0844090689227
1329	ENSG00000138231	DBR1	debranching RNA lariats 1	0.0177023341801362	3.50001344023095	1.81152740759485	0.0704550517555856	0.999293570181447	-5.08478440506676
1330	ENSG00000268350	FAM156A	family with sequence similarity 156 member A	-0.0285467223228515	-0.136307367632618	-1.42851490495106	0.15355576255699	0.999293570181447	-5.08483139709543
1331	ENSG00000102265	TIMP1	TIMP metallopeptidase inhibitor 1	0.0439318466089498	1.47759086638672	1.63717464483433	0.102009180625349	0.999293570181447	-5.08492178634019
1332	ENSG00000129009	ISLR	immunoglobulin superfamily containing leucine rich repeat	0.0379530149171352	3.03941390492518	1.75275472109193	0.080048516245803	0.999293570181447	-5.08492690081784
1333	ENSG00000219201	NA	NA	-0.050582413859306	-1.24552651258651	-1.29160766767242	0.196886876831622	0.999293570181447	-5.08570516097784
1334	ENSG00000131652	THOC6	THO complex 6	0.0233768661155533	1.49356441083896	1.60253354300677	0.109454420956835	0.999293570181447	-5.08582103380452
1335	ENSG00000249605	NA	NA	0.0209968729881785	1.6239182386946	1.66414521526094	0.0964968533791494	0.999293570181447	-5.08650027140457
1336	ENSG00000102802	MEDAG	mesenteric estrogen dependent adipogenesis	0.0509382294800022	-0.206106434737633	1.39096739008681	0.164643614591228	0.999293570181447	-5.08689523357003
1337	ENSG00000226887	ERVMER34-1	endogenous retrovirus group MER34 member 1, envelope	0.03913826220341	0.608801431455457	1.52041446563547	0.128823986803336	0.999293570181447	-5.08719711880103
1338	ENSG00000196872	CRACDL	CRACD like	0.0203465076676401	6.56842092733441	1.9596408481451	0.0504039919288561	0.999293570181447	-5.08888199630591
1339	ENSG00000163701	IL17RE	interleukin 17 receptor E	0.0357129899250075	-0.229625520403841	1.42602853023958	0.154271942886155	0.999293570181447	-5.08888291506532
1340	ENSG00000267419	ZNF56P	zinc finger protein 56, pseudogene	-0.0243905327641389	1.01267557888432	-1.60018344132352	0.109974714878726	0.999293570181447	-5.08901628094274
1341	ENSG00000277215	SPANXA2-OT1	SPANXA2 overlapping transcript 1	-0.063670205628455	-1.1105671217583	-1.33608167045843	0.181923682011852	0.999293570181447	-5.08964660034415
1342	ENSG00000170775	GPR37	G protein-coupled receptor 37	0.028897384429915	5.80039392708756	1.94050226709802	0.0526892756797566	0.999293570181447	-5.0901213318843
1343	ENSG00000151532	VTI1A	vesicle transport through interaction with t-SNAREs 1A	-0.0103817344342469	5.64236997680591	-1.94227899711238	0.0524735299377958	0.999293570181447	-5.09031787102451
1344	ENSG00000279098	NA	NA	0.0422070428215154	-0.591409750149415	1.39333418304589	0.163927322450239	0.999293570181447	-5.09111040475949
1345	ENSG00000273951	NA	NA	0.0348855242103342	-1.05437732872599	1.33873068571617	0.181059857557392	0.999293570181447	-5.09196072889181
1346	ENSG00000196371	FUT4	fucosyltransferase 4	0.0175637524423973	2.54579916147157	1.73083346839099	0.083888558414619	0.999293570181447	-5.09268953634879
1347	ENSG00000138279	ANXA7	annexin A7	0.0158987020097314	6.39674806230795	1.95688878931567	0.0507273935985816	0.999293570181447	-5.0930193033743
1348	ENSG00000272710	NA	NA	-0.0515469535282097	-1.25294928377886	-1.30342716106857	0.192824853441247	0.999293570181447	-5.09309479824877
1349	ENSG00000005243	COPZ2	COPI coat complex subunit zeta 2	0.0273252702138908	0.901859659996816	1.54804332096467	0.122029396415387	0.999293570181447	-5.09324398065563
1350	ENSG00000272341	NA	NA	-0.0247802207208234	3.14397468612766	-1.74284567176747	0.0817662256392878	0.999293570181447	-5.09335823934444
1351	ENSG00000197826	CFAP299	cilia and flagella associated protein 299	-0.0314549721889699	0.141796594315071	-1.44378804351464	0.149211912678286	0.999293570181447	-5.09515399869766
1352	ENSG00000176222	ZNF404	zinc finger protein 404	0.0276983700970738	3.65853771097237	1.83394757304586	0.0670537926539674	0.999293570181447	-5.0968682069103
1353	ENSG00000137133	HINT2	histidine triad nucleotide binding protein 2	0.0324442923131261	0.0464519065603656	1.3847540521651	0.166535270138951	0.999293570181447	-5.09753354725133
1354	ENSG00000228510	NA	NA	-0.0482935784760106	-0.635166440698348	-1.44957088131257	0.147591959212224	0.999293570181447	-5.0976848768053
1355	ENSG00000261693	NA	NA	0.0430858704323804	-1.0475811211563	1.31939315526046	0.187436229752691	0.999293570181447	-5.09833765543541
1356	ENSG00000235706	DICER1-AS1	DICER1 antisense RNA 1	-0.0220027877453864	2.06899928179539	-1.68536714672363	0.0923294826243742	0.999293570181447	-5.0998509170843
1357	ENSG00000245384	CXXC4-AS1	CXXC4 antisense RNA 1	0.025742227500307	1.87413772060119	1.65755007359018	0.0978222280160722	0.999293570181447	-5.10013108778463
1358	ENSG00000248724	NPHP3-AS1	NPHP3 antisense RNA 1	0.0343870355669955	-0.376915694203798	1.41288968420223	0.158098771472742	0.999293570181447	-5.10064603438898
1359	ENSG00000267586	LINC00907	long intergenic non-protein coding RNA 907	0.0269651749163082	0.304855842032705	1.48775054716843	0.137232699711013	0.999293570181447	-5.10087039344574
1360	ENSG00000180481	GLIPR1L2	GLIPR1 like 2	-0.0442062519480814	1.85426690905104	-1.64776674338551	0.0998151102676275	0.999293570181447	-5.10176567741564
1361	ENSG00000232573	RPL3P4	ribosomal protein L3 pseudogene 4	0.0654296990197137	-0.0224975448895187	1.39183610728439	0.164380430008525	0.999293570181447	-5.10226930969942
1362	ENSG00000051596	THOC3	THO complex 3	0.0332735897412835	3.32525848481485	1.74098876657763	0.0820914252021542	0.999293570181447	-5.10280473355866
1363	ENSG00000102699	PARP4	poly(ADP-ribose) polymerase family member 4	-0.0162253796993463	4.31450049581756	-1.86498133112375	0.062570363219404	0.999293570181447	-5.10368688741013
1364	ENSG00000103313	MEFV	MEFV innate immuity regulator, pyrin	-0.0374029349095438	-0.292073872838976	-1.4202025700954	0.155960022075234	0.999293570181447	-5.10384598935831
1365	ENSG00000196118	CCDC189	coiled-coil domain containing 189	0.0338486414034266	0.42498360326448	1.38618976378801	0.166096718706386	0.999293570181447	-5.10390965670665
1366	ENSG00000143147	GPR161	G protein-coupled receptor 161	0.0198675863294726	4.23225040655749	1.86070710324522	0.0631727028327823	0.999293570181447	-5.10476952901593
1367	ENSG00000286230	NA	NA	0.0348057156851568	-0.287522135045488	1.34103745549018	0.180310125290305	0.999293570181447	-5.10501555639552
1368	ENSG00000138061	CYP1B1	cytochrome P450 family 1 subfamily B member 1	0.041298410964689	4.18093200827756	1.84925064398936	0.0648109086165783	0.999293570181447	-5.10503515396362
1369	ENSG00000207954	MIR138-1	microRNA 138-1	-0.0499937010790213	-1.19869677811741	-1.29248644484577	0.196582722549895	0.999293570181447	-5.10504068567078
1370	ENSG00000272983	NA	NA	0.0222513493203982	3.19803435908182	1.79533211415128	0.0729991669949468	0.999293570181447	-5.10629957679599
1371	ENSG00000231074	HCG18	HLA complex group 18	-0.0148967877692106	6.30381281167648	-1.95314039870895	0.0511706768870898	0.999293570181447	-5.10653294237557
1372	ENSG00000114942	EEF1B2	eukaryotic translation elongation factor 1 beta 2	-0.0179080014679625	6.33272537961707	-1.94770667189614	0.0518190338563378	0.999293570181447	-5.10749307167127
1373	ENSG00000189241	TSPYL1	TSPY like 1	0.0202405967768808	8.68814273007552	1.97606290254597	0.0485099795581473	0.999293570181447	-5.10802258842208
1374	ENSG00000175193	PARL	presenilin associated rhomboid like	0.023822782779208	2.33795827505499	1.6803029538633	0.0933105469508727	0.999293570181447	-5.10814850469889
1375	ENSG00000229236	TTTY10	testis-specific transcript, Y-linked 10	-0.0324560512891183	-0.383844194288578	-1.59660351072677	0.110771044423161	0.999293570181447	-5.10859240692049
1376	ENSG00000119523	ALG2	ALG2 alpha-1,3/1,6-mannosyltransferase	0.0142500148925687	4.03431070870791	1.82395222208992	0.0685530323819202	0.999293570181447	-5.10894403059745
1377	ENSG00000177106	EPS8L2	EPS8 like 2	0.0351726535145078	1.93021717551874	1.64752847564223	0.0998640475729631	0.999293570181447	-5.10984510463675
1378	ENSG00000261335	NA	NA	-0.0377978874496383	-1.27150688233025	-1.26463008588688	0.206392777263815	0.999293570181447	-5.11026071071677
1379	ENSG00000229422	NA	NA	0.0373354935318049	2.47062832208504	1.69045736350001	0.091351758609141	0.999293570181447	-5.11033570871022
1380	ENSG00000186812	ZNF397	zinc finger protein 397	-0.0128006479648985	5.77234301236	-1.93739977281468	0.0530677882210364	0.999293570181447	-5.11039528732572
1381	ENSG00000125804	FAM182A	family with sequence similarity 182 member A	0.0724552518564388	0.318358274205142	1.50113173146835	0.133738056746065	0.999293570181447	-5.1118330409986
1382	ENSG00000235530	NA	NA	-0.03030122381506	-0.0590067195201892	-1.47269282571205	0.141249115545075	0.999293570181447	-5.11225713343552
1383	ENSG00000129636	ITFG1	integrin alpha FG-GAP repeat containing 1	0.0219263674109549	7.64851017278532	1.96355750840006	0.0499467213406214	0.999293570181447	-5.11249047576209
1384	ENSG00000280336	NA	NA	0.030088463049878	-0.536389094271881	1.4170415180652	0.15688179854496	0.999293570181447	-5.11265938981034
1385	ENSG00000205464	ATP6AP1L	ATPase H+ transporting accessory protein 1 like (pseudogene)	-0.0211314436519835	3.42436764975365	-1.79320114975421	0.0733394585388833	0.999293570181447	-5.11327973579407
1386	ENSG00000242094	FOXP1-IT1	FOXP1 intronic transcript 1	0.0208742996295714	1.77229481271863	1.66349859991917	0.0966261588480769	0.999293570181447	-5.1135354769554
1387	ENSG00000259378	DCAF13P3	DDB1 and CUL4 associated factor 13 pseudogene 3	0.0231332839867682	0.389239117035402	1.52882397969019	0.126725404614258	0.999293570181447	-5.11375162300428
1388	ENSG00000251423	NA	NA	-0.0509715053000608	-0.196819466488918	-1.36882010479513	0.171461150596354	0.999293570181447	-5.11393882560091
1389	ENSG00000279513	NA	NA	0.0268005885489076	1.17769145755016	1.57670080730341	0.115281755047143	0.999293570181447	-5.11511527337997
1390	ENSG00000139410	SDSL	serine dehydratase like	-0.0390351187958557	1.72876469465236	-1.60359522288086	0.109220013731997	0.999293570181447	-5.11567591803171
1391	ENSG00000281357	ARRDC3-AS1	ARRDC3 antisense RNA 1	-0.0294641007558379	-0.00257593859628792	-1.44165696414588	0.149812311353399	0.999293570181447	-5.11577907527319
1392	ENSG00000279663	NA	NA	0.0355171250730452	1.42195516055419	1.58547132372771	0.113276496356447	0.999293570181447	-5.11591503295278
1393	ENSG00000257501	PAFAH1B2P2	PAFAH1B2 pseudogene 2	-0.0322394835332107	1.22869252739702	-1.53286505241654	0.125726492436563	0.999293570181447	-5.11645663971096
1394	ENSG00000231165	TRBV26OR9-2	T cell receptor beta variable 26/OR9-2 (pseudogene)	-0.0325154231251059	-0.317569074297734	-1.3761667983153	0.169176554433935	0.999293570181447	-5.11723960344995
1395	ENSG00000266947	NA	NA	0.0315612689028923	0.043485045665397	1.41898496246735	0.156314592978636	0.999293570181447	-5.11804495122009
1396	ENSG00000179935	LINC00652	long intergenic non-protein coding RNA 652	-0.0298483845725069	0.961069072824861	-1.51082071576627	0.131251023700082	0.999293570181447	-5.11832194907328
1397	ENSG00000084693	AGBL5	AGBL carboxypeptidase 5	-0.0142129088179939	4.09480227707699	-1.85033896400156	0.0646537905598857	0.999293570181447	-5.11870181464224
1398	ENSG00000185056	C5orf47	chromosome 5 open reading frame 47	-0.0349845062340442	-0.386091228922922	-1.36899508826563	0.171406468415465	0.999293570181447	-5.11919885815583
1399	ENSG00000262919	CCNQ	cyclin Q	0.0209886917308979	4.08593844532435	1.82399725224009	0.0685462167441257	0.999293570181447	-5.11987440601748
1400	ENSG00000251580	LINC02482	long intergenic non-protein coding RNA 2482	-0.031003980089771	0.79743370287806	-1.50719991929421	0.132176195705348	0.999293570181447	-5.12087665486145
1401	ENSG00000220749	RPL21P28	ribosomal protein L21 pseudogene 28	-0.0617377452553128	0.376410154174698	-1.4853845135773	0.137857892306731	0.999293570181447	-5.12118814830284
1402	ENSG00000182648	LINC01006	long intergenic non-protein coding RNA 1006	0.0185603657566489	2.98841980971027	1.72087761829142	0.0856812468043135	0.999293570181447	-5.12135971795794
1403	ENSG00000102144	PGK1	phosphoglycerate kinase 1	0.0164406323622028	8.48332981035699	1.96911668844974	0.0493036740508285	0.999293570181447	-5.12155382769998
1404	ENSG00000167664	TMIGD2	transmembrane and immunoglobulin domain containing 2	-0.0471048415585357	-1.24090463625628	-1.28325862927623	0.199793806772399	0.999293570181447	-5.1217391619721
1405	ENSG00000285053	NA	NA	-0.0253482701425444	1.02687032596277	-1.50730450653825	0.13214940116161	0.999293570181447	-5.12210331890276
1406	ENSG00000258072	NA	NA	0.0509032904324853	-1.41283322554111	1.23955006386503	0.215525618525144	0.999293570181447	-5.12230047283428
1407	ENSG00000185896	LAMP1	lysosomal associated membrane protein 1	0.0175793135368025	6.25227365424705	1.9384811779835	0.0529355962868593	0.999293570181447	-5.1230081178638
1408	ENSG00000224975	INE1	inactivation escape 1	-0.0347859342036554	-0.467383480960354	-1.4060275897718	0.160125853195235	0.999293570181447	-5.12316432459187
1409	ENSG00000128590	DNAJB9	DnaJ heat shock protein family (Hsp40) member B9	0.0244416065385713	5.83576657474352	1.91974264262687	0.0552655976064992	0.999293570181447	-5.12334180148225
1410	ENSG00000175170	FAM182B	family with sequence similarity 182 member B	-0.029604703477078	2.42306015844081	-1.69924513313924	0.0896834522974151	0.999293570181447	-5.12365283156346
1411	ENSG00000273018	FAM106A	family with sequence similarity 106 member A	0.109675665477438	2.02954869270933	1.68035588598636	0.093300249465541	0.999293570181447	-5.12404338726676
1412	ENSG00000096968	JAK2	Janus kinase 2	0.0173648456714794	5.92914229564602	1.93808725916619	0.0529837173160971	0.999293570181447	-5.12432686890686
1413	ENSG00000130940	CASZ1	castor zinc finger 1	0.0328538589167022	0.218315792139324	1.47322476541318	0.14110570297794	0.999293570181447	-5.12454463572791
1414	ENSG00000034239	EFCAB1	EF-hand calcium binding domain 1	-0.0557289939613296	1.6628774352708	-1.56940679824614	0.116970645611489	0.999293570181447	-5.12495202087743
1415	ENSG00000062038	CDH3	cadherin 3	0.0297516546786091	1.74019895482801	1.61048978431058	0.107707434551513	0.999293570181447	-5.12560936675199
1416	ENSG00000173261	PLAC8L1	PLAC8 like 1	-0.0234602053529963	0.819005809749716	-1.55179803700372	0.121128096804163	0.999293570181447	-5.12644682916265
1417	ENSG00000103226	NOMO3	NODAL modulator 3	0.102267583127972	3.35297305421278	1.75742435761633	0.0792492923930573	0.999293570181447	-5.1278587285705
1418	ENSG00000225792	NA	NA	-0.0363619872233939	0.242652271121622	-1.42000196713729	0.156018396135272	0.999293570181447	-5.1280214121542
1419	ENSG00000272509	NA	NA	0.0332475728751766	-0.948399720659374	1.32903334005914	0.184237004251595	0.999293570181447	-5.12815237543669
1420	ENSG00000230510	PPP5D1P	PPP5 tetratricopeptide repeat domain containing 1, pseudogene	-0.0204792129971538	1.48444050969658	-1.58331362322182	0.113767253017643	0.999293570181447	-5.12892966560587
1421	ENSG00000213398	LCAT	lecithin-cholesterol acyltransferase	-0.0306626007060747	1.10234517510137	-1.58386488469323	0.113641712471492	0.999293570181447	-5.1292857599511
1422	ENSG00000186517	ARHGAP30	Rho GTPase activating protein 30	-0.0275973132294381	1.58599559646773	-1.65218197477873	0.0989117384765659	0.999293570181447	-5.1294018182829
1423	ENSG00000230658	KLHL7-DT	KLHL7 divergent transcript	-0.0533825541154665	0.0854982938860212	-1.43312455002082	0.152234696258958	0.999293570181447	-5.12961694763578
1424	ENSG00000242686	PDE6B-AS1	PDE6B antisense RNA 1	0.0428196899288658	-0.583226944782912	1.41433532478014	0.157674219359114	0.999293570181447	-5.13019783715352
1425	ENSG00000261351	NA	NA	-0.0217488401647124	0.842686297083222	-1.51458027879866	0.13029572646918	0.999293570181447	-5.13147176283615
1426	ENSG00000243155	NA	NA	0.0356206855328933	-0.864779777499573	1.33529119402823	0.182182043078786	0.999293570181447	-5.13154984573704
1427	ENSG00000198205	ZXDA	zinc finger X-linked duplicated A	0.0145979634164614	3.64165532162572	1.79473916825471	0.0730937236806901	0.999293570181447	-5.13164088389708
1428	ENSG00000224699	LAMTOR5-AS1	LAMTOR5 antisense RNA 1	0.0166610795602555	2.42526720470289	1.7015050708946	0.0892584133694298	0.999293570181447	-5.13271804355275
1429	ENSG00000116745	RPE65	retinoid isomerohydrolase RPE65	0.0643881698524044	-0.0563994683169995	1.40540622545177	0.16031037361646	0.999293570181447	-5.13288386828354
1430	ENSG00000141570	CBX8	chromobox 8	0.0259462882270705	1.8175555858904	1.59673681620429	0.110741310032099	0.999293570181447	-5.13303345981658
1431	ENSG00000125551	PLGLB2	plasminogen like B2	-0.0446662419107012	-0.901830470904677	-1.33026119605224	0.183832449500569	0.999293570181447	-5.13313235753771
1432	ENSG00000197191	CYSRT1	cysteine rich tail 1	-0.0373617617675816	-0.736503658164667	-1.34446114419104	0.179201642389586	0.999293570181447	-5.13324863105283
1433	ENSG00000187266	EPOR	erythropoietin receptor	-0.0250321285471021	1.53219557755475	-1.58877498943106	0.112528336381083	0.999293570181447	-5.13457304324147
1434	ENSG00000083454	P2RX5	purinergic receptor P2X 5	-0.0293968485082425	1.3197480861019	-1.53882190553755	0.124265240828015	0.999293570181447	-5.1348265668584
1435	ENSG00000258725	PRC1-AS1	PRC1 antisense RNA 1	-0.0297308399990465	-0.27671008540706	-1.37140615015978	0.17065434508136	0.999293570181447	-5.13485157391118
1436	ENSG00000279845	NA	NA	-0.0311831572998488	-0.285611848668967	-1.40726839348266	0.159757865454308	0.999293570181447	-5.13525022461504
1437	ENSG00000276445	NA	NA	-0.0427394169908689	-0.857749504835425	-1.32242214696362	0.186426620717168	0.999293570181447	-5.13532659098954
1438	ENSG00000241860	NA	NA	-0.0477954968005035	-0.84826685010666	-1.34696415499962	0.178394464545115	0.999293570181447	-5.13591663130736
1439	ENSG00000232732	NA	NA	0.0347589735678975	-1.11505233422265	1.32473662028508	0.185657889423267	0.999293570181447	-5.13628931444492
1440	ENSG00000226200	SGMS1-AS1	SGMS1 antisense RNA 1	0.0302401989581049	2.35517492249073	1.66383159216628	0.0965595521288126	0.999293570181447	-5.13656878951808
1441	ENSG00000228434	NA	NA	-0.0446701813975333	-0.658733373760277	-1.36476678638777	0.172731473860556	0.999293570181447	-5.13695919511531
1442	ENSG00000134539	KLRD1	killer cell lectin like receptor D1	-0.0346510679424485	1.07147426039604	-1.59039541565678	0.112162798439661	0.999293570181447	-5.13699384872868
1443	ENSG00000226070	NA	NA	0.0341666725579295	-0.562937823389755	1.39035515498458	0.164829286853587	0.999293570181447	-5.13728071024412
1444	ENSG00000180592	SKIDA1	SKI/DACH domain containing 1	0.0191225888114682	2.886031137584	1.71237455944432	0.0872367900643084	0.999293570181447	-5.13739543566959
1445	ENSG00000110079	MS4A4A	membrane spanning 4-domains A4A	0.0484445603285597	0.748997660853913	1.56333048711905	0.118392396067794	0.999293570181447	-5.13751267105589
1446	ENSG00000265625	NA	NA	0.0289303270452318	-0.677003812959447	1.40322867449807	0.160958290609515	0.999293570181447	-5.13776253281717
1447	ENSG00000203327	NA	NA	-0.028803768024104	-0.273624228626118	-1.44336739463343	0.149330278007148	0.999293570181447	-5.13812912535763
1448	ENSG00000227811	INKA2-AS1	INKA2 antisense RNA 1	0.0358481540659218	0.126075960967081	1.31375185770861	0.189327331371376	0.999293570181447	-5.13838226613846
1449	ENSG00000260924	LINC01311	long intergenic non-protein coding RNA 1311	-0.0339984599708479	-0.343858198525482	-1.37337599115887	0.170041700153528	0.999293570181447	-5.1385059832712
1450	ENSG00000236778	INTS6-AS1	INTS6 antisense RNA 1	-0.0227242132423779	2.0921971608962	-1.66618638652588	0.0960895844841319	0.999293570181447	-5.13935277738429
1451	ENSG00000146833	TRIM4	tripartite motif containing 4	0.015690520344685	4.03654064753243	1.83008818838261	0.0676294394491122	0.999293570181447	-5.13984244349513
1452	ENSG00000161298	ZNF382	zinc finger protein 382	-0.0123384643054405	5.90487418661105	-1.93095742113621	0.0538610464420569	0.999293570181447	-5.14013478554571
1453	ENSG00000132671	SSTR4	somatostatin receptor 4	-0.0435092496061349	-0.872153210406238	-1.27292754923965	0.203434156634024	0.999293570181447	-5.14032600839534
1454	ENSG00000168079	SCARA5	scavenger receptor class A member 5	0.0465047239867793	0.866438988427952	1.48772425189992	0.13723963582206	0.999293570181447	-5.14100919305498
1455	ENSG00000269973	NA	NA	0.0193120997726579	2.39138172593361	1.67684537864999	0.0939851698420435	0.999293570181447	-5.14144401088629
1456	ENSG00000276248	NA	NA	-0.0216749264024073	1.34958243419221	-1.59953519315963	0.110118575933074	0.999293570181447	-5.14345974831557
1457	ENSG00000255537	NA	NA	0.0236949529224751	0.854021198871582	1.48696320756778	0.137440499917449	0.999293570181447	-5.14450969624239
1458	ENSG00000204352	C9orf129	chromosome 9 open reading frame 129	0.0261141219982575	2.0464613220976	1.56078627090019	0.118991716527473	0.999293570181447	-5.14457919848437
1459	ENSG00000272576	NA	NA	0.0292231594943408	0.296567370344633	1.43282115295601	0.152321378673274	0.999293570181447	-5.14473443682263
1460	ENSG00000112983	BRD8	bromodomain containing 8	0.0118859570568064	5.82124793654583	1.91611896406817	0.0557259187367803	0.999293570181447	-5.1449227859571
1461	ENSG00000124743	KLHL31	kelch like family member 31	0.0331318771428848	-0.928067604297524	1.31617226473417	0.188514232629081	0.999293570181447	-5.14534158944655
1462	ENSG00000283384	NA	NA	-0.037072527520675	-0.0366148136051237	-1.38554494130389	0.166293577934013	0.999293570181447	-5.14567025375758
1463	ENSG00000207654	MIR128-1	microRNA 128-1	0.0352282070286792	-0.87941158998573	1.32820818511022	0.184509247617811	0.999293570181447	-5.14655107906698
1464	ENSG00000279696	NA	NA	0.0215256768692803	2.33684622978108	1.65825643619499	0.0976795825855497	0.999293570181447	-5.14694804420104
1465	ENSG00000280406	NA	NA	0.0289820584970091	0.277304290433528	1.45729515538659	0.145449202549983	0.999293570181447	-5.14704006076489
1466	ENSG00000200480	SNORD114-28	small nucleolar RNA, C/D box 114-28	-0.0349673623502624	-0.714909416310378	-1.33668430366777	0.181726899067096	0.999293570181447	-5.14708187523441
1467	ENSG00000142552	RCN3	reticulocalbin 3	0.0300532876177599	1.07686486009659	1.52310795127552	0.128148906316919	0.999293570181447	-5.14712137456604
1468	ENSG00000268592	NA	NA	0.0894250142139631	0.0867586905588707	1.38273862133996	0.167152373098283	0.999293570181447	-5.14726243671109
1469	ENSG00000169413	RNASE6	ribonuclease A family member k6	-0.0411488657494444	0.235538995370568	-1.47541797486591	0.140515591155553	0.999293570181447	-5.14731576732579
1470	ENSG00000177791	MYOZ1	myozenin 1	-0.0345590907729235	-0.511278044220923	-1.36430457644398	0.172876778712467	0.999293570181447	-5.14792959263314
1471	ENSG00000180884	ZNF792	zinc finger protein 792	0.0195224084090756	2.31264599555814	1.67194401476431	0.0949482059058902	0.999293570181447	-5.14828233257872
1472	ENSG00000072952	IRAG1	inositol 1,4,5-triphosphate receptor associated 1	0.0320598621329165	6.12044586685279	1.9303917774265	0.0539311663319649	0.999293570181447	-5.14993747656094
1473	ENSG00000145423	SFRP2	secreted frizzled related protein 2	0.0403954747459784	2.20857632282917	1.64722219725261	0.0999269816011177	0.999293570181447	-5.15166502828372
1474	ENSG00000266456	NA	NA	0.0390123131034387	0.808789790131171	1.53520719179322	0.125150359410168	0.999293570181447	-5.15181291618668
1475	ENSG00000285534	NA	NA	0.0616859375308884	-0.851754450283935	1.32358804391784	0.186039084575447	0.999293570181447	-5.15188901395615
1476	ENSG00000112294	ALDH5A1	aldehyde dehydrogenase 5 family member A1	0.0145962624691303	6.68286180409256	1.93297570729052	0.0536114712445709	0.999293570181447	-5.15193608036866
1477	ENSG00000168917	SLC35G2	solute carrier family 35 member G2	0.019706811179238	4.60372707154274	1.85134786956733	0.0645084188061167	0.999293570181447	-5.15208086964769
1478	ENSG00000259964	THSD4-AS1	THSD4 antisense RNA 1	-0.0261805313132233	2.01194838305061	-1.60709462386059	0.108450199604919	0.999293570181447	-5.15248475765367
1479	ENSG00000172995	ARPP21	cAMP regulated phosphoprotein 21	-0.0175611862124039	7.78337641323586	-1.94779587984566	0.051808334142929	0.999293570181447	-5.15255224204493
1480	ENSG00000172717	FAM71D	family with sequence similarity 71 member D	-0.0287850608065795	-0.481861017116245	-1.40322795657876	0.160958504548408	0.999293570181447	-5.15289413323591
1481	ENSG00000088727	KIF9	kinesin family member 9	-0.0191987582173686	2.6923942612575	-1.6844836328117	0.0925000417030662	0.999293570181447	-5.15306669473169
1482	ENSG00000088387	DOCK9	dedicator of cytokinesis 9	-0.014030213247278	7.7768970019967	-1.95036183264706	0.0515013624506449	0.999293570181447	-5.1534346264417
1483	ENSG00000215915	ATAD3C	ATPase family AAA domain containing 3C	-0.0469398199875986	-0.0918084950930893	-1.41697397604771	0.156901539151821	0.999293570181447	-5.15352311798945
1484	ENSG00000215386	MIR99AHG	mir-99a-let-7c cluster host gene	-0.0162845190107213	5.83485851571977	-1.91959595277193	0.0552841699652629	0.999293570181447	-5.15373440656428
1485	ENSG00000066294	CD84	CD84 molecule	-0.0450487777910475	2.74904908359725	-1.71143863142464	0.0874093943355888	0.999293570181447	-5.15431371557514
1486	ENSG00000232940	HCG25	HLA complex group 25	-0.0329816571413132	-0.938763278535861	-1.29614546836137	0.195320001596084	0.999293570181447	-5.15442775077086
1487	ENSG00000102978	POLR2C	RNA polymerase II subunit C	0.0132592294108196	5.33251791128919	1.88580002098554	0.0597041743886324	0.999293570181447	-5.15465139315027
1488	ENSG00000261423	TMEM202-AS1	TMEM202 antisense RNA 1	-0.0238356522047943	0.780867583056401	-1.51266412419353	0.130781939702255	0.999293570181447	-5.15488045351205
1489	ENSG00000155749	FLACC1	flagellum associated containing coiled-coil domains 1	-0.0213858206084302	2.47413199656702	-1.68630535633194	0.0921486419010934	0.999293570181447	-5.15529861043951
1490	ENSG00000175538	KCNE3	potassium voltage-gated channel subfamily E regulatory subunit 3	0.0327086315145634	0.828900949379661	1.50602032628338	0.132478691529605	0.999293570181447	-5.15692500862675
1491	ENSG00000227165	WDR11-AS1	WDR11 antisense RNA 1	-0.0244001478247639	2.05166434806645	-1.66151238537125	0.0970242163397103	0.999293570181447	-5.15793955420041
1492	ENSG00000278561	PTPN20CP	protein tyrosine phosphatase non-receptor type 20C, pseudogene	-0.0525352038231928	-0.175889583506487	-1.39394845215496	0.163741803636886	0.999293570181447	-5.15845794975727
1493	ENSG00000175087	PDIK1L	PDLIM1 interacting kinase 1 like	0.0214766537870144	5.12099505208837	1.8700258784891	0.0618655982491604	0.999293570181447	-5.15875877143211
1494	ENSG00000247157	LINC01252	long intergenic non-protein coding RNA 1252	-0.0282203034151483	3.43828265290618	-1.75172300777347	0.0802259796420475	0.999293570181447	-5.15878454743839
1495	ENSG00000221063	MIR1296	microRNA 1296	0.0338955355949708	-0.776384698877849	1.32504852024087	0.185554474515734	0.999293570181447	-5.15962459298922
1496	ENSG00000273723	SUGT1-DT	SUGT1 divergent transcript	0.0261737773791166	-0.172435615763108	1.40798620592084	0.159545275110847	0.999293570181447	-5.16033164643181
1497	ENSG00000151164	RAD9B	RAD9 checkpoint clamp component B	0.026272223710341	0.116993685041805	1.43018931989114	0.153074889863071	0.999293570181447	-5.16066024273302
1498	ENSG00000172554	SNTG2	syntrophin gamma 2	0.0445853450117422	0.710319970058754	1.50356193678608	0.13311084929684	0.999293570181447	-5.16094084908172
1499	ENSG00000105251	SHD	Src homology 2 domain containing transforming protein D	0.0366501501959165	2.21393098325353	1.59957148720932	0.110110517520456	0.999293570181447	-5.16193669111086
1500	ENSG00000180385	EMC3-AS1	EMC3 antisense RNA 1	-0.0210030328360674	1.42428313850643	-1.58353369041803	0.113717123291309	0.999293570181447	-5.16251812737686
1501	ENSG00000257027	NA	NA	-0.0228539706331009	1.30566257788661	-1.58670735851297	0.112996121060732	0.999293570181447	-5.16269936137271
1502	ENSG00000186470	BTN3A2	butyrophilin subfamily 3 member A2	-0.0367226916680596	2.38554460307573	-1.67447643199465	0.0944496437936595	0.999293570181447	-5.16347444227723
1503	ENSG00000248587	GDNF-AS1	GDNF antisense RNA 1	-0.0296332443274084	0.396303405165437	-1.47372229752645	0.140971668324431	0.999293570181447	-5.16363324899464
1504	ENSG00000113638	TTC33	tetratricopeptide repeat domain 33	0.0252911074682995	6.74215317203126	1.92597745951231	0.054481013262238	0.999293570181447	-5.1646755235328
1505	ENSG00000260316	NA	NA	-0.0424046662378773	-0.715716621407248	-1.39063145298141	0.16474547453614	0.999293570181447	-5.16544348567379
1506	ENSG00000176771	NCKAP5	NCK associated protein 5	-0.0230667885609774	4.23794089682377	-1.82605667487293	0.068235104169784	0.999293570181447	-5.16647127328143
1507	ENSG00000279249	NA	NA	0.0282377139242767	1.05649160096244	1.54555688253936	0.12262913798196	0.999293570181447	-5.16826084358977
1508	ENSG00000120910	PPP3CC	protein phosphatase 3 catalytic subunit gamma	0.01375733365181	4.75066642112896	1.85713305294779	0.0636800500458373	0.999293570181447	-5.16831537706694
1509	ENSG00000172315	TP53RK	TP53 regulating kinase	0.0145767835374389	4.46787071902905	1.83814216492648	0.0664327373406811	0.999293570181447	-5.16840879028131
1510	ENSG00000261349	NA	NA	0.0793557036657199	-1.21228191187077	1.26506893816925	0.206235516056802	0.999293570181447	-5.16847985164728
1511	ENSG00000254854	NECTIN1-DT	NECTIN1 divergent transcript	-0.0329331227193627	-0.799194583652514	-1.28296131701295	0.199897899685875	0.999293570181447	-5.16863344052581
1512	ENSG00000279822	NA	NA	-0.0303231530953971	-0.431586198773966	-1.37902419798135	0.168294197018828	0.999293570181447	-5.16900000951352
1513	ENSG00000178175	ZNF366	zinc finger protein 366	-0.0430930540362244	0.541159323717949	-1.47974261947446	0.139357562771005	0.999293570181447	-5.16912497462375
1514	ENSG00000092607	TBX15	T-box transcription factor 15	0.0442108256347088	-0.941850724091056	1.30776283144576	0.191350381301214	0.999293570181447	-5.16920529624035
1515	ENSG00000170846	NA	NA	0.0207081691924134	4.40351548707983	1.80596378385102	0.0713206953421928	0.999293570181447	-5.16941978394678
1516	ENSG00000174428	GTF2IRD2B	GTF2I repeat domain containing 2B	0.0225137309056829	2.81620372846698	1.68726072964129	0.0919647859221532	0.999293570181447	-5.16958127884087
1517	ENSG00000101331	CCM2L	CCM2 like scaffold protein	-0.0279647861253095	0.913642817785129	-1.48139593900297	0.138916796604149	0.999293570181447	-5.17019174347455
1518	ENSG00000150760	DOCK1	dedicator of cytokinesis 1	-0.0159557856175407	6.36757955148985	-1.91968362875678	0.0552730687084245	0.999293570181447	-5.17049640843935
1519	ENSG00000179057	IGSF22	immunoglobulin superfamily member 22	-0.0266502252526999	1.04670556607782	-1.56485635797247	0.118034098450358	0.999293570181447	-5.17100028192504
1520	ENSG00000053900	ANAPC4	anaphase promoting complex subunit 4	0.0158796935695669	5.43450604297529	1.89574772120271	0.0583736570580216	0.999293570181447	-5.17103613916608
1521	ENSG00000153551	CMTM7	CKLF like MARVEL transmembrane domain containing 7	-0.0368331872585028	-0.722937676091647	-1.31098522578554	0.190259907996283	0.999293570181447	-5.17135648171209
1522	ENSG00000051523	CYBA	cytochrome b-245 alpha chain	0.0402766167976762	2.31547170646505	1.68777411532087	0.0918661099090671	0.999293570181447	-5.17157028770516
1523	ENSG00000174080	CTSF	cathepsin F	0.0187654683382632	6.25045028207576	1.91195355067801	0.056259006655386	0.999293570181447	-5.17171276549406
1524	ENSG00000197249	SERPINA1	serpin family A member 1	0.0549429821745348	1.17414943431297	1.58677186109417	0.112981504709135	0.999293570181447	-5.17197131751662
1525	ENSG00000137504	CREBZF	CREB/ATF bZIP transcription factor	0.0211672872289153	6.53058299139545	1.92555799475977	0.0545335046620574	0.999293570181447	-5.17223162814569
1526	ENSG00000152102	FAM168B	family with sequence similarity 168 member B	0.0117648411013382	7.7219170811024	1.93683094850258	0.05313743265491	0.999293570181447	-5.17224425810842
1527	ENSG00000165516	KLHDC2	kelch domain containing 2	0.0183284567019641	6.1950772791282	1.90598818284427	0.0570298555018112	0.999293570181447	-5.17347269176664
1528	ENSG00000197261	C6orf141	chromosome 6 open reading frame 141	-0.0578887553729499	-0.380083594369545	-1.26826609991336	0.205092455145847	0.999293570181447	-5.17383444146584
1529	ENSG00000120833	SOCS2	suppressor of cytokine signaling 2	0.0218159452730325	3.14125568338291	1.71287522534505	0.0871445702396417	0.999293570181447	-5.17451683682875
1530	ENSG00000114654	EFCC1	EF-hand and coiled-coil domain containing 1	0.0356189598724536	0.054411171619944	1.3711769164645	0.170725747083406	0.999293570181447	-5.17506247339616
1531	ENSG00000177627	C12orf54	chromosome 12 open reading frame 54	-0.0302900096087081	-0.139414835196627	-1.37779648932113	0.168672885143751	0.999293570181447	-5.17551019694491
1532	ENSG00000136110	CNMD	chondromodulin	-0.0255696280028647	0.628454032852473	-1.4963420842575	0.134980912655696	0.999293570181447	-5.17585579310329
1533	ENSG00000229359	PIN1P1	peptidylprolyl cis/trans isomerase, NIMA-interacting 1 pseudogene 1	-0.0306832059668965	-0.0599244583106859	-1.42791878487131	0.153727238900313	0.999293570181447	-5.1761579602367
1534	ENSG00000174483	BBS1	Bardet-Biedl syndrome 1	-0.0236769175052616	1.13109682248617	-1.53590519877192	0.124979059050333	0.999293570181447	-5.17639249177788
1535	ENSG00000179151	EDC3	enhancer of mRNA decapping 3	-0.0189407799885706	3.76368187456805	-1.76039363755437	0.0787444805257833	0.999293570181447	-5.17667387869547
1536	ENSG00000145244	CORIN	corin, serine peptidase	-0.0243968697407393	1.21574009010709	-1.55112661070283	0.121288884857208	0.999293570181447	-5.17676460308677
1537	ENSG00000196747	H2AC13	H2A clustered histone 13	0.0484591544870732	-0.659707634722655	1.29965877996455	0.194113182914106	0.999293570181447	-5.17699703856352
1538	ENSG00000169432	SCN9A	sodium voltage-gated channel alpha subunit 9	-0.0259977129583582	4.00283986938691	-1.81762748136134	0.0695158865082572	0.999293570181447	-5.17713335630513
1539	ENSG00000117602	RCAN3	RCAN family member 3	0.0201045583854886	3.2610249732834	1.71336351769855	0.0870547055045749	0.999293570181447	-5.17733572244465
1540	ENSG00000231806	PCAT7	prostate cancer associated transcript 7	0.0801133702795163	-1.2016494533246	1.21200373757009	0.225888732356755	0.999293570181447	-5.17781758451043
1541	ENSG00000229852	KHDC1-AS1	KHDC1 antisense RNA 1	-0.018447730366967	3.06279012461424	-1.71018709233705	0.0876406350859652	0.999293570181447	-5.17808412639173
1542	ENSG00000119977	TCTN3	tectonic family member 3	0.0150183876069434	4.10352674237897	1.79867568300968	0.0724678458164308	0.999293570181447	-5.17819475168263
1543	ENSG00000285578	NA	NA	0.153470736313932	0.293595725691735	1.45004033598588	0.14746104368932	0.999293570181447	-5.17834613387918
1544	ENSG00000181722	ZBTB20	zinc finger and BTB domain containing 20	-0.022209446973438	7.11972752895561	-1.931062485606	0.0538480305506479	0.999293570181447	-5.1790955744325
1545	ENSG00000238243	OR2W3	olfactory receptor family 2 subfamily W member 3	-0.047071234482072	-0.265834925216417	-1.3064019311776	0.191812297651709	0.999293570181447	-5.17921673992958
1546	ENSG00000143333	RGS16	regulator of G protein signaling 16	-0.0482074288145098	2.09566818177717	-1.61961093645193	0.105731961350233	0.999293570181447	-5.17956823258054
1547	ENSG00000200680	SNORD115-4	small nucleolar RNA, C/D box 115-4	-0.0469662337281952	0.09448614482953	-1.48591345767847	0.137717935354835	0.999293570181447	-5.18058899346534
1548	ENSG00000265775	NA	NA	0.0327274998717509	-0.130138837853412	1.43848009614073	0.150710770602391	0.999293570181447	-5.18073156172062
1549	ENSG00000156958	GALK2	galactokinase 2	0.011903094740348	5.45212619378475	1.88781196711372	0.0594330593377825	0.999293570181447	-5.1807550079698
1550	ENSG00000230735	NA	NA	-0.0241711804869376	-0.154880351647959	-1.41818450961642	0.156548020743801	0.999293570181447	-5.18095342467031
1551	ENSG00000261542	NA	NA	0.0277622727580135	1.79047713338105	1.57152436037526	0.116478341578068	0.999293570181447	-5.18123318304565
1552	ENSG00000163686	ABHD6	abhydrolase domain containing 6, acylglycerol lipase	0.0157212504016697	5.18568033492186	1.86636405872571	0.0623765260477749	0.999293570181447	-5.18182643786913
1553	ENSG00000154645	CHODL	chondrolectin	0.0349425426443832	0.0489045260826148	1.39464580799917	0.163531383549155	0.999293570181447	-5.18191526310851
1554	ENSG00000198001	IRAK4	interleukin 1 receptor associated kinase 4	0.0167521743803483	3.21293027647759	1.74450051862085	0.0814772956866959	0.999293570181447	-5.18200049864792
1555	ENSG00000174948	GPR149	G protein-coupled receptor 149	-0.0241944778246656	1.0239294896652	-1.4746803168987	0.140713855113375	0.999293570181447	-5.18297488752621
1556	ENSG00000280046	NA	NA	-0.0204365606532018	2.22147617910999	-1.6380738641022	0.101821432764898	0.999293570181447	-5.18314694846549
1557	ENSG00000253586	NA	NA	-0.031502628215498	-0.936499617500968	-1.30843326260832	0.191123125502336	0.999293570181447	-5.18318119457391
1558	ENSG00000232903	LINC01166	long intergenic non-protein coding RNA 1166	-0.0383801327113705	-0.165522052424016	-1.30006369818625	0.193974447162021	0.999293570181447	-5.18400188130408
1559	ENSG00000129295	DNAAF11	dynein axonemal assembly factor 11	-0.0155261193417784	5.34988456352686	-1.87981706108686	0.0605164735714705	0.999293570181447	-5.18409989792541
1560	ENSG00000273604	EPOP	elongin BC and polycomb repressive complex 2 associated protein	0.0340775901297082	3.86907328133254	1.71913323123945	0.085998518957983	0.999293570181447	-5.18634123098216
1561	ENSG00000233123	LINC01007	long intergenic non-protein coding RNA 1007	-0.035948673619121	3.29735758233027	-1.64617886601296	0.100141602998212	0.999293570181447	-5.18647272948015
1562	ENSG00000225178	RPSAP58	ribosomal protein SA pseudogene 58	-0.106308096527705	2.14211514352346	-1.56066914110698	0.119019365113361	0.999293570181447	-5.18678349728429
1563	ENSG00000133246	PRAM1	PML-RARA regulated adaptor molecule 1	-0.040114321702561	-0.0214625037363506	-1.40741192212434	0.159715340249636	0.999293570181447	-5.18802666748634
1564	ENSG00000138760	SCARB2	scavenger receptor class B member 2	0.0168918339274269	8.44009166576484	1.93698341749719	0.0531187574972512	0.999293570181447	-5.18809958781224
1565	ENSG00000228109	MELTF-AS1	MELTF antisense RNA 1	-0.0291132765533424	0.864566133545759	-1.4627136135085	0.143960393166307	0.999293570181447	-5.18983714698391
1566	ENSG00000197629	MPEG1	macrophage expressed 1	-0.0444830650291683	1.63590614938583	-1.55805390510275	0.119638008649175	0.999293570181447	-5.19097258601044
1567	ENSG00000178695	KCTD12	potassium channel tetramerization domain containing 12	0.0254719814320343	6.75158971854851	1.91785168313737	0.0555054111769757	0.999293570181447	-5.19121409108019
1568	ENSG00000101412	E2F1	E2F transcription factor 1	0.0236891547040905	2.50999630634076	1.63194929583692	0.103105650214535	0.999293570181447	-5.19200373986157
1569	ENSG00000130193	THEM6	thioesterase superfamily member 6	0.0272152343795358	3.42853202000483	1.73020762392155	0.084000346935653	0.999293570181447	-5.19342797880759
1570	ENSG00000278654	NA	NA	0.034730664997887	-0.659096167898039	1.2142540458492	0.225029014760294	0.999293570181447	-5.19360832567372
1571	ENSG00000233621	LINC01137	long intergenic non-protein coding RNA 1137	0.02967621559336	-0.147816132318888	1.35811642796804	0.174830974438115	0.999293570181447	-5.19436944752541
1572	ENSG00000276672	NA	NA	0.0308872586326819	0.724641665555659	1.45946903876667	0.144850479937573	0.999293570181447	-5.19438673513946
1573	ENSG00000149346	SLX4IP	SLX4 interacting protein	-0.0171060651725747	3.7953181771187	-1.77104779409378	0.0769546888787323	0.999293570181447	-5.19467249234239
1574	ENSG00000204650	LINC02210	long intergenic non-protein coding RNA 2210	-0.0182984915569384	5.10532050402245	-1.87544898971418	0.0611153000167973	0.999293570181447	-5.19521132663825
1575	ENSG00000218424	NDUFS5P1	NADH:ubiquinone oxidoreductase subunit S5 pseudogene 1	0.0270842194757077	-0.178484942150958	1.41076705157703	0.158723712093269	0.999293570181447	-5.19584187852463
1576	ENSG00000284902	NA	NA	0.0317097574100354	-0.334060021061294	1.36831065278001	0.171620428408538	0.999293570181447	-5.19672006507929
1577	ENSG00000242103	NA	NA	0.0247013972131127	0.913658214921101	1.53909875551257	0.124197652082363	0.999293570181447	-5.19731937593197
1578	ENSG00000135966	TGFBRAP1	transforming growth factor beta receptor associated protein 1	0.0131895598627851	5.13291345540016	1.8601665898905	0.0632492148120294	0.999293570181447	-5.19747394286909
1579	ENSG00000174808	BTC	betacellulin	0.0251006248633974	1.35484253153669	1.5232940121742	0.128102374983522	0.999293570181447	-5.19765427395745
1580	ENSG00000166946	CCNDBP1	cyclin D1 binding protein 1	0.0149420371646469	5.66965732148492	1.87713141515379	0.060884073672941	0.999293570181447	-5.19797364724954
1581	ENSG00000092470	WDR76	WD repeat domain 76	0.0229563259309452	2.23834065127435	1.63087030054615	0.103333228414956	0.999293570181447	-5.19820339134409
1582	ENSG00000108389	MTMR4	myotubularin related protein 4	0.0120363178574652	6.7599052495887	1.91120196238266	0.056355646257213	0.999293570181447	-5.1991970093073
1583	ENSG00000120662	MTRF1	mitochondrial translation release factor 1	-0.0172485239390358	3.4322954277442	-1.74002138885503	0.0822612578653287	0.999293570181447	-5.19927113342975
1584	ENSG00000147003	CLTRN	collectrin, amino acid transport regulator	-0.0486702877189089	-1.39496045060539	-1.17829817596531	0.239047650802034	0.999293570181447	-5.19942209945743
1585	ENSG00000284968	NA	NA	-0.0246927094418206	0.938216737895136	-1.47773664110745	0.139893793417009	0.999293570181447	-5.19969767386937
1586	ENSG00000162542	TMCO4	transmembrane and coiled-coil domains 4	0.0247547962493058	0.955529012315563	1.52515951616301	0.127636564748793	0.999293570181447	-5.19972276902822
1587	ENSG00000123179	EBPL	EBP like	0.0304362706216127	2.86001343574737	1.669001411817	0.0955301733439077	0.999293570181447	-5.19992136797723
1588	ENSG00000168491	CCDC110	coiled-coil domain containing 110	-0.0310011213105281	2.77704632407139	-1.65665116333486	0.0980039983290702	0.999293570181447	-5.20017539592297
1589	ENSG00000266289	NA	NA	0.0357722253877086	-0.168663150828723	1.3600111973156	0.174230865939014	0.999293570181447	-5.20169844051063
1590	ENSG00000130303	BST2	bone marrow stromal cell antigen 2	0.0399419533002248	2.35903975109595	1.64591948634847	0.10019501654018	0.999293570181447	-5.20171560002554
1591	ENSG00000198542	ITGBL1	integrin subunit beta like 1	0.0465246909247558	-0.648757062048248	1.2460125175402	0.21314489620762	0.999293570181447	-5.20216390310522
1592	ENSG00000267080	ASB16-AS1	ASB16 antisense RNA 1	-0.0285041800879478	0.334349987354913	-1.40880754295287	0.159302287583659	0.999293570181447	-5.20291186628346
1593	ENSG00000173726	TOMM20	translocase of outer mitochondrial membrane 20	0.02074342391522	8.38115399760161	1.92496899205147	0.0546072832166983	0.999293570181447	-5.20384557886866
1594	ENSG00000109047	RCVRN	recoverin	-0.0580423346442683	-1.26218770473574	-1.24362766851531	0.214021233546056	0.999293570181447	-5.20416989901475
1595	ENSG00000197746	PSAP	prosaposin	0.0148724054868805	9.64716798139827	1.93508846242503	0.0533512515794368	0.999293570181447	-5.20430371310901
1596	ENSG00000172765	TMCC1	transmembrane and coiled-coil domain family 1	-0.0124956086614956	6.14408752870094	-1.89490284555952	0.0584856928724731	0.999293570181447	-5.20435730352229
1597	ENSG00000178078	STAP2	signal transducing adaptor family member 2	-0.0300888095270131	0.644281568943006	-1.43657893338371	0.15125040880299	0.999293570181447	-5.20450846657409
1598	ENSG00000134686	PHC2	polyhomeotic homolog 2	0.0191322408962018	5.49939211013241	1.87588178925942	0.0610557481296417	0.999293570181447	-5.20510442832173
1599	ENSG00000233251	NA	NA	0.0225607409611148	1.78732256634569	1.55403913510558	0.120592625065965	0.999293570181447	-5.205574718412
1600	ENSG00000132854	KANK4	KN motif and ankyrin repeat domains 4	-0.0358655825052297	0.834915557696504	-1.45369286626175	0.146445508812344	0.999293570181447	-5.20615460437285
1601	ENSG00000174844	DNAH12	dynein axonemal heavy chain 12	-0.0272039138700517	1.09119153124129	-1.53566136766264	0.125038877676245	0.999293570181447	-5.20683689760951
1602	ENSG00000239389	PCDHA13	protocadherin alpha 13	0.029384080331966	1.57914939102122	1.53843384909993	0.124360027345564	0.999293570181447	-5.20692367183899
1603	ENSG00000163719	MTMR14	myotubularin related protein 14	0.0154534524470371	4.02745299598826	1.78375919023398	0.0748629118709591	0.999293570181447	-5.20702806462804
1604	ENSG00000111247	RAD51AP1	RAD51 associated protein 1	0.0293177444113705	1.08220053620889	1.48606192518147	0.137678671052747	0.999293570181447	-5.20786103599712
1605	ENSG00000243083	LINC00870	long intergenic non-protein coding RNA 870	-0.0356506081257411	-0.319679776241524	-1.40289493006737	0.161057769165741	0.999293570181447	-5.20790683253948
1606	ENSG00000166173	LARP6	La ribonucleoprotein 6, translational regulator	0.0183992247930647	5.96041051382403	1.87550660967405	0.0611073689068249	0.999293570181447	-5.20813067838813
1607	ENSG00000271614	ATP2B1-AS1	ATP2B1 antisense RNA 1	0.0286142577599582	4.31429892846019	1.77559811481609	0.0762004724838209	0.999293570181447	-5.20822627672163
1608	ENSG00000130813	SHFL	shiftless antiviral inhibitor of ribosomal frameshifting	0.0215342566802071	3.83888244257563	1.73036953403592	0.0839714149243791	0.999293570181447	-5.20838109060491
1609	ENSG00000134215	VAV3	vav guanine nucleotide exchange factor 3	-0.0296303098651094	3.61188435275459	-1.74897067804584	0.0807009708523147	0.999293570181447	-5.2103245874678
1610	ENSG00000248210	LINC02355	long intergenic non-protein coding RNA 2355	-0.0310142543408466	-0.32377311516817	-1.32968656906312	0.184021695817692	0.999293570181447	-5.21038144686587
1611	ENSG00000180628	PCGF5	polycomb group ring finger 5	0.0238473164456332	8.03791233794849	1.92246928313182	0.0549213259591668	0.999293570181447	-5.21048105332997
1612	ENSG00000204860	FAM201A	family with sequence similarity 201 member A	0.0267223108869508	2.18917665779451	1.61882281637994	0.105901508874123	0.999293570181447	-5.21048905929391
1613	ENSG00000234494	SP2-AS1	SP2 antisense RNA 1	-0.0185182830677564	1.84498859886936	-1.59219949082179	0.111756937237208	0.999293570181447	-5.21070582838284
1614	ENSG00000273382	TMEM167B-DT	TMEM167B divergent transcript	-0.038051795438576	-0.864787597754088	-1.19461570125313	0.232611002840775	0.999293570181447	-5.21073864829704
1615	ENSG00000279196	NA	NA	0.0414114716141202	-0.985278586450534	1.25206717030313	0.210931717359688	0.999293570181447	-5.21108054422436
1616	ENSG00000225472	NA	NA	-0.039887571546027	1.45225134086767	-1.51819423791504	0.129382531537305	0.999293570181447	-5.21116444179463
1617	ENSG00000196460	RFX8	regulatory factor X8	-0.0256042145191535	1.09310093439282	-1.49016024687976	0.13659822334398	0.999293570181447	-5.21142247293534
1618	ENSG00000241170	NA	NA	-0.0264430719128358	0.692266426284165	-1.50843067012719	0.131861152744708	0.999293570181447	-5.2121725977958
1619	ENSG00000116095	PLEKHA3	pleckstrin homology domain containing A3	0.0147469262347852	6.22070773119636	1.89366044043345	0.0586507686119143	0.999293570181447	-5.21242494029467
1620	ENSG00000225725	FAM66E	family with sequence similarity 66 member E	-0.0686692292513578	-0.77132070449663	-1.23578757556248	0.216920501983932	0.999293570181447	-5.21292936533591
1621	ENSG00000029364	SLC39A9	solute carrier family 39 member 9	0.0131287335138424	6.58887547218717	1.90055603272566	0.0577394409170327	0.999293570181447	-5.21405034223744
1622	ENSG00000282943	NA	NA	0.0324665811918487	0.433183609440342	1.41544242541309	0.15734967441764	0.999293570181447	-5.21419725975549
1623	ENSG00000165091	TMC1	transmembrane channel like 1	-0.0289450213704889	0.896754449245668	-1.4764716862037	0.140232753431888	0.999293570181447	-5.21445494434033
1624	ENSG00000242768	NA	NA	0.0244605144027292	1.96727571194533	1.63473830134028	0.102519252044087	0.999293570181447	-5.21492030932599
1625	ENSG00000279598	NA	NA	-0.0244696048197797	1.13329851053557	-1.50414948283368	0.13295955356417	0.999293570181447	-5.21500577357134
1626	ENSG00000206795	NA	NA	0.0255038209476589	-0.176974757063149	1.36491716409923	0.172684219382264	0.999293570181447	-5.2154367609731
1627	ENSG00000160588	MPZL3	myelin protein zero like 3	0.0262954237086786	0.630850212997584	1.42638809089797	0.154168217304844	0.999293570181447	-5.21649994282788
1628	ENSG00000137252	HCRTR2	hypocretin receptor 2	0.0330984339256859	0.667386813539983	1.41044807556073	0.158817785983748	0.999293570181447	-5.21660719360276
1629	ENSG00000079691	CARMIL1	capping protein regulator and myosin 1 linker 1	-0.0174167445562778	6.12177754732937	-1.89103655492555	0.0590006729205318	0.999293570181447	-5.21667250827666
1630	ENSG00000162604	TM2D1	TM2 domain containing 1	0.0189266485351545	4.88363156138297	1.8340590220222	0.0670372296977741	0.999293570181447	-5.21673057327635
1631	ENSG00000185900	POMK	protein O-mannose kinase	0.0152527220444418	5.07927435983587	1.84433606534263	0.0655243501659566	0.999293570181447	-5.21683271524764
1632	ENSG00000280285	NA	NA	-0.0369316128083099	0.5112665366945	-1.50496043384665	0.132750949214577	0.999293570181447	-5.21730885584086
1633	ENSG00000150275	PCDH15	protocadherin related 15	-0.0230311130102643	4.5898585666704	-1.82099146039503	0.0690023912429477	0.999293570181447	-5.21757579224616
1634	ENSG00000105699	LSR	lipolysis stimulated lipoprotein receptor	-0.0340165525100691	1.45454861808494	-1.58658588221842	0.113023651768333	0.999293570181447	-5.21773898586139
1635	ENSG00000164951	PDP1	pyruvate dehydrogenase phosphatase catalytic subunit 1	0.0226415711276862	8.72441641464258	1.92091722849529	0.0551170714658774	0.999293570181447	-5.21781198466874
1636	ENSG00000101680	LAMA1	laminin subunit alpha 1	-0.034678787199661	3.44764417921986	-1.74518670091414	0.0813577345950835	0.999293570181447	-5.21787884510346
1637	ENSG00000123191	ATP7B	ATPase copper transporting beta	-0.0202427523876105	3.71459783725597	-1.77283083147145	0.0766584269003972	0.999293570181447	-5.21794558851184
1638	ENSG00000284391	NA	NA	-0.0319569046954157	-0.904510008819842	-1.22559644287548	0.220731362338851	0.999293570181447	-5.21821919589821
1639	ENSG00000197497	ZNF665	zinc finger protein 665	-0.0207379949322823	2.30183529381493	-1.64141449308066	0.10112635626348	0.999293570181447	-5.21827918389003
1640	ENSG00000175600	SUGCT	succinyl-CoA:glutarate-CoA transferase	-0.0218366704710364	1.13382578790911	-1.498929143245	0.134308495774377	0.999293570181447	-5.21866918136567
1641	ENSG00000249859	PVT1	Pvt1 oncogene	0.0245109276018209	2.3307248738638	1.64788735459287	0.0997903454949342	0.999293570181447	-5.21873140380586
1642	ENSG00000126254	RBM42	RNA binding motif protein 42	0.0218704225536838	3.87580200746873	1.7334754739643	0.0834179719625859	0.999293570181447	-5.21883275054988
1643	ENSG00000270504	NA	NA	0.0395966766408307	-0.914058544760921	1.20007580355933	0.230484964070553	0.999293570181447	-5.2191836198991
1644	ENSG00000269699	ZIM2	zinc finger imprinted 2	0.0455935163891747	0.384810363120075	1.42821916315025	0.153640815654801	0.999293570181447	-5.22039324583761
1645	ENSG00000105072	C19orf44	chromosome 19 open reading frame 44	-0.0232948922749162	1.87512151776688	-1.56632805240869	0.117689330290101	0.999293570181447	-5.22073533681105
1646	ENSG00000258469	CHMP4BP1	charged multivesicular body protein 4B pseudogene 1	-0.035693259102099	-0.347528002385939	-1.36802733370863	0.171709054805808	0.999293570181447	-5.22212851578195
1647	ENSG00000021461	CYP3A43	cytochrome P450 family 3 subfamily A member 43	0.0307339798866183	-0.376412331780933	1.37524976129427	0.169460468745758	0.999293570181447	-5.22265300338281
1648	ENSG00000111404	RERGL	RERG like	-0.0572694908281924	1.13973848109796	-1.44131838281998	0.149907871165789	0.999293570181447	-5.22350017040034
1649	ENSG00000267796	LIN37	lin-37 DREAM MuvB core complex component	-0.0245759505595442	0.51793077384994	-1.36692187601333	0.172055186565773	0.999293570181447	-5.22379788360295
1650	ENSG00000151612	ZNF827	zinc finger protein 827	-0.0125151997382136	5.3264542992515	-1.84786875371038	0.0650108634108848	0.999293570181447	-5.22405850407116
1651	ENSG00000279118	NA	NA	-0.0373686002542195	3.21403408074924	-1.71162160557517	0.0873756284644644	0.999293570181447	-5.22412775650384
1652	ENSG00000214188	ST7-OT4	ST7 overlapping transcript 4	0.0259875065571192	-0.0356734413110836	1.38163938492857	0.167489672076282	0.999293570181447	-5.22424504698017
1653	ENSG00000197619	ZNF615	zinc finger protein 615	-0.0151330311389535	5.03592827216977	-1.83800370029799	0.0664531625103529	0.999293570181447	-5.22424845887622
1654	ENSG00000230606	NA	NA	-0.0619441863760035	0.956641288144495	-1.51680236416145	0.129733646340246	0.999293570181447	-5.22462972903061
1655	ENSG00000262188	LINC01978	long intergenic non-protein coding RNA 1978	-0.0420466911980936	-1.11578164886575	-1.24414301315143	0.213831644639818	0.999293570181447	-5.22483275367352
1656	ENSG00000164385	LINC01600	long intergenic non-protein coding RNA 1600	0.0345628595945665	-0.663976549273553	1.29660137307587	0.195163088319066	0.999293570181447	-5.22523435961525
1657	ENSG00000005249	PRKAR2B	protein kinase cAMP-dependent type II regulatory subunit beta	0.0228573948519213	7.51128374526854	1.9055454624504	0.0570874133761365	0.999293570181447	-5.22575393969307
1658	ENSG00000115365	LANCL1	LanC like 1	0.0193434206715413	8.69471822773806	1.9177782891405	0.055514736572864	0.999293570181447	-5.22578574556503
1659	ENSG00000135502	SLC26A10	solute carrier family 26 member 10	-0.0436241723836794	-0.745260985850254	-1.2632901771847	0.20687346878693	0.999293570181447	-5.22593296771352
1660	ENSG00000277007	NA	NA	-0.0264049442552177	0.681747121801679	-1.48174812024363	0.138823046093692	0.999293570181447	-5.22594640614908
1661	ENSG00000233325	MIPEPP3	mitochondrial intermediate peptidase pseudogene 3	0.0204620379182245	0.992695644390964	1.45425508160131	0.146289669992701	0.999293570181447	-5.22616808139236
1662	ENSG00000226711	FAM66C	family with sequence similarity 66 member C	0.0189566126930905	4.64551622528328	1.82652959214708	0.0681638260465408	0.999293570181447	-5.22774945035708
1663	ENSG00000162069	BICDL2	BICD family like cargo adaptor 2	0.0365730174567933	-0.416506126330225	1.24092324470657	0.215018149334145	0.999293570181447	-5.22814248411066
1664	ENSG00000131351	HAUS8	HAUS augmin like complex subunit 8	-0.022573983181424	0.293025474781982	-1.38306407834733	0.167052605314322	0.999293570181447	-5.22821561065089
1665	ENSG00000106341	PPP1R17	protein phosphatase 1 regulatory subunit 17	-0.0360705474553782	0.0920333516197896	-1.32119144999362	0.186836344049804	0.999293570181447	-5.22925888665073
1666	ENSG00000163251	FZD5	frizzled class receptor 5	0.0223918954687878	2.7262351598372	1.66843395942935	0.0956427285923225	0.999293570181447	-5.22937512517877
1667	ENSG00000236922	LINC01378	long intergenic non-protein coding RNA 1378	0.0295110774563568	2.82774467485672	1.66612533131491	0.0961017466206796	0.999293570181447	-5.22972549807712
1668	ENSG00000272148	NA	NA	-0.026469080493877	-0.142493332779628	-1.30147156587968	0.193492641892091	0.999293570181447	-5.2297951078936
1669	ENSG00000273399	NA	NA	0.0276085669912964	-0.295069237557456	1.35553839585426	0.175649965655089	0.999293570181447	-5.22998862179906
1670	ENSG00000138080	EMILIN1	elastin microfibril interfacer 1	0.0291680531405913	2.23731327815258	1.61965015767967	0.105723529363534	0.999293570181447	-5.22998997236746
1671	ENSG00000060656	PTPRU	protein tyrosine phosphatase receptor type U	0.0269014934179947	4.89431929226032	1.83414878314868	0.0670238923284181	0.999293570181447	-5.23053255571726
1672	ENSG00000250377	NA	NA	-0.0356250984785689	-1.04700405720279	-1.14518298667998	0.252494929856537	0.999293570181447	-5.23114138678232
1673	ENSG00000007129	CEACAM21	CEA cell adhesion molecule 21	-0.0478789555709314	-1.23822776774033	-1.20245961199226	0.229561117221156	0.999293570181447	-5.23127037050842
1674	ENSG00000148248	SURF4	surfeit 4	0.014187600827118	5.85184423890863	1.87161852616034	0.0616444641651404	0.999293570181447	-5.2318878691329
1675	ENSG00000182450	KCNK4	potassium two pore domain channel subfamily K member 4	0.0361112993983955	-0.72656528609393	1.20584026319924	0.228255474191888	0.999293570181447	-5.23195864638494
1676	ENSG00000131435	PDLIM4	PDZ and LIM domain 4	0.0399491216721108	1.78435322418437	1.57431381151394	0.115832323590659	0.999293570181447	-5.23236656417469
1677	ENSG00000118804	STBD1	starch binding domain 1	0.0228995368952585	1.02512347586545	1.44486406127784	0.148909461263012	0.999293570181447	-5.23262506453408
1678	ENSG00000282881	TMEM275	transmembrane protein 275	0.0442227354670817	-1.19051427022189	1.13483377464885	0.256803821403365	0.999293570181447	-5.23269243218892
1679	ENSG00000167799	NUDT8	nudix hydrolase 8	0.0322439780801592	-0.0134887250623079	1.31906038773452	0.187547392344188	0.999293570181447	-5.23327314673889
1680	ENSG00000147586	MRPS28	mitochondrial ribosomal protein S28	0.0227109091795746	3.14100171599003	1.67778298874439	0.0938018424614624	0.999293570181447	-5.23343883067671
1681	ENSG00000106268	NUDT1	nudix hydrolase 1	0.025156708437758	1.27112036210687	1.48434142403755	0.13813421242852	0.999293570181447	-5.23398372771563
1682	ENSG00000146530	VWDE	von Willebrand factor D and EGF domains	0.0345434810513711	2.26669485795262	1.61493036846113	0.106742058454982	0.999293570181447	-5.23411392567371
1683	ENSG00000149218	ENDOD1	endonuclease domain containing 1	0.0158010644516784	7.1652532399777	1.90032685658121	0.0577695384521015	0.999293570181447	-5.23474876232819
1684	ENSG00000183496	MEX3B	mex-3 RNA binding family member B	0.0276477939573506	2.67882159397074	1.61849111348441	0.105972932376515	0.999293570181447	-5.23506100380984
1685	ENSG00000233716	MTFR2P1	MTFR2 pseudogene 1	-0.0260848030905131	-0.241506457773692	-1.36524489381011	0.172581267623824	0.999293570181447	-5.2356676804094
1686	ENSG00000123352	SPATS2	spermatogenesis associated serine rich 2	-0.0113452082269991	5.52809745789216	-1.84780598845782	0.0650199574203692	0.999293570181447	-5.23588102599681
1687	ENSG00000139668	WDFY2	WD repeat and FYVE domain containing 2	-0.0141302573856643	4.802231413321	-1.82061430400877	0.0690598064979644	0.999293570181447	-5.23697814769492
1688	ENSG00000249464	LINC01091	long intergenic non-protein coding RNA 1091	0.0373844465329047	-0.895071057903575	1.2357333262627	0.216940661543183	0.999293570181447	-5.23717802698151
1689	ENSG00000176749	CDK5R1	cyclin dependent kinase 5 regulatory subunit 1	0.0173141147451468	7.44733967936551	1.89892584060715	0.0579538170874913	0.999293570181447	-5.23730797078488
1690	ENSG00000157005	SST	somatostatin	-0.0616559449517337	2.39350772314641	-1.47860953727961	0.139660258886539	0.999293570181447	-5.23731372312507
1691	ENSG00000175489	LRRC25	leucine rich repeat containing 25	0.0439005843736664	-1.00391562126843	1.28151887397076	0.200403481214797	0.999293570181447	-5.23757623730703
1692	ENSG00000179270	PCARE	photoreceptor cilium actin regulator	-0.0316668280776788	-0.29586232288768	-1.32181332517537	0.186629226294295	0.999293570181447	-5.23763884146353
1693	ENSG00000260572	PPM1L-DT	PPM1L divergent transcript	-0.0203657141514628	1.29190186643391	-1.49763942348019	0.134643388885597	0.999293570181447	-5.2378806397421
1694	ENSG00000204899	MZT1	mitotic spindle organizing protein 1	0.0384128715545888	5.81353422328782	1.85880561712028	0.0634422062377155	0.999293570181447	-5.23824383786514
1695	ENSG00000244346	NA	NA	-0.0261434219839781	-0.418282048800996	-1.35067618531577	0.177202394311458	0.999293570181447	-5.23829754285708
1696	ENSG00000233117	LINC00702	long intergenic non-protein coding RNA 702	-0.0425744615231619	-0.700721439309519	-1.26087769197511	0.207740998363142	0.999293570181447	-5.23837258894537
1697	ENSG00000181481	RNF135	ring finger protein 135	0.0205883388490755	1.24334598965497	1.49994401095326	0.134045425712469	0.999293570181447	-5.23876811896923
1698	ENSG00000258525	NA	NA	0.0327997640972741	-0.633165175589828	1.2807985497309	0.200656307348605	0.999293570181447	-5.23950229756318
1699	ENSG00000139567	ACVRL1	activin A receptor like type 1	0.0364377247271322	2.13186378607918	1.63679035573346	0.102089500452335	0.999293570181447	-5.23964648466861
1700	ENSG00000103174	NAGPA	N-acetylglucosamine-1-phosphodiester alpha-N-acetylglucosaminidase	0.0240369222982166	4.47921415267081	1.79395197945795	0.0732194112636036	0.999293570181447	-5.23977690620393
1701	ENSG00000285684	NA	NA	-0.0355250322802247	0.176553151929144	-1.42471688190668	0.154650775940495	0.999293570181447	-5.23979105549102
1702	ENSG00000111405	ENDOU	endonuclease, poly(U) specific	0.034449139309404	1.23908068820507	1.49361052477372	0.135693713584485	0.999293570181447	-5.24051090472856
1703	ENSG00000170185	USP38	ubiquitin specific peptidase 38	0.017293174195731	5.4262686564129	1.84960053245644	0.0647603616958733	0.999293570181447	-5.24220000162491
1704	ENSG00000061455	PRDM6	PR/SET domain 6	0.0283653070358253	0.714772608175375	1.43443674087141	0.151860228440584	0.999293570181447	-5.24231568327905
1705	ENSG00000225127	LINC00237	long intergenic non-protein coding RNA 237	-0.0312988292900014	-0.608464541093052	-1.2411072902025	0.214950199577724	0.999293570181447	-5.24276493213517
1706	ENSG00000250137	NA	NA	-0.0335625764851019	-0.67413731783959	-1.25931654398412	0.208303794323172	0.999293570181447	-5.24276567551252
1707	ENSG00000179673	RPRML	reprimo like	0.0538677253339782	2.14491795765534	1.50382197845958	0.13304387094114	0.999293570181447	-5.24306355733764
1708	ENSG00000132475	H3-3B	H3.3 histone B	0.0255517007266848	7.75642218444712	1.90400014445013	0.0572886990397389	0.999293570181447	-5.2437853208469
1709	ENSG00000233143	DIRC3-AS1	DIRC3 antisense RNA 1	0.0232684630327951	0.0381299375123717	1.38990145488598	0.164966982150278	0.999293570181447	-5.24404582434588
1710	ENSG00000188050	RNF133	ring finger protein 133	0.033294047374645	0.417951994932675	1.45212512186185	0.146880739505218	0.999293570181447	-5.24442850538468
1711	ENSG00000255980	NA	NA	-0.0510346318747057	-0.680124683452243	-1.24749571844085	0.212601189425867	0.999293570181447	-5.24712227102803
1712	ENSG00000146477	SLC22A3	solute carrier family 22 member 3	0.0301347698153247	0.978160384022087	1.4503281567172	0.147380823911272	0.999293570181447	-5.24786193423828
1713	ENSG00000263004	AKAP1-DT	AKAP1 divergent transcript	-0.0326952019352585	-0.172270159130341	-1.30837090672476	0.191144253854691	0.999293570181447	-5.24878031041995
1714	ENSG00000144445	KANSL1L	KAT8 regulatory NSL complex subunit 1 like	-0.0176749774393328	5.96627203771604	-1.87594842431781	0.0610465836302	0.999293570181447	-5.24896805120587
1715	ENSG00000099331	MYO9B	myosin IXB	-0.0274778807585381	5.12923872196589	-1.84150911154003	0.0659376656026104	0.999293570181447	-5.24905726873566
1716	ENSG00000205002	AARD	alanine and arginine rich domain containing protein	0.0386390918317803	0.0835590704369438	1.27107668827337	0.20409142098409	0.999293570181447	-5.24936604222142
1717	ENSG00000172167	MTBP	MDM2 binding protein	0.0217522572255683	3.10865687264095	1.70009525307151	0.0895233743793132	0.999293570181447	-5.24943461258988
1718	ENSG00000277151	NA	NA	0.0215003098994934	2.56749498717368	1.65366221173738	0.0986103446136854	0.999293570181447	-5.25033969605781
1719	ENSG00000274925	ZKSCAN2-DT	ZKSCAN2 divergent transcript	-0.0244642736084319	1.40226398921443	-1.54600898870435	0.12251991637969	0.999293570181447	-5.25041735308086
1720	ENSG00000263724	DLGAP1-AS3	DLGAP1 antisense RNA 3	-0.0284454676829282	0.850520671986275	-1.46081805233596	0.144479892221864	0.999293570181447	-5.25045141530858
1721	ENSG00000207650	MIR570	microRNA 570	0.0393877418549231	-0.745711753352536	1.2752542622172	0.202610103497292	0.999293570181447	-5.2504929962453
1722	ENSG00000146409	SLC18B1	solute carrier family 18 member B1	0.0253192892006135	5.24645456253843	1.84609153817616	0.0652687697090608	0.999293570181447	-5.25067852454898
1723	ENSG00000124602	UNC5CL	unc-5 family C-terminal like	-0.0313793872934858	-0.760024832656014	-1.28950308242709	0.197616699821413	0.999293570181447	-5.2509341799801
1724	ENSG00000272542	NA	NA	0.0334061148269476	-0.212588772713056	1.35490706969523	0.175850962196991	0.999293570181447	-5.25102297052198
1725	ENSG00000243716	NPIPB5	nuclear pore complex interacting protein family member B5	-0.0371026900388639	0.274143624785071	-1.31244684281186	0.189766804460378	0.999293570181447	-5.2519535454902
1726	ENSG00000258311	NA	NA	-0.030422484887797	-0.376094680928911	-1.30900280745049	0.190930223500485	0.999293570181447	-5.25253134756068
1727	ENSG00000196455	PIK3R4	phosphoinositide-3-kinase regulatory subunit 4	0.0102592140363178	5.90130638855165	1.86187093671976	0.06300821740333	0.999293570181447	-5.25270310593582
1728	ENSG00000105929	ATP6V0A4	ATPase H+ transporting V0 subunit a4	-0.0381528216519043	-0.734392160699971	-1.22216639560492	0.222024746292888	0.999293570181447	-5.25272929331496
1729	ENSG00000278627	NA	NA	0.0283993429333433	-0.260801632799545	1.28507486397925	0.199158780454909	0.999293570181447	-5.25282048139426
1730	ENSG00000138101	DTNB	dystrobrevin beta	-0.0177539482354103	5.0838314465121	-1.81605560624772	0.0697569012215639	0.999293570181447	-5.25344272608616
1731	ENSG00000196937	FAM3C	FAM3 metabolism regulating signaling molecule C	0.0260925679130917	6.49174535495513	1.86446450110046	0.0626429428830053	0.999293570181447	-5.25393586136739
1732	ENSG00000053918	KCNQ1	potassium voltage-gated channel subfamily Q member 1	-0.0350016357582704	-0.379981153563471	-1.27822042978737	0.201563111266987	0.999293570181447	-5.25418011550356
1733	ENSG00000203706	SERTAD4-AS1	SERTAD4 antisense RNA 1	0.0310212649430683	0.596621098157487	1.37165472095185	0.170576945269349	0.999293570181447	-5.25441849735951
1734	ENSG00000186047	DLEU7	deleted in lymphocytic leukemia 7	0.0182702721259621	3.53552854799594	1.68046801891995	0.0932784379939844	0.999293570181447	-5.25504093260905
1735	ENSG00000140451	PIF1	PIF1 5'-to-3' DNA helicase	0.0335919609206032	-0.15561078037751	1.32448749348137	0.185740521661865	0.999293570181447	-5.25572873324469
1736	ENSG00000147036	LANCL3	LanC like 3	0.0289979848682798	4.05766974675026	1.75102154311447	0.0803468202866922	0.999293570181447	-5.2566480789594
1737	ENSG00000111912	NCOA7	nuclear receptor coactivator 7	0.0185633302402077	7.95416696498645	1.89394683051829	0.0586126822240257	0.999293570181447	-5.25669217536678
1738	ENSG00000178997	EXD1	exonuclease 3'-5' domain containing 1	0.0402737739791136	-1.32203789407272	1.12494081014593	0.260970321965314	0.999293570181447	-5.25705657008495
1739	ENSG00000272894	MIOS-DT	MIOS divergent transcript	0.0277994024584149	0.89559884202783	1.44391774623198	0.149175430433397	0.999293570181447	-5.25792787245037
1740	ENSG00000229994	RPL5P4	ribosomal protein L5 pseudogene 4	-0.0239340228533975	0.51112332941909	-1.45548614025879	0.145948880494518	0.999293570181447	-5.25986693329181
1741	ENSG00000131097	HIGD1B	HIG1 hypoxia inducible domain family member 1B	-0.0340802840462752	1.37980381520256	-1.52769084947606	0.127006611282418	0.999293570181447	-5.26047730049613
1742	ENSG00000142227	EMP3	epithelial membrane protein 3	0.0343486555257874	0.956180509806719	1.463240570726	0.143816230060811	0.999293570181447	-5.26083259308762
1743	ENSG00000180834	MAP6D1	MAP6 domain containing 1	0.0481408130799177	1.77820964744097	1.46988922630949	0.142006829961729	0.999293570181447	-5.26097226939614
1744	ENSG00000229638	RPL4P4	ribosomal protein L4 pseudogene 4	-0.0268637151321097	0.738903924409914	-1.42902966612061	0.15340780671298	0.999293570181447	-5.26108981247603
1745	ENSG00000114120	SLC25A36	solute carrier family 25 member 36	0.020676582760099	7.24978945003536	1.88506414742551	0.0598035916851184	0.999293570181447	-5.26131916217428
1746	ENSG00000165092	ALDH1A1	aldehyde dehydrogenase 1 family member A1	0.0376203271147031	5.8898681588749	1.85888182492808	0.0634313867931212	0.999293570181447	-5.26139357417647
1747	ENSG00000280163	NA	NA	-0.0387902727178904	-0.53712199016318	-1.30416194637529	0.192574381102997	0.999293570181447	-5.26154062473791
1748	ENSG00000226310	NA	NA	-0.027459798686662	-0.398475748608613	-1.26821103069278	0.205112104554954	0.999293570181447	-5.26246346989325
1749	ENSG00000205929	C21orf62	chromosome 21 open reading frame 62	0.0321196490859192	0.342998444731541	1.48103792346892	0.139012150269201	0.999293570181447	-5.2625705609369
1750	ENSG00000225877	PSG8-AS1	PSG8 antisense RNA 1	-0.0328307683112073	0.213662086886617	-1.37262808814721	0.170274112444051	0.999293570181447	-5.26294722004344
1751	ENSG00000179454	KLHL28	kelch like family member 28	0.0200269557317481	5.9460260383999	1.8568349675454	0.063722516103384	0.999293570181447	-5.26337773767948
1752	ENSG00000272645	GTF2IP20	general transcription factor IIi pseudogene 20	-0.0230098964215731	1.87127996952327	-1.56294686218818	0.118482611330303	0.999293570181447	-5.26397159986799
1753	ENSG00000240429	LRRFIP1P1	LRR binding FLII interacting protein 1 pseudogene 1	-0.0299400444809433	0.100186169801904	-1.34597184026158	0.178714144030693	0.999293570181447	-5.26459073374391
1754	ENSG00000138496	PARP9	poly(ADP-ribose) polymerase family member 9	0.027978794333791	3.71814039376034	1.75560308251048	0.0795602328288181	0.999293570181447	-5.26464028290885
1755	ENSG00000213976	NA	NA	0.0250029140135075	1.83047416137298	1.53882716465889	0.124263956625015	0.999293570181447	-5.26468519431061
1756	ENSG00000259431	THTPA	thiamine triphosphatase	-0.0214766445689393	1.94828016413764	-1.51741965323513	0.129577837311974	0.999293570181447	-5.26493451873452
1757	ENSG00000114391	RPL24	ribosomal protein L24	-0.0184159724936717	7.10942652446776	-1.88066254820248	0.0604011289596826	0.999293570181447	-5.26494510252525
1758	ENSG00000181577	C6orf223	chromosome 6 open reading frame 223	-0.0504829562284594	-0.547935728860502	-1.1864518851584	0.23581575206596	0.999293570181447	-5.26498707802638
1759	ENSG00000114735	HEMK1	HemK methyltransferase family member 1	-0.0221466822151153	3.38888846993632	-1.71651463895607	0.0864765779048428	0.999293570181447	-5.26581216950063
1760	ENSG00000143036	SLC44A3	solute carrier family 44 member 3	0.0313855704984126	2.52213715791092	1.64486457607306	0.100412486679635	0.999293570181447	-5.26597694659085
1761	ENSG00000196935	SRGAP1	SLIT-ROBO Rho GTPase activating protein 1	-0.0205925858535796	4.29100272330882	-1.76748443660607	0.0775495629677581	0.999293570181447	-5.26655463693684
1762	ENSG00000164167	LSM6	LSM6 homolog, U6 small nuclear RNA and mRNA degradation associated	0.0205438379093251	3.56301239480873	1.70771126133852	0.088099538790708	0.999293570181447	-5.26720080810494
1763	ENSG00000178826	TMEM139	transmembrane protein 139	-0.0291602922266835	-0.431635355830881	-1.31459928662295	0.189042356426414	0.999293570181447	-5.26775669527474
1764	ENSG00000146433	TMEM181	transmembrane protein 181	0.0143722058291531	6.79774522510101	1.87421272445622	0.0612856718760657	0.999293570181447	-5.26835939908351
1765	ENSG00000279108	NA	NA	0.0318023931486175	0.58069819553422	1.45004113966468	0.147460819645926	0.999293570181447	-5.26863119375589
1766	ENSG00000111231	GPN3	GPN-loop GTPase 3	0.0201350279867007	3.63273178308948	1.70227919142834	0.0891131946230114	0.999293570181447	-5.26884343381458
1767	ENSG00000260083	MIR762HG	MIR762 host gene	-0.0258386775742976	0.101040107073881	-1.24403263575328	0.213872240897148	0.999293570181447	-5.2690439493725
1768	ENSG00000279148	NA	NA	-0.0309229594757731	-0.61119570884668	-1.24716121249666	0.212723723749701	0.999293570181447	-5.26911514393406
1769	ENSG00000223928	NUP35P1	nucleoporin 35 pseudogene 1	0.0295353235948375	-0.610956978825804	1.2776445524875	0.201766073483213	0.999293570181447	-5.26914559352298
1770	ENSG00000108604	SMARCD2	SWI/SNF related, matrix associated, actin dependent regulator of chromatin, subfamily d, member 2	0.0191460660103411	3.76291185486041	1.75125873627634	0.0803059426800773	0.999293570181447	-5.2697095970562
1771	ENSG00000270638	NA	NA	0.0323719590819163	-0.524557966694786	1.20110738121998	0.230084850806257	0.999293570181447	-5.26976868755664
1772	ENSG00000165695	AK8	adenylate kinase 8	0.02788275439126	0.714844635674619	1.39885622466136	0.16226526970575	0.999293570181447	-5.26981434853776
1773	ENSG00000106366	SERPINE1	serpin family E member 1	0.0688061626288585	-0.206476373264139	1.33573524803589	0.182036873940594	0.999293570181447	-5.26986398970316
1774	ENSG00000254614	NA	NA	0.0371335933893277	-0.129953978904374	1.26334146264182	0.206855055183665	0.999293570181447	-5.26989000460633
1775	ENSG00000145860	RNF145	ring finger protein 145	0.0178474025642121	5.86698433394126	1.84314730523801	0.0656978916034186	0.999293570181447	-5.27037698659223
1776	ENSG00000214548	MEG3	maternally expressed 3	-0.0292609134101229	8.72790960036913	-1.89779501532809	0.0581029137204307	0.999293570181447	-5.27044001092764
1777	ENSG00000085491	SLC25A24	solute carrier family 25 member 24	0.0238872232300602	3.97114394828646	1.74280939366059	0.081772568975332	0.999293570181447	-5.27065450856132
1778	ENSG00000118242	MREG	melanoregulin	0.0261139917727486	3.80355013767914	1.71107292426139	0.0874769131916767	0.999293570181447	-5.27074090635153
1779	ENSG00000273580	NA	NA	-0.0470353392132299	-1.35480598447333	-1.16641221619959	0.243814792177031	0.999293570181447	-5.27078447447699
1780	ENSG00000181826	RELL1	RELT like 1	0.0257705418502447	4.13023967985206	1.78355326596047	0.074896424005693	0.999293570181447	-5.27084305025484
1781	ENSG00000271917	NA	NA	0.0226465493244815	-0.0133743418179727	1.36378455856134	0.173040366081633	0.999293570181447	-5.27091353623406
1782	ENSG00000205085	FAM71F2	family with sequence similarity 71 member F2	-0.0275266611960899	1.80593011429975	-1.57602324786165	0.115437826386861	0.999293570181447	-5.27132953650926
1783	ENSG00000253372	NA	NA	-0.0342496208209658	0.488799755014502	-1.42759606007624	0.153820132826909	0.999293570181447	-5.27137950840736
1784	ENSG00000115325	DOK1	docking protein 1	0.0237790026599893	1.30900156875876	1.47331296671557	0.14108193448038	0.999293570181447	-5.27191815565112
1785	ENSG00000187860	CCDC157	coiled-coil domain containing 157	-0.0207568063185362	1.45695837000643	-1.46769402566384	0.142602296010541	0.999293570181447	-5.27279431782392
1786	ENSG00000109743	BST1	bone marrow stromal cell antigen 1	0.0303561533058448	-0.412839804065465	1.28132569082235	0.200471263565502	0.999293570181447	-5.27352586604722
1787	ENSG00000166428	PLD4	phospholipase D family member 4	-0.0391384793796088	2.15310344962545	-1.58060397851865	0.11438592073073	0.999293570181447	-5.27381532816663
1788	ENSG00000159904	ZNF890P	zinc finger protein 890, pseudogene	-0.0343483259796843	1.15116048162216	-1.44709781860625	0.148283085290436	0.999293570181447	-5.27419430014958
1789	ENSG00000087510	TFAP2C	transcription factor AP-2 gamma	-0.0372071953377376	-0.493486882556982	-1.25823890417186	0.208692930509231	0.999293570181447	-5.27515528739421
1790	ENSG00000165410	CFL2	cofilin 2	0.0205392125467372	6.65662561026596	1.87095067421053	0.0617371133441533	0.999293570181447	-5.27564678293646
1791	ENSG00000266405	CBX3P2	chromobox 3 pseudogene 2	0.0363473279738408	0.0901084104606423	1.29378973579395	0.196132274584854	0.999293570181447	-5.27608847261506
1792	ENSG00000175893	ZDHHC21	zinc finger DHHC-type palmitoyltransferase 21	0.0211218671032605	7.77572936189982	1.88483256740358	0.0598349068375569	0.999293570181447	-5.27614821263839
1793	ENSG00000198563	DDX39B	DExD-box helicase 39B	-0.0182296398915154	4.16267697051516	-1.75922542355627	0.0789427767076384	0.999293570181447	-5.27659997206872
1794	ENSG00000081803	CADPS2	calcium dependent secretion activator 2	0.0240696437097601	7.66860866962088	1.88155475660728	0.0602796085147654	0.999293570181447	-5.27689830583245
1795	ENSG00000107951	MTPAP	mitochondrial poly(A) polymerase	0.0147840957063197	5.75042170752569	1.84052313200569	0.0660823263846512	0.999293570181447	-5.27703411524002
1796	ENSG00000261485	PAN3-AS1	PAN3 antisense RNA 1	-0.0248922604602377	0.871611055998096	-1.40715838863493	0.15979046391088	0.999293570181447	-5.27720490742789
1797	ENSG00000183598	H3C13	H3 clustered histone 13	0.0360869442348073	0.660212168730427	1.37602934606386	0.169219086807132	0.999293570181447	-5.27740676410336
1798	ENSG00000166401	SERPINB8	serpin family B member 8	0.0292962978506565	2.03169773077131	1.54342508249025	0.123145174060499	0.999293570181447	-5.27777982022715
1799	ENSG00000269821	KCNQ1OT1	KCNQ1 opposite strand/antisense transcript 1	-0.0223093231999558	6.32138953318141	-1.86904236080212	0.062002484818134	0.999293570181447	-5.27831520628087
1800	ENSG00000226415	TPI1P1	triosephosphate isomerase 1 pseudogene 1	0.0362276464383066	-0.512948665652487	1.16910392198987	0.242729403369534	0.999293570181447	-5.2786363857567
1801	ENSG00000155755	TMEM237	transmembrane protein 237	0.0168936425212134	5.26327624980529	1.8207344051812	0.0690415189955576	0.999293570181447	-5.27877452622653
1802	ENSG00000213376	GAPDHP71	glyceraldehyde-3-phosphate dehydrogenase pseudogene 71	-0.0473900370179739	-1.36531047435396	-1.14706786555142	0.251715627992406	0.999293570181447	-5.27901630177445
1803	ENSG00000000971	CFH	complement factor H	0.0438566807066849	4.04041582334279	1.78365207879553	0.0748803416643379	0.999293570181447	-5.27917481356987
1804	ENSG00000104321	TRPA1	transient receptor potential cation channel subfamily A member 1	-0.034444686827958	0.733331334054336	-1.49942870472728	0.134178951442967	0.999293570181447	-5.27949965245164
1805	ENSG00000217236	SP9	Sp9 transcription factor	0.0314477490599771	0.623341481266731	1.27335143910749	0.203283845483604	0.999293570181447	-5.28022200845449
1806	ENSG00000279620	NA	NA	-0.036319862686336	-0.668965124649518	-1.28188486925637	0.200275110074773	0.999293570181447	-5.28047137346083
1807	ENSG00000257599	OVCH1-AS1	OVCH1 antisense RNA 1	-0.0346403401385699	0.0750279406330491	-1.30313023672241	0.19292613651575	0.999293570181447	-5.28120532896268
1808	ENSG00000118579	MED28	mediator complex subunit 28	-0.0121015935874433	6.46298645822374	-1.86167387885827	0.0630360427616265	0.999293570181447	-5.28139615520709
1809	ENSG00000227671	ZNF731P	zinc finger protein 731, pseudogene	0.0187429932189325	3.98699850340642	1.74365710463401	0.0816244486576797	0.999293570181447	-5.28173647926564
1810	ENSG00000135577	NMBR	neuromedin B receptor	-0.0325802771290611	-0.9550171683191	-1.13499299349424	0.25673714562704	0.999293570181447	-5.28183952421052
1811	ENSG00000139239	RPL14P1	ribosomal protein L14 pseudogene 1	-0.0343182248633068	-0.76563190333466	-1.15239137763594	0.249523708590282	0.999293570181447	-5.28192606555323
1812	ENSG00000278254	NA	NA	-0.036179292495065	-0.602933919760727	-1.23742105167071	0.216314119034304	0.999293570181447	-5.28240621826179
1813	ENSG00000122512	PMS2	PMS1 homolog 2, mismatch repair system component	0.0144669580558967	5.35557831652342	1.8199226533494	0.0691652000112891	0.999293570181447	-5.28335894527121
1814	ENSG00000105289	TJP3	tight junction protein 3	-0.0467979276900007	-0.858939946617959	-1.25932346571373	0.20830129658841	0.999293570181447	-5.28435189432496
1815	ENSG00000248469	NA	NA	-0.0412974093036142	1.38759643865078	-1.44961988214204	0.14757829032779	0.999293570181447	-5.28481231907149
1816	ENSG00000187987	ZSCAN23	zinc finger and SCAN domain containing 23	-0.0206105297932447	3.00208405030034	-1.66189326006486	0.0969477835521762	0.999293570181447	-5.28494345713611
1817	ENSG00000285885	NA	NA	0.0334534697440351	-0.129629092882482	1.33623230073928	0.181874480585135	0.999293570181447	-5.2850155514121
1818	ENSG00000116819	TFAP2E	transcription factor AP-2 epsilon	0.0299834454088516	0.906681792739689	1.45922882315201	0.144916546072986	0.999293570181447	-5.28508756978471
1819	ENSG00000104998	IL27RA	interleukin 27 receptor subunit alpha	0.024272856114385	1.73347678512205	1.49107007680731	0.136359254942049	0.999293570181447	-5.28598326786581
1820	ENSG00000092295	TGM1	transglutaminase 1	-0.0367636913297761	-0.913894419984544	-1.2477444996699	0.212510090419687	0.999293570181447	-5.28628055897096
1821	ENSG00000006451	RALA	RAS like proto-oncogene A	-0.015139163385395	5.33036590513963	-1.8072460599882	0.0711204154817362	0.999293570181447	-5.28747823697917
1822	ENSG00000112062	MAPK14	mitogen-activated protein kinase 14	0.0111711626118574	5.82797217825658	1.84113699612854	0.0659922308180126	0.999293570181447	-5.28779198652647
1823	ENSG00000181798	LINC00471	long intergenic non-protein coding RNA 471	-0.0326557525038442	0.0400692175090195	-1.30281937309688	0.193032216342818	0.999293570181447	-5.28783115766465
1824	ENSG00000200279	SNORD114-10	small nucleolar RNA, C/D box 114-10	0.0301637150308899	-0.398819147832643	1.27416758494249	0.202994668771469	0.999293570181447	-5.28806515458287
1825	ENSG00000268516	ZNF8-DT	ZNF8 divergent transcript	-0.0227285819179706	1.83773873591732	-1.53901189269895	0.124218855233608	0.999293570181447	-5.28869754235279
1826	ENSG00000198879	SFMBT2	Scm like with four mbt domains 2	-0.0151518176053125	5.41052533268417	-1.82667636808041	0.0681417164458228	0.999293570181447	-5.28950813680368
1827	ENSG00000166478	ZNF143	zinc finger protein 143	-0.0150195607762968	4.2161278408705	-1.74301983176118	0.0817357788097904	0.999293570181447	-5.28952393820881
1828	ENSG00000252473	NA	NA	0.0278788082184443	0.34504887930728	1.37605534716234	0.169211040572041	0.999293570181447	-5.28977043215162
1829	ENSG00000135926	TMBIM1	transmembrane BAX inhibitor motif containing 1	0.0327717946215333	5.32135405141575	1.8357654088013	0.0667840566377868	0.999293570181447	-5.2900328590236
1830	ENSG00000272564	NA	NA	-0.0338435441774186	-1.11422342533099	-1.19792373566605	0.23132127154716	0.999293570181447	-5.2902377523526
1831	ENSG00000164654	MIOS	meiosis regulator for oocyte development	0.0152621289321251	5.54742401380379	1.82851800824935	0.0678648027153346	0.999293570181447	-5.2909824022406
1832	ENSG00000171316	CHD7	chromodomain helicase DNA binding protein 7	-0.0170181996651086	5.15510958296677	-1.81309293123102	0.0702130350285343	0.999293570181447	-5.29106833825277
1833	ENSG00000278842	NA	NA	-0.0330293895625306	-0.406511563711202	-1.29774802130861	0.194768844430638	0.999293570181447	-5.29142883715756
1834	ENSG00000225973	PIGBOS1	PIGB opposite strand 1	0.0201238889188601	1.54184621989077	1.48155762746566	0.138873749133498	0.999293570181447	-5.29145884240684
1835	ENSG00000188878	FBF1	Fas binding factor 1	-0.0205166612154614	2.16039585022045	-1.57535572561855	0.115591748467957	0.999293570181447	-5.29152814337975
1836	ENSG00000276805	NA	NA	-0.0243003486146667	1.54731489735455	-1.49944284984261	0.134175284796968	0.999293570181447	-5.29156966438621
1837	ENSG00000255052	FAM66D	family with sequence similarity 66 member D	-0.0484423512042114	1.96253551556866	-1.5338735156629	0.125478171477009	0.999293570181447	-5.2917342273791
1838	ENSG00000205208	C4orf46	chromosome 4 open reading frame 46	0.0209708154144361	2.41389121163836	1.58245101456012	0.113963917221786	0.999293570181447	-5.29180602737434
1839	ENSG00000175106	TVP23C	trans-golgi network vesicle protein 23 homolog C	0.0192351027370385	3.1647993413449	1.6902833646199	0.091385041937992	0.999293570181447	-5.29189623926921
1840	ENSG00000185163	DDX51	DEAD-box helicase 51	-0.0260475012043744	4.30522556715809	-1.75210345414076	0.0801605024170943	0.999293570181447	-5.29196064970442
1841	ENSG00000180509	KCNE1	potassium voltage-gated channel subfamily E regulatory subunit 1	0.0368178485172613	-1.24219739826869	1.13411445906013	0.257105197962846	0.999293570181447	-5.29209937883398
1842	ENSG00000224081	SLC44A3-AS1	SLC44A3 antisense RNA 1	0.0270850715431141	1.75990964526858	1.5465246945158	0.122395423123491	0.999293570181447	-5.29264199580435
1843	ENSG00000077458	FAM76B	family with sequence similarity 76 member B	0.0231045267789418	4.6556121996299	1.78872906443161	0.0740578290491447	0.999293570181447	-5.29311061291785
1844	ENSG00000115073	ACTR1B	actin related protein 1B	0.0225702919514756	6.49181679621524	1.85144871914471	0.064493902407376	0.999293570181447	-5.29316328568952
1845	ENSG00000144821	MYH15	myosin heavy chain 15	-0.0235319666352675	2.96600870541877	-1.63745658280882	0.101950285147697	0.999293570181447	-5.29407167565579
1846	ENSG00000267128	RNF157-AS1	RNF157 antisense RNA 1	-0.0310781086898218	0.785435392180747	-1.43610387900691	0.151385481337631	0.999293570181447	-5.29478560561425
1847	ENSG00000196735	HLA-DQA1	major histocompatibility complex, class II, DQ alpha 1	-0.0778113662033524	-0.134595691416051	-1.36927539377626	0.171318900452767	0.999293570181447	-5.29506095780885
1848	ENSG00000112697	TMEM30A	transmembrane protein 30A	0.0198834527570737	8.66271520117623	1.88058529117582	0.0604116610755527	0.999293570181447	-5.29545474079894
1849	ENSG00000162004	CCDC78	coiled-coil domain containing 78	-0.0304814206143761	1.3170299118123	-1.5258857508081	0.127455583720757	0.999293570181447	-5.29564306580134
1850	ENSG00000261840	NA	NA	0.0309097688951567	-0.468986434605316	1.24485553803418	0.213569715569746	0.999293570181447	-5.29644003219006
1851	ENSG00000256443	NA	NA	-0.0454832224599654	0.64079178197485	-1.43658505991905	0.151248667442112	0.999293570181447	-5.29670047045567
1852	ENSG00000139842	CUL4A	cullin 4A	0.0113023427070678	5.96347003427838	1.84436680400741	0.0655198678019387	0.999293570181447	-5.2969110055366
1853	ENSG00000229921	KIF25-AS1	KIF25 antisense RNA 1	-0.0763128404749766	-1.64916166511622	-1.0658170257344	0.28684584315244	0.999293570181447	-5.29720058357511
1854	ENSG00000086289	EPDR1	ependymin related 1	0.0219609547075861	6.5825892090229	1.84656698256128	0.0651996913846278	0.999293570181447	-5.29773449582718
1855	ENSG00000170624	SGCD	sarcoglycan delta	-0.0187454056372418	4.76983957368842	-1.77641440913991	0.0760658127640669	0.999293570181447	-5.2978521351234
1856	ENSG00000064393	HIPK2	homeodomain interacting protein kinase 2	-0.0295413389369505	8.14944076056162	-1.87331315462717	0.061409890712964	0.999293570181447	-5.29842241088266
1857	ENSG00000236670	KRT18P5	keratin 18 pseudogene 5	-0.0358647829007608	-0.654396578237852	-1.290823739028	0.197158494260963	0.999293570181447	-5.29868130832943
1858	ENSG00000133961	NUMB	NUMB endocytic adaptor protein	-0.0176025717114954	5.3420896198305	-1.81212643694388	0.0703623660138879	0.999293570181447	-5.29882515056262
1859	ENSG00000273989	NA	NA	0.0408275615208289	-0.973902780475834	1.19318994542351	0.233168447907086	0.999293570181447	-5.29954700291282
1860	ENSG00000228140	NA	NA	-0.0382481721506287	-0.842153646518871	-1.20427754174941	0.228858353451614	0.999293570181447	-5.29959936534454
1861	ENSG00000197982	C1orf122	chromosome 1 open reading frame 122	0.0264823907179399	4.90451353081239	1.77001541450322	0.0771266517233613	0.999293570181447	-5.29985887477695
1862	ENSG00000270059	NA	NA	-0.0291817761723405	0.395803901860903	-1.27647570204589	0.202178482153322	0.999293570181447	-5.2998676092485
1863	ENSG00000106484	MEST	mesoderm specific transcript	0.0179950706518714	5.79203715066378	1.82144418394875	0.0689335241475286	0.999293570181447	-5.30027818388694
1864	ENSG00000166171	DPCD	deleted in primary ciliary dyskinesia homolog (mouse)	-0.0186000883410352	3.4880805359456	-1.66589840079306	0.0961469617729714	0.999293570181447	-5.30044763128312
1865	ENSG00000141971	MVB12A	multivesicular body subunit 12A	0.0219405622618177	2.18067525978945	1.54408193203089	0.122985992393349	0.999293570181447	-5.30061330158832
1866	ENSG00000275895	NA	NA	-0.120850900945547	-0.610458464331394	-1.21053539886266	0.226450967849912	0.999293570181447	-5.30102055098398
1867	ENSG00000277511	NA	NA	0.0335516997367426	-1.17767698887867	1.10763635962496	0.26837036352476	0.999293570181447	-5.30191142540686
1868	ENSG00000204439	C6orf47	chromosome 6 open reading frame 47	0.0167208882981401	3.15809351218513	1.63246248119643	0.102997551035175	0.999293570181447	-5.30196723785485
1869	ENSG00000198551	ZNF627	zinc finger protein 627	0.0199461774435497	4.42254713036921	1.75129675931345	0.080299391406667	0.999293570181447	-5.30213233951588
1870	ENSG00000105967	TFEC	transcription factor EC	0.0356377711273481	2.48289102944785	1.60737065823553	0.108389659823304	0.999293570181447	-5.30281993011862
1871	ENSG00000260081	NA	NA	0.0354862104539402	0.784252096768849	1.34399173723498	0.179353320576636	0.999293570181447	-5.30312363445773
1872	ENSG00000270055	NA	NA	-0.0417988761881951	0.466993410803883	-1.36986643569588	0.171134367852766	0.999293570181447	-5.30344756981868
1873	ENSG00000243449	C4orf48	chromosome 4 open reading frame 48	0.0613337897816496	2.94798971618049	1.56463566108191	0.118085868640718	0.999293570181447	-5.30346346989734
1874	ENSG00000217643	PTGES3P2	prostaglandin E synthase 3 pseudogene 2	-0.0245154348709857	0.333730488984523	-1.30075771086017	0.19373682961498	0.999293570181447	-5.30383785026303
1875	ENSG00000072849	DERL2	derlin 2	0.0145939502664636	4.37689458093072	1.75048026480675	0.0804401670165466	0.999293570181447	-5.30419710083198
1876	ENSG00000237172	B3GNT9	UDP-GlcNAc:betaGal beta-1,3-N-acetylglucosaminyltransferase 9	0.0248321604640409	2.29219962860442	1.55322340666887	0.120787314018607	0.999293570181447	-5.30470873056691
1877	ENSG00000272701	MESTIT1	MEST intronic transcript 1, antisense RNA	-0.0254559080713574	0.728829157702184	-1.36743553433585	0.171894289120618	0.999293570181447	-5.30473791674666
1878	ENSG00000154102	C16orf74	chromosome 16 open reading frame 74	-0.0338865544863215	-0.276799229355556	-1.23650815147023	0.21665285717027	0.999293570181447	-5.30536341175864
1879	ENSG00000071909	MYO3B	myosin IIIB	0.0280735805590288	-0.451976808663492	1.21850294506065	0.223412137506041	0.999293570181447	-5.30561210070908
1880	ENSG00000162746	FCRLB	Fc receptor like B	0.0268963073472362	1.16817293677096	1.40758171943454	0.159665043142173	0.999293570181447	-5.30564999016113
1881	ENSG00000126821	SGPP1	sphingosine-1-phosphate phosphatase 1	0.0223329540421275	5.73443050742672	1.82546908647691	0.0683237510616194	0.999293570181447	-5.30572652689287
1882	ENSG00000160200	CBS	cystathionine beta-synthase	-0.0883166209126037	1.13076013329339	-1.35931938679727	0.174449796225028	0.999293570181447	-5.30694755931566
1883	ENSG00000275064	PDE4DIPP5	PDE4DIP pseudogene 5	-0.0378904792749277	-0.588852077089626	-1.25592627928914	0.209529801646421	0.999293570181447	-5.30703269121094
1884	ENSG00000213638	ADAT3	adenosine deaminase tRNA specific 3	0.0367267157828377	-0.839690153956445	1.17728422272517	0.239451731396282	0.999293570181447	-5.30857722450738
1885	ENSG00000101346	POFUT1	protein O-fucosyltransferase 1	0.0130332365211407	4.12307057273401	1.74274793528313	0.081783316070201	0.999293570181447	-5.30864211039984
1886	ENSG00000162692	VCAM1	vascular cell adhesion molecule 1	0.0615765633976587	1.96981480605044	1.57455685069726	0.11577617127196	0.999293570181447	-5.30894972455997
1887	ENSG00000124802	EEF1E1	eukaryotic translation elongation factor 1 epsilon 1	0.0283657749570594	3.3722378045531	1.63553133213769	0.102353000875282	0.999293570181447	-5.30898917479201
1888	ENSG00000088205	DDX18	DEAD-box helicase 18	0.015566522949279	5.88844356503298	1.82795476149603	0.0679493953225859	0.999293570181447	-5.30922647180435
1889	ENSG00000272033	NA	NA	0.0254017917148128	1.57372233178799	1.51526203427733	0.13012307431638	0.999293570181447	-5.30977017983567
1890	ENSG00000092036	HAUS4	HAUS augmin like complex subunit 4	0.0183147695752858	2.06246598151314	1.5490114386923	0.12179650384351	0.999293570181447	-5.31058784229444
1891	ENSG00000261187	NA	NA	-0.0281684687734542	-0.708198983653893	-1.24089587641908	0.215028255054192	0.999293570181447	-5.31092708080899
1892	ENSG00000158483	FAM86C1P	family with sequence similarity 86 member C1, pseudogene	-0.0253621777502227	0.783072381501038	-1.39549674128735	0.163274899742242	0.999293570181447	-5.31096104870492
1893	ENSG00000130429	ARPC1B	actin related protein 2/3 complex subunit 1B	-0.0285068499847805	-0.382019985822776	-1.28036860413383	0.200807324786978	0.999293570181447	-5.31103420968602
1894	ENSG00000173868	PHOSPHO1	phosphoethanolamine/phosphocholine phosphatase 1	-0.0324301351374009	0.833612686865026	-1.38387489622938	0.166804246744123	0.999293570181447	-5.31116042228401
1895	ENSG00000134757	DSG3	desmoglein 3	-0.0543555122262342	-1.24702614776297	-1.03881791614435	0.2992207890636	0.999293570181447	-5.31226488112083
1896	ENSG00000226002	GTF2IP14	general transcription factor IIi pseudogene 14	-0.0348321168674023	-0.591300366396861	-1.22965767829747	0.219206983379304	0.999293570181447	-5.31265029496849
1897	ENSG00000164051	CCDC51	coiled-coil domain containing 51	0.0193592126648728	2.93003583497909	1.59554696669951	0.111006934842698	0.999293570181447	-5.31277304856347
1898	ENSG00000234773	NA	NA	-0.0188097246655855	2.70484889285516	-1.58222559349831	0.114015354638361	0.999293570181447	-5.31280105196228
1899	ENSG00000125810	CD93	CD93 molecule	0.051274086552486	2.40918503162116	1.63643957135456	0.102162861517598	0.999293570181447	-5.31294760216388
1900	ENSG00000208772	SNORD94	small nucleolar RNA, C/D box 94	0.030038564440646	-0.36085489540255	1.24879060810715	0.21212733433444	0.999293570181447	-5.31336893345798
1901	ENSG00000254273	NA	NA	0.0321660378283068	-0.851906389431092	1.186457225779	0.235813645396306	0.999293570181447	-5.31337965337684
1902	ENSG00000242852	ZNF709	zinc finger protein 709	0.0224633220487382	0.12904148741597	1.28329803741904	0.199780012443903	0.999293570181447	-5.31345876692375
1903	ENSG00000077327	SPAG6	sperm associated antigen 6	0.032434537582359	1.89253914638517	1.48591327620519	0.137717983353268	0.999293570181447	-5.31365089864045
1904	ENSG00000253891	NA	NA	0.0363713429646215	-1.32530707823047	1.08160592711787	0.279771763619123	0.999293570181447	-5.31412828931383
1905	ENSG00000085978	ATG16L1	autophagy related 16 like 1	0.0145245785875638	5.59846251351517	1.81648414661836	0.0696911253213259	0.999293570181447	-5.31418519808595
1906	ENSG00000171132	PRKCE	protein kinase C epsilon	0.0139022948362626	7.77613019568665	1.85991140141318	0.0632853644905621	0.999293570181447	-5.3143783484239
1907	ENSG00000274727	NA	NA	0.0484498089931812	-1.03306065046598	1.12006172261994	0.263042344380001	0.999293570181447	-5.31449715926298
1908	ENSG00000144214	LYG1	lysozyme g1	-0.025316962566163	0.230119207751682	-1.41111623484693	0.1586207778012	0.999293570181447	-5.31461784735052
1909	ENSG00000269189	NA	NA	0.0255885390648632	0.142652377508867	1.34192582395586	0.180022010330229	0.999293570181447	-5.31477153724227
1910	ENSG00000280381	NA	NA	0.0301694277772098	0.82349569675336	1.45907546363654	0.144958736403112	0.999293570181447	-5.31492247195362
1911	ENSG00000115107	STEAP3	STEAP3 metalloreductase	0.0296598898056558	1.17524280891736	1.46827167790826	0.142445417255305	0.999293570181447	-5.31515520336942
1912	ENSG00000267498	UQCRFS1-DT	UQCRFS1 divergent transcript	-0.0269602685023935	-0.574363496986521	-1.21714983444772	0.223926144392099	0.999293570181447	-5.31555830574874
1913	ENSG00000136982	DSCC1	DNA replication and sister chromatid cohesion 1	0.0360504026127051	1.89631416444032	1.5055957483865	0.132587702033172	0.999293570181447	-5.31618923601231
1914	ENSG00000164379	FOXQ1	forkhead box Q1	-0.0346749489281685	0.603580289769515	-1.31983818457955	0.187287641757946	0.999293570181447	-5.31620028719682
1915	ENSG00000227888	FAM66A	family with sequence similarity 66 member A	0.0867653451755837	1.89473574644122	1.51342031843228	0.130589891585124	0.999293570181447	-5.31761774930479
1916	ENSG00000183654	MARCHF11	membrane associated ring-CH-type finger 11	0.0216171502273336	1.47694544808403	1.41351689137995	0.157914468420275	0.999293570181447	-5.31797175664394
1917	ENSG00000265366	GLUD1P2	glutamate dehydrogenase 1 pseudogene 2	-0.0379436996191087	-0.290871864245683	-1.16706579262086	0.243550934078606	0.999293570181447	-5.31836859720478
1918	ENSG00000175564	UCP3	uncoupling protein 3	-0.0273595033440094	0.166361850251835	-1.34585541540082	0.178751678890742	0.999293570181447	-5.31865095087
1919	ENSG00000197085	NPSR1-AS1	NPSR1 antisense RNA 1	-0.0276500928038688	0.371490484883392	-1.34767138986638	0.178166885410934	0.999293570181447	-5.3190021172773
1920	ENSG00000165935	SMCO2	single-pass membrane protein with coiled-coil domains 2	-0.0259310276929787	-0.372420818787488	-1.24837706024377	0.212278585877888	0.999293570181447	-5.31904668954805
1921	ENSG00000111215	PRR4	proline rich 4	-0.0219455188846828	0.153189004485842	-1.36374002555666	0.173054380674837	0.999293570181447	-5.31922754915922
1922	ENSG00000228789	HCG22	HLA complex group 22 (gene/pseudogene)	-0.0711594565358447	-1.14001012622015	-1.11425458453422	0.265523281235657	0.999293570181447	-5.31930289504671
1923	ENSG00000095932	SMIM24	small integral membrane protein 24	-0.0510878261124296	-0.468176043577992	-1.09454389962168	0.274064301478878	0.999293570181447	-5.31982781298737
1924	ENSG00000155366	RHOC	ras homolog family member C	0.0262008189593301	3.95882469224439	1.73244770754456	0.0836007795382232	0.999293570181447	-5.31984030959842
1925	ENSG00000115828	QPCT	glutaminyl-peptide cyclotransferase	0.0279332871468517	3.66631719057603	1.64736214629206	0.0998982209668754	0.999293570181447	-5.3199963266985
1926	ENSG00000260871	NA	NA	0.0317596869385279	-0.663176063118139	1.17317990531619	0.241092313807695	0.999293570181447	-5.32043732261089
1927	ENSG00000251396	LINC01301	long intergenic non-protein coding RNA 1301	-0.0287696458488748	1.31395843218241	-1.44006508403906	0.150262002513034	0.999293570181447	-5.32109583612502
1928	ENSG00000197785	ATAD3A	ATPase family AAA domain containing 3A	0.0248381128137004	3.20699092508566	1.62387604347487	0.104818152893583	0.999293570181447	-5.32127311753542
1929	ENSG00000149403	GRIK4	glutamate ionotropic receptor kainate type subunit 4	-0.0216740187164233	3.98767029243433	-1.69518939255907	0.0904503311984534	0.999293570181447	-5.32178785072194
1930	ENSG00000235478	LINC01664	long intergenic non-protein coding RNA 1664	-0.0262360623297073	0.531478861089457	-1.29516497823872	0.195657780652693	0.999293570181447	-5.32185854252924
1931	ENSG00000168594	ADAM29	ADAM metallopeptidase domain 29	-0.0259783884999186	-0.152406300806266	-1.23853657195331	0.215900716072924	0.999293570181447	-5.32265554694538
1932	ENSG00000100181	TPTEP1	TPTE pseudogene 1	-0.0260527332644621	2.37130609937743	-1.60618830856186	0.108649160958278	0.999293570181447	-5.32318643968407
1933	ENSG00000228058	LINC01736	long intergenic non-protein coding RNA 1736	-0.0514253756617166	-0.262941958842514	-1.27092667936924	0.204144758806164	0.999293570181447	-5.32326937212968
1934	ENSG00000130726	TRIM28	tripartite motif containing 28	0.0176115109142656	5.80807661706118	1.81536574110892	0.0698628946569585	0.999293570181447	-5.32358144038005
1935	ENSG00000189343	RPS2P46	ribosomal protein S2 pseudogene 46	-0.036194351604751	-0.496779415943397	-1.18224132793377	0.237480808803365	0.999293570181447	-5.32362371453956
1936	ENSG00000127863	TNFRSF19	TNF receptor superfamily member 19	0.0192123669926133	1.97966552438959	1.50595689766316	0.132494972426467	0.999293570181447	-5.32370202760675
1937	ENSG00000277399	GPR179	G protein-coupled receptor 179	0.0298441022403298	3.29619996904809	1.6326226859133	0.102963823449082	0.999293570181447	-5.32373727228184
1938	ENSG00000106686	SPATA6L	spermatogenesis associated 6 like	-0.0186119080962848	3.47475620586635	-1.68901394123088	0.0916281589041078	0.999293570181447	-5.32392752730639
1939	ENSG00000240857	RDH14	retinol dehydrogenase 14	0.0232689249478422	3.85343794703632	1.66338775710497	0.0966483383310363	0.999293570181447	-5.32487373669886
1940	ENSG00000260331	NA	NA	0.0285129780017932	-0.539444554297991	1.1903885228391	0.234266517631192	0.999293570181447	-5.32521028917058
1941	ENSG00000204866	IGFL2	IGF like family member 2	0.0270755267524148	-0.0818584796833781	1.30648178976805	0.191785169399046	0.999293570181447	-5.32526712048409
1942	ENSG00000170011	MYRIP	myosin VIIA and Rab interacting protein	0.0141252101027056	6.25756949178902	1.83135536412308	0.0674399862325733	0.999293570181447	-5.32538187136925
1943	ENSG00000159374	M1AP	meiosis 1 associated protein	-0.0264201538013469	0.469872333968871	-1.31224102442554	0.189836183969532	0.999293570181447	-5.32548955980111
1944	ENSG00000197208	SLC22A4	solute carrier family 22 member 4	-0.01825610725045	2.12134689015415	-1.57492488014159	0.115691181740179	0.999293570181447	-5.32551580044452
1945	ENSG00000270804	NA	NA	-0.0304941308041806	-0.335532411792799	-1.18679347817318	0.235681033607556	0.999293570181447	-5.32569448923447
1946	ENSG00000177885	GRB2	growth factor receptor bound protein 2	0.0123197667192971	7.11628763384186	1.84852869428934	0.0649153087493718	0.999293570181447	-5.32570838906697
1947	ENSG00000268686	NA	NA	-0.0385327394965336	-0.815915124785149	-1.14351443467845	0.253186196073691	0.999293570181447	-5.32581077253632
1948	ENSG00000005471	ABCB4	ATP binding cassette subfamily B member 4	-0.0285246644286559	0.0719503391737293	-1.3242855690713	0.185807517447366	0.999293570181447	-5.32623925010134
1949	ENSG00000164933	SLC25A32	solute carrier family 25 member 32	0.0293225621210102	1.5198429673959	1.37404026405231	0.169835475924079	0.999293570181447	-5.32629420777994
1950	ENSG00000135905	DOCK10	dedicator of cytokinesis 10	-0.0164073384054038	6.6180241070139	-1.84373469938451	0.0656120933348715	0.999293570181447	-5.32656510743416
1951	ENSG00000171385	KCND3	potassium voltage-gated channel subfamily D member 3	0.0142417416928007	7.25330947527999	1.85084633156765	0.0645806508733221	0.999293570181447	-5.32707941096024
1952	ENSG00000233820	NA	NA	0.0269428174220471	1.75692206492601	1.52405412174647	0.127912418492129	0.999293570181447	-5.32712852575247
1953	ENSG00000185272	RBM11	RNA binding motif protein 11	0.0250421941822274	3.74466834518816	1.66571930206261	0.0961826586423576	0.999293570181447	-5.32769526836598
1954	ENSG00000159640	ACE	angiotensin I converting enzyme	0.0276944145985471	1.33974442122881	1.43137407042357	0.152735337104943	0.999293570181447	-5.32774430645924
1955	ENSG00000232838	PET117	PET117 cytochrome c oxidase chaperone	0.0327384023664558	1.49830127874482	1.41110279850942	0.158624737706663	0.999293570181447	-5.33012346166112
1956	ENSG00000150873	C2orf50	chromosome 2 open reading frame 50	0.0256278400743174	2.19335743239953	1.52241886570158	0.12832135205701	0.999293570181447	-5.33032866136887
1957	ENSG00000280036	NA	NA	0.028938153140547	-1.19256746407773	1.13513497027052	0.256677700437345	0.999293570181447	-5.33090982275762
1958	ENSG00000120457	KCNJ5	potassium inwardly rectifying channel subfamily J member 5	-0.0305312058935471	0.813310715886464	-1.37145429388966	0.170639352059886	0.999293570181447	-5.33092659977951
1959	ENSG00000129680	MAP7D3	MAP7 domain containing 3	-0.02040536527175	1.7888166079599	-1.49381737917754	0.13563963315653	0.999293570181447	-5.3309471723513
1960	ENSG00000224023	EDRF1-DT	EDRF1 divergent transcript	-0.0226978395095883	0.696821835395268	-1.28402927971776	0.199524176648885	0.999293570181447	-5.33099889356864
1961	ENSG00000253336	NA	NA	-0.0239542973739215	0.688641182008987	-1.41221184170295	0.158298137048633	0.999293570181447	-5.33104988524764
1962	ENSG00000087253	LPCAT2	lysophosphatidylcholine acyltransferase 2	0.0332740270170306	3.97888693860132	1.71387582448364	0.0869605017625594	0.999293570181447	-5.33142796166272
1963	ENSG00000083750	RRAGB	Ras related GTP binding B	0.017063765729779	4.91110046925379	1.7579081461983	0.0791668633853312	0.999293570181447	-5.33183360820703
1964	ENSG00000140543	DET1	DET1 partner of COP1 E3 ubiquitin ligase	-0.0220969211493278	0.360329597879426	-1.3469920700295	0.178385477738939	0.999293570181447	-5.33195352807747
1965	ENSG00000105559	PLEKHA4	pleckstrin homology domain containing A4	0.0331641952566478	-0.00227426344058925	1.27182359171592	0.203825999959472	0.999293570181447	-5.33208960250584
1966	ENSG00000173930	SLCO4C1	solute carrier organic anion transporter family member 4C1	0.0261976228153146	2.18404137882382	1.53426987169816	0.125380678860916	0.999293570181447	-5.33273897867761
1967	ENSG00000169684	CHRNA5	cholinergic receptor nicotinic alpha 5 subunit	-0.0513626628588575	-0.629469542656471	-1.11529534068659	0.265077463793522	0.999293570181447	-5.33288597318151
1968	ENSG00000122873	CISD1	CDGSH iron sulfur domain 1	0.0230232070016307	6.13308279239771	1.81510846631236	0.0699024572050915	0.999293570181447	-5.33316374544933
1969	ENSG00000101444	AHCY	adenosylhomocysteinase	0.0139605361509092	4.7580450660186	1.734964036444	0.0831537784710616	0.999293570181447	-5.3337764000833
1970	ENSG00000108433	GOSR2	golgi SNAP receptor complex member 2	-0.0128868527578467	5.00740076734694	-1.77708504933673	0.0759553264301883	0.999293570181447	-5.33434563958466
1971	ENSG00000120328	PCDHB12	protocadherin beta 12	0.0162368930161317	3.60197688435201	1.66783647803717	0.095761355106092	0.999293570181447	-5.33443815731559
1972	ENSG00000158156	XKR8	XK related 8	0.0223740239929161	1.51352426712848	1.46191831513149	0.144178178287926	0.999293570181447	-5.33532286065069
1973	ENSG00000183508	TENT5C	terminal nucleotidyltransferase 5C	0.0372971002264244	0.764227787479135	1.35920382356768	0.174486387405496	0.999293570181447	-5.33567944141881
1974	ENSG00000248774	NA	NA	0.0263346111439821	0.555958813964473	1.31544259901694	0.188759080476323	0.999293570181447	-5.33587900008705
1975	ENSG00000159871	LYPD5	LY6/PLAUR domain containing 5	-0.0234231651703332	3.6785610518983	-1.66053861976202	0.0972198482107737	0.999293570181447	-5.33617621250567
1976	ENSG00000152939	MARVELD2	MARVEL domain containing 2	0.0287690645731946	0.363205806179468	1.32396097067085	0.185915252317555	0.999293570181447	-5.33661631923152
1977	ENSG00000178852	EFCAB13	EF-hand calcium binding domain 13	-0.0263181988413105	2.82746686237302	-1.67315744122575	0.0947090531895616	0.999293570181447	-5.33664741032986
1978	ENSG00000182463	TSHZ2	teashirt zinc finger homeobox 2	0.0251633670305836	4.89387002707492	1.76197103607668	0.0784773726440868	0.999293570181447	-5.33676915068435
1979	ENSG00000204764	RANBP17	RAN binding protein 17	0.0222826292190419	4.19649949308281	1.72330681763506	0.0852409995813275	0.999293570181447	-5.33694825151542
1980	ENSG00000144354	CDCA7	cell division cycle associated 7	-0.0256105749626991	-0.100729744361388	-1.23537144481165	0.21707517471042	0.999293570181447	-5.33707522104576
1981	ENSG00000188227	ZNF793	zinc finger protein 793	-0.0141246982688161	4.50986704634102	-1.74637101256409	0.0811517145825039	0.999293570181447	-5.33764055249726
1982	ENSG00000279227	NA	NA	0.0311905564163142	-0.535586379902354	1.10358289723668	0.270124454015145	0.999293570181447	-5.33793184894678
1983	ENSG00000285652	NA	NA	-0.0261148440136167	0.0488315364738414	-1.26441301119014	0.206470597480384	0.999293570181447	-5.33844444966786
1984	ENSG00000117151	CTBS	chitobiase	0.0228049211839717	3.09578019334716	1.61567119720921	0.106581674256833	0.999293570181447	-5.3385586870676
1985	ENSG00000160862	AZGP1	alpha-2-glycoprotein 1, zinc-binding	0.0525991955118517	1.61681501278385	1.52775389645938	0.126990952265115	0.999293570181447	-5.33873850993127
1986	ENSG00000272121	NA	NA	-0.0290190257118574	-0.317973147054295	-1.16941364396418	0.242604731488858	0.999293570181447	-5.33873876687675
1987	ENSG00000157036	EXOG	exo/endonuclease G	0.0112297980338421	4.27168707978626	1.72459689707872	0.0850079427644969	0.999293570181447	-5.33966470017127
1988	ENSG00000105221	AKT2	AKT serine/threonine kinase 2	-0.0223863316128816	5.32785786335787	-1.80354221014591	0.0717001863963917	0.999293570181447	-5.3398562482056
1989	ENSG00000213197	NUDCP1	nuclear distribution C pseudogene 1	-0.032307732459195	1.11396846404292	-1.44952319463653	0.14760526244167	0.999293570181447	-5.34007729825203
1990	ENSG00000215421	ZNF407	zinc finger protein 407	-0.0110199238913693	5.87723875702257	-1.81477113551783	0.0699543583162231	0.999293570181447	-5.34063769769661
1991	ENSG00000152315	KCNK13	potassium two pore domain channel subfamily K member 13	0.030442322322126	0.281745290904052	1.26619624320884	0.205831949887597	0.999293570181447	-5.34105822076264
1992	ENSG00000143867	OSR1	odd-skipped related transcription factor 1	0.046706224911202	-0.664838594895246	1.14726949922725	0.251632362317157	0.999293570181447	-5.34110133400438
1993	ENSG00000263465	SRSF8	serine and arginine rich splicing factor 8	0.0167619898776026	5.40790183159329	1.78133230966053	0.0752586434126437	0.999293570181447	-5.34137536547811
1994	ENSG00000139629	GALNT6	polypeptide N-acetylgalactosaminyltransferase 6	0.0312667842857233	2.82588247981907	1.61360336538328	0.107029824308695	0.999293570181447	-5.34200877378562
1995	ENSG00000203739	PRDX6-AS1	PRDX6 antisense RNA 1	-0.0177220607012642	1.74113811816179	-1.50562246609886	0.132580840200904	0.999293570181447	-5.34224050909386
1996	ENSG00000198754	OXCT2	3-oxoacid CoA-transferase 2	0.0364689368995875	-0.66767848945807	1.19736246959009	0.231539737823912	0.999293570181447	-5.34266183782533
1997	ENSG00000135763	URB2	URB2 ribosome biogenesis homolog	0.0147179393589897	3.76485840993029	1.67638049390637	0.0940761737054386	0.999293570181447	-5.34309490663973
1998	ENSG00000112175	BMP5	bone morphogenetic protein 5	0.0731347101895675	-0.568861944166595	1.16414308290557	0.244732435180057	0.999293570181447	-5.34372950332885
1999	ENSG00000197893	NRAP	nebulin related anchoring protein	-0.0304222986540994	-0.14001816824875	-1.24178684569855	0.214699441435545	0.999293570181447	-5.34374255990857
[truncated: 17,059 more rows]
